# Supplementary material for: Dissecting autonomous enzymatic variability in single cells
Source: Nat Commun. 2026 Jul 2;17:5788. doi: 10.1038/s41467-026-74172-z (PMC13328634; doi:10.1038/s41467-026-74172-z)
Supplement: Supplementary file 5 — Supplementary Data [file 41467_2026_74172_MOESM5_ESM.xlsx]

## Sheet: Overview
Supplementary Data for Gnann et al, Dissecting autonomous enzymatic variability in single cells, 2026
Data	Title	Description
Supplementary Data 1	List of enzymes from Human1 database along with pathway annotations	contains a list of enzymes and pathway annotation from Human1. This list was used to define the human metabolic proteome and is the basis of the analysis in the manuscript
Supplementary Data 2	Export from HPA Subcellular Section (v23) including protein location and expression heterogeneity information for 13147 proteins	This dataset was derived from proteinatlas.org (Subcellualr Section v23). It contains data on protein localization, expression heterogeneity adn antibody validation scores for all proteins in the HPA Subcellular Section database (n=13147).
Supplementary Data 3	Pathway centric subcellular localisation information.	This dataset counts the amount enzymes localize to any of the subcellular localizations summarized per metabolic pathways and pathway groups as defined in Supplementary Table 1 and 2. We hope this dataset is a valuable resource for the community
Supplementary Data 4	Results from annotation from Reicher et al. (DOI: 10.1038/s41556-024-01407-w)	We manually annotated a library of monoclonal fluorescently tagged cell lines (Reicher et al, (DOI: 10.1038/s41556-024-01407-w) for expression variability and compared these results to findings from the HPA.
Supplementary Data 5	Comparision with murine liver zonation of metabolic enzymes by Rosenberger et al. (DOI: 10.1038/s41592-023-02007-6)	We obtained a list of murine enzymes that show expression heterogeneity in situ; i.e. liver zonation, and compare these to the annotation derived for the human orthologues in cell lines in the HPA database (Supplementary table 2)
Supplementary Data 6	Results from upstream kinase analysis	We performed an overrepresentation analysis of upstream kinase families for different family groups and suggest that the expression of variable enzymes and cell cycle dependent proteins is regulated by distinct kinase families.
Supplementary Data 7	Single-cell features extracted in 4i experiment	This dataset contains all features extracted for all cells in our multiplexed imaging experiment.
Supplementary Data 8	Experimentally verified location information from UniProt	This dataset contains information on whether proteins have experimental localization data on the UniProt database
Supplementary Data 9	Protein-protein interaction database curated from open-source AP-MS datasets	We compiled protein-protein interaction data from different public AP-MS databases. We provide this information as Supplementary Data and hope that it aids the community in potentially identifying additional potential multifunctional proteins

## Sheet: Supplementary Data 1
Supplementary Data 1. List of enzymes from Human1 database along with pathway annotations
ENSG	Pathway	PathwayGroup	Gene_name
ENSG00000119673	Acyl-CoA hydrolysis	Carbohydrate Metabolism	ACOT2
ENSG00000177465	Acyl-CoA hydrolysis	Carbohydrate Metabolism	ACOT4
ENSG00000097021	Acyl-CoA hydrolysis	Carbohydrate Metabolism	ACOT7
ENSG00000101473	Acyl-CoA hydrolysis	Carbohydrate Metabolism	ACOT8
ENSG00000184227	Acyl-CoA hydrolysis	Carbohydrate Metabolism	ACOT1
ENSG00000136881	Acyl-CoA hydrolysis	Carbohydrate Metabolism	BAAT
ENSG00000205669	Acyl-CoA hydrolysis	Carbohydrate Metabolism	ACOT6
ENSG00000123130	Acyl-CoA hydrolysis	Carbohydrate Metabolism	ACOT9
ENSG00000170835	Acylglycerides metabolism	Lipid Metabolism	CEL
ENSG00000074416	Acylglycerides metabolism	Lipid Metabolism	MGLL
ENSG00000100344	Acylglycerides metabolism	Lipid Metabolism	PNPLA3
ENSG00000100997	Acylglycerides metabolism	Lipid Metabolism	ABHD12
ENSG00000115884	Acylglycerides metabolism	Lipid Metabolism	SDC1
ENSG00000134780	Acylglycerides metabolism	Lipid Metabolism	DAGLA
ENSG00000142798	Acylglycerides metabolism	Lipid Metabolism	HSPG2
ENSG00000163686	Acylglycerides metabolism	Lipid Metabolism	ABHD6
ENSG00000164535	Acylglycerides metabolism	Lipid Metabolism	DAGLB
ENSG00000175445	Acylglycerides metabolism	Lipid Metabolism	LPL
ENSG00000177666	Acylglycerides metabolism	Lipid Metabolism	PNPLA2
ENSG00000185000	Acylglycerides metabolism	Lipid Metabolism	DGAT1
ENSG00000277494	Acylglycerides metabolism	Lipid Metabolism	GPIHBP1
ENSG00000114771	Acylglycerides metabolism	Lipid Metabolism	AADAC
ENSG00000006757	Acylglycerides metabolism	Lipid Metabolism	PNPLA4
ENSG00000062282	Acylglycerides metabolism	Lipid Metabolism	DGAT2
ENSG00000079435	Acylglycerides metabolism	Lipid Metabolism	LIPE
ENSG00000101670	Acylglycerides metabolism	Lipid Metabolism	LIPG
ENSG00000166035	Acylglycerides metabolism	Lipid Metabolism	LIPC
ENSG00000175535	Acylglycerides metabolism	Lipid Metabolism	PNLIP
ENSG00000182333	Acylglycerides metabolism	Lipid Metabolism	LIPF
ENSG00000187021	Acylglycerides metabolism	Lipid Metabolism	PNLIPRP1
ENSG00000203837	Acylglycerides metabolism	Lipid Metabolism	PNLIPRP3
ENSG00000266200	Acylglycerides metabolism	Lipid Metabolism	PNLIPRP2
ENSG00000115159	Acylglycerides metabolism	Lipid Metabolism	GPD2
ENSG00000058866	Acylglycerides metabolism	Lipid Metabolism	DGKG
ENSG00000065357	Acylglycerides metabolism	Lipid Metabolism	DGKA
ENSG00000077044	Acylglycerides metabolism	Lipid Metabolism	DGKD
ENSG00000102780	Acylglycerides metabolism	Lipid Metabolism	DGKH
ENSG00000106384	Acylglycerides metabolism	Lipid Metabolism	MOGAT3
ENSG00000116906	Acylglycerides metabolism	Lipid Metabolism	GNPAT
ENSG00000124003	Acylglycerides metabolism	Lipid Metabolism	MOGAT1
ENSG00000136267	Acylglycerides metabolism	Lipid Metabolism	DGKB
ENSG00000145214	Acylglycerides metabolism	Lipid Metabolism	DGKQ
ENSG00000149091	Acylglycerides metabolism	Lipid Metabolism	DGKZ
ENSG00000153933	Acylglycerides metabolism	Lipid Metabolism	DGKE
ENSG00000157680	Acylglycerides metabolism	Lipid Metabolism	DGKI
ENSG00000166391	Acylglycerides metabolism	Lipid Metabolism	MOGAT2
ENSG00000274588	Acylglycerides metabolism	Lipid Metabolism	DGKK
ENSG00000006625	Alanine, aspartate and glutamate metabolism	Amino Acid Metabolism	GGCT
ENSG00000104687	Alanine, aspartate and glutamate metabolism	Amino Acid Metabolism	GSR
ENSG00000134864	Alanine, aspartate and glutamate metabolism	Amino Acid Metabolism	GGACT
ENSG00000183044	Alanine, aspartate and glutamate metabolism	Amino Acid Metabolism	ABAT
ENSG00000120053	Alanine, aspartate and glutamate metabolism	Amino Acid Metabolism	GOT1
ENSG00000125166	Alanine, aspartate and glutamate metabolism	Amino Acid Metabolism	GOT2
ENSG00000159423	Alanine, aspartate and glutamate metabolism	Amino Acid Metabolism	ALDH4A1
ENSG00000161653	Alanine, aspartate and glutamate metabolism	Amino Acid Metabolism	NAGS
ENSG00000132744	Alanine, aspartate and glutamate metabolism	Amino Acid Metabolism	ACY3
ENSG00000166123	Alanine, aspartate and glutamate metabolism	Amino Acid Metabolism	GPT2
ENSG00000167701	Alanine, aspartate and glutamate metabolism	Amino Acid Metabolism	GPT
ENSG00000109576	Alanine, aspartate and glutamate metabolism	Amino Acid Metabolism	AADAT
ENSG00000137944	Alanine, aspartate and glutamate metabolism	Amino Acid Metabolism	KYAT3
ENSG00000169154	Alanine, aspartate and glutamate metabolism	Amino Acid Metabolism	GOT1L1
ENSG00000171097	Alanine, aspartate and glutamate metabolism	Amino Acid Metabolism	KYAT1
ENSG00000198650	Alanine, aspartate and glutamate metabolism	Amino Acid Metabolism	TAT
ENSG00000128683	Alanine, aspartate and glutamate metabolism	Amino Acid Metabolism	GAD1
ENSG00000136750	Alanine, aspartate and glutamate metabolism	Amino Acid Metabolism	GAD2
ENSG00000134333	Alanine, aspartate and glutamate metabolism	Amino Acid Metabolism	LDHA
ENSG00000112294	Alanine, aspartate and glutamate metabolism	Amino Acid Metabolism	ALDH5A1
ENSG00000091483	Alanine, aspartate and glutamate metabolism	Amino Acid Metabolism	FH
ENSG00000021826	Alanine, aspartate and glutamate metabolism	Amino Acid Metabolism	CPS1
ENSG00000070669	Alanine, aspartate and glutamate metabolism	Amino Acid Metabolism	ASNS
ENSG00000108381	Alanine, aspartate and glutamate metabolism	Amino Acid Metabolism	ASPA
ENSG00000114021	Alanine, aspartate and glutamate metabolism	Amino Acid Metabolism	NIT2
ENSG00000115419	Alanine, aspartate and glutamate metabolism	Amino Acid Metabolism	GLS
ENSG00000126522	Alanine, aspartate and glutamate metabolism	Amino Acid Metabolism	ASL
ENSG00000130707	Alanine, aspartate and glutamate metabolism	Amino Acid Metabolism	ASS1
ENSG00000135423	Alanine, aspartate and glutamate metabolism	Amino Acid Metabolism	GLS2
ENSG00000135821	Alanine, aspartate and glutamate metabolism	Amino Acid Metabolism	GLUL
ENSG00000137261	Alanine, aspartate and glutamate metabolism	Amino Acid Metabolism	KIAA0319
ENSG00000146166	Alanine, aspartate and glutamate metabolism	Amino Acid Metabolism	LGSN
ENSG00000147471	Alanine, aspartate and glutamate metabolism	Amino Acid Metabolism	PLPBP
ENSG00000148672	Alanine, aspartate and glutamate metabolism	Amino Acid Metabolism	GLUD1
ENSG00000162174	Alanine, aspartate and glutamate metabolism	Amino Acid Metabolism	ASRGL1
ENSG00000166183	Alanine, aspartate and glutamate metabolism	Amino Acid Metabolism	ASPG
ENSG00000182890	Alanine, aspartate and glutamate metabolism	Amino Acid Metabolism	GLUD2
ENSG00000185818	Alanine, aspartate and glutamate metabolism	Amino Acid Metabolism	NAT8L
ENSG00000203797	Alanine, aspartate and glutamate metabolism	Amino Acid Metabolism	DDO
ENSG00000241258	Alanine, aspartate and glutamate metabolism	Amino Acid Metabolism	CRCP
ENSG00000049860	Amino sugar and nucleotide sugar metabolism	Carbohydrate Metabolism	HEXB
ENSG00000169660	Amino sugar and nucleotide sugar metabolism	Carbohydrate Metabolism	HEXD
ENSG00000213614	Amino sugar and nucleotide sugar metabolism	Carbohydrate Metabolism	HEXA
ENSG00000111261	Amino sugar and nucleotide sugar metabolism	Carbohydrate Metabolism	MANSC1
ENSG00000133048	Amino sugar and nucleotide sugar metabolism	Carbohydrate Metabolism	CHI3L1
ENSG00000133063	Amino sugar and nucleotide sugar metabolism	Carbohydrate Metabolism	CHIT1
ENSG00000134216	Amino sugar and nucleotide sugar metabolism	Carbohydrate Metabolism	CHIA
ENSG00000156510	Amino sugar and nucleotide sugar metabolism	Carbohydrate Metabolism	HKDC1
ENSG00000156515	Amino sugar and nucleotide sugar metabolism	Carbohydrate Metabolism	HK1
ENSG00000159399	Amino sugar and nucleotide sugar metabolism	Carbohydrate Metabolism	HK2
ENSG00000160883	Amino sugar and nucleotide sugar metabolism	Carbohydrate Metabolism	HK3
ENSG00000106633	Amino sugar and nucleotide sugar metabolism	Carbohydrate Metabolism	GCK
ENSG00000013375	Amino sugar and nucleotide sugar metabolism	Carbohydrate Metabolism	PGM3
ENSG00000088451	Amino sugar and nucleotide sugar metabolism	Carbohydrate Metabolism	TGDS
ENSG00000095380	Amino sugar and nucleotide sugar metabolism	Carbohydrate Metabolism	NANS
ENSG00000100522	Amino sugar and nucleotide sugar metabolism	Carbohydrate Metabolism	GNPNAT1
ENSG00000102032	Amino sugar and nucleotide sugar metabolism	Carbohydrate Metabolism	RENBP
ENSG00000111726	Amino sugar and nucleotide sugar metabolism	Carbohydrate Metabolism	CMAS
ENSG00000113552	Amino sugar and nucleotide sugar metabolism	Carbohydrate Metabolism	GNPDA1
ENSG00000115652	Amino sugar and nucleotide sugar metabolism	Carbohydrate Metabolism	UXS1
ENSG00000117143	Amino sugar and nucleotide sugar metabolism	Carbohydrate Metabolism	UAP1
ENSG00000117308	Amino sugar and nucleotide sugar metabolism	Carbohydrate Metabolism	GALE
ENSG00000124357	Amino sugar and nucleotide sugar metabolism	Carbohydrate Metabolism	NAGK
ENSG00000131459	Amino sugar and nucleotide sugar metabolism	Carbohydrate Metabolism	GFPT2
ENSG00000135838	Amino sugar and nucleotide sugar metabolism	Carbohydrate Metabolism	NPL
ENSG00000159921	Amino sugar and nucleotide sugar metabolism	Carbohydrate Metabolism	GNE
ENSG00000162066	Amino sugar and nucleotide sugar metabolism	Carbohydrate Metabolism	AMDHD2
ENSG00000163281	Amino sugar and nucleotide sugar metabolism	Carbohydrate Metabolism	GNPDA2
ENSG00000170191	Amino sugar and nucleotide sugar metabolism	Carbohydrate Metabolism	NANP
ENSG00000197355	Amino sugar and nucleotide sugar metabolism	Carbohydrate Metabolism	UAP1L1
ENSG00000198380	Amino sugar and nucleotide sugar metabolism	Carbohydrate Metabolism	GFPT1
ENSG00000205923	Amino sugar and nucleotide sugar metabolism	Carbohydrate Metabolism	CEMP1
ENSG00000166986	Aminoacyl-tRNA biosynthesis	Amino Acid Metabolism	MARS1
ENSG00000031698	Aminoacyl-tRNA biosynthesis	Amino Acid Metabolism	SARS1
ENSG00000065427	Aminoacyl-tRNA biosynthesis	Amino Acid Metabolism	KARS1
ENSG00000090861	Aminoacyl-tRNA biosynthesis	Amino Acid Metabolism	AARS1
ENSG00000103707	Aminoacyl-tRNA biosynthesis	Amino Acid Metabolism	MTFMT
ENSG00000106105	Aminoacyl-tRNA biosynthesis	Amino Acid Metabolism	GARS1
ENSG00000110619	Aminoacyl-tRNA biosynthesis	Amino Acid Metabolism	CARS1
ENSG00000113407	Aminoacyl-tRNA biosynthesis	Amino Acid Metabolism	TARS1
ENSG00000113643	Aminoacyl-tRNA biosynthesis	Amino Acid Metabolism	RARS1
ENSG00000115866	Aminoacyl-tRNA biosynthesis	Amino Acid Metabolism	DARS1
ENSG00000116120	Aminoacyl-tRNA biosynthesis	Amino Acid Metabolism	FARSB
ENSG00000133706	Aminoacyl-tRNA biosynthesis	Amino Acid Metabolism	LARS1
ENSG00000134440	Aminoacyl-tRNA biosynthesis	Amino Acid Metabolism	NARS1
ENSG00000134684	Aminoacyl-tRNA biosynthesis	Amino Acid Metabolism	YARS1
ENSG00000136628	Aminoacyl-tRNA biosynthesis	Amino Acid Metabolism	EPRS1
ENSG00000140105	Aminoacyl-tRNA biosynthesis	Amino Acid Metabolism	WARS1
ENSG00000170445	Aminoacyl-tRNA biosynthesis	Amino Acid Metabolism	HARS1
ENSG00000172053	Aminoacyl-tRNA biosynthesis	Amino Acid Metabolism	QARS1
ENSG00000179115	Aminoacyl-tRNA biosynthesis	Amino Acid Metabolism	FARSA
ENSG00000196305	Aminoacyl-tRNA biosynthesis	Amino Acid Metabolism	IARS1
ENSG00000204394	Aminoacyl-tRNA biosynthesis	Amino Acid Metabolism	VARS1
ENSG00000132196	Androgen metabolism	Lipid Metabolism	HSD17B7
ENSG00000088002	Androgen metabolism	Lipid Metabolism	SULT2B1
ENSG00000101846	Androgen metabolism	Lipid Metabolism	STS
ENSG00000025423	Androgen metabolism	Lipid Metabolism	HSD17B6
ENSG00000187134	Androgen metabolism	Lipid Metabolism	AKR1C1
ENSG00000198189	Androgen metabolism	Lipid Metabolism	HSD17B11
ENSG00000198610	Androgen metabolism	Lipid Metabolism	AKR1C4
ENSG00000204228	Androgen metabolism	Lipid Metabolism	HSD17B8
ENSG00000086696	Androgen metabolism	Lipid Metabolism	HSD17B2
ENSG00000108786	Androgen metabolism	Lipid Metabolism	HSD17B1
ENSG00000109193	Androgen metabolism	Lipid Metabolism	SULT1E1
ENSG00000149084	Androgen metabolism	Lipid Metabolism	HSD17B12
ENSG00000151632	Androgen metabolism	Lipid Metabolism	AKR1C2
ENSG00000196139	Androgen metabolism	Lipid Metabolism	AKR1C3
ENSG00000128039	Androgen metabolism	Lipid Metabolism	SRD5A3
ENSG00000145545	Androgen metabolism	Lipid Metabolism	SRD5A1
ENSG00000148795	Androgen metabolism	Lipid Metabolism	CYP17A1
ENSG00000203857	Androgen metabolism	Lipid Metabolism	HSD3B1
ENSG00000203859	Androgen metabolism	Lipid Metabolism	HSD3B2
ENSG00000277893	Androgen metabolism	Lipid Metabolism	SRD5A2
ENSG00000122787	Androgen metabolism	Lipid Metabolism	AKR1D1
ENSG00000130948	Androgen metabolism	Lipid Metabolism	HSD17B3
ENSG00000197580	Androgen metabolism	Lipid Metabolism	BCO2
ENSG00000116157	Arachidonic acid metabolism	Lipid Metabolism	GPX7
ENSG00000117592	Arachidonic acid metabolism	Lipid Metabolism	PRDX6
ENSG00000164294	Arachidonic acid metabolism	Lipid Metabolism	GPX8
ENSG00000167468	Arachidonic acid metabolism	Lipid Metabolism	GPX4
ENSG00000176153	Arachidonic acid metabolism	Lipid Metabolism	GPX2
ENSG00000198704	Arachidonic acid metabolism	Lipid Metabolism	GPX6
ENSG00000211445	Arachidonic acid metabolism	Lipid Metabolism	GPX3
ENSG00000224586	Arachidonic acid metabolism	Lipid Metabolism	GPX5
ENSG00000233276	Arachidonic acid metabolism	Lipid Metabolism	GPX1
ENSG00000133835	Arachidonic acid metabolism	Lipid Metabolism	HSD17B4
ENSG00000186526	Arachidonic acid metabolism	Lipid Metabolism	CYP4F8
ENSG00000060971	Arachidonic acid metabolism	Lipid Metabolism	ACAA1
ENSG00000073756	Arachidonic acid metabolism	Lipid Metabolism	PTGS2
ENSG00000095303	Arachidonic acid metabolism	Lipid Metabolism	PTGS1
ENSG00000130304	Arachidonic acid metabolism	Lipid Metabolism	SLC27A1
ENSG00000138029	Arachidonic acid metabolism	Lipid Metabolism	HADHB
ENSG00000140284	Arachidonic acid metabolism	Lipid Metabolism	SLC27A2
ENSG00000140465	Arachidonic acid metabolism	Lipid Metabolism	CYP1A1
ENSG00000143554	Arachidonic acid metabolism	Lipid Metabolism	SLC27A3
ENSG00000161533	Arachidonic acid metabolism	Lipid Metabolism	ACOX1
ENSG00000167114	Arachidonic acid metabolism	Lipid Metabolism	SLC27A4
ENSG00000167315	Arachidonic acid metabolism	Lipid Metabolism	ACAA2
ENSG00000187048	Arachidonic acid metabolism	Lipid Metabolism	CYP4A11
ENSG00000197448	Arachidonic acid metabolism	Lipid Metabolism	GSTK1
ENSG00000213366	Arachidonic acid metabolism	Lipid Metabolism	GSTM2
ENSG00000008394	Arachidonic acid metabolism	Lipid Metabolism	MGST1
ENSG00000065621	Arachidonic acid metabolism	Lipid Metabolism	GSTO2
ENSG00000084207	Arachidonic acid metabolism	Lipid Metabolism	GSTP1
ENSG00000085871	Arachidonic acid metabolism	Lipid Metabolism	MGST2
ENSG00000099984	Arachidonic acid metabolism	Lipid Metabolism	GSTT2
ENSG00000100577	Arachidonic acid metabolism	Lipid Metabolism	GSTZ1
ENSG00000133433	Arachidonic acid metabolism	Lipid Metabolism	GSTT2B
ENSG00000134184	Arachidonic acid metabolism	Lipid Metabolism	GSTM1
ENSG00000134201	Arachidonic acid metabolism	Lipid Metabolism	GSTM5
ENSG00000134202	Arachidonic acid metabolism	Lipid Metabolism	GSTM3
ENSG00000143198	Arachidonic acid metabolism	Lipid Metabolism	MGST3
ENSG00000148834	Arachidonic acid metabolism	Lipid Metabolism	GSTO1
ENSG00000163106	Arachidonic acid metabolism	Lipid Metabolism	HPGDS
ENSG00000168765	Arachidonic acid metabolism	Lipid Metabolism	GSTM4
ENSG00000170899	Arachidonic acid metabolism	Lipid Metabolism	GSTA4
ENSG00000174156	Arachidonic acid metabolism	Lipid Metabolism	GSTA3
ENSG00000182793	Arachidonic acid metabolism	Lipid Metabolism	GSTA5
ENSG00000243955	Arachidonic acid metabolism	Lipid Metabolism	GSTA1
ENSG00000244067	Arachidonic acid metabolism	Lipid Metabolism	GSTA2
ENSG00000084754	Arachidonic acid metabolism	Lipid Metabolism	HADHA
ENSG00000127884	Arachidonic acid metabolism	Lipid Metabolism	ECHS1
ENSG00000131238	Arachidonic acid metabolism	Lipid Metabolism	PPT1
ENSG00000221988	Arachidonic acid metabolism	Lipid Metabolism	PPT2
ENSG00000241404	Arachidonic acid metabolism	Lipid Metabolism	EGFL8
ENSG00000021461	Arachidonic acid metabolism	Lipid Metabolism	CYP3A43
ENSG00000100197	Arachidonic acid metabolism	Lipid Metabolism	CYP2D6
ENSG00000106258	Arachidonic acid metabolism	Lipid Metabolism	CYP3A5
ENSG00000108242	Arachidonic acid metabolism	Lipid Metabolism	CYP2C18
ENSG00000130649	Arachidonic acid metabolism	Lipid Metabolism	CYP2E1
ENSG00000134716	Arachidonic acid metabolism	Lipid Metabolism	CYP2J2
ENSG00000137869	Arachidonic acid metabolism	Lipid Metabolism	CYP19A1
ENSG00000138061	Arachidonic acid metabolism	Lipid Metabolism	CYP1B1
ENSG00000138109	Arachidonic acid metabolism	Lipid Metabolism	CYP2C9
ENSG00000138115	Arachidonic acid metabolism	Lipid Metabolism	CYP2C8
ENSG00000140505	Arachidonic acid metabolism	Lipid Metabolism	CYP1A2
ENSG00000142973	Arachidonic acid metabolism	Lipid Metabolism	CYP4B1
ENSG00000155016	Arachidonic acid metabolism	Lipid Metabolism	CYP2U1
ENSG00000157326	Arachidonic acid metabolism	Lipid Metabolism	DHRS4
ENSG00000160868	Arachidonic acid metabolism	Lipid Metabolism	CYP3A4
ENSG00000160870	Arachidonic acid metabolism	Lipid Metabolism	CYP3A7
ENSG00000165841	Arachidonic acid metabolism	Lipid Metabolism	CYP2C19
ENSG00000167600	Arachidonic acid metabolism	Lipid Metabolism	CYP2S1
ENSG00000171903	Arachidonic acid metabolism	Lipid Metabolism	CYP4F11
ENSG00000186160	Arachidonic acid metabolism	Lipid Metabolism	CYP4Z1
ENSG00000186204	Arachidonic acid metabolism	Lipid Metabolism	CYP4F12
ENSG00000186377	Arachidonic acid metabolism	Lipid Metabolism	CYP4X1
ENSG00000197408	Arachidonic acid metabolism	Lipid Metabolism	CYP2B6
ENSG00000197446	Arachidonic acid metabolism	Lipid Metabolism	CYP2F1
ENSG00000197838	Arachidonic acid metabolism	Lipid Metabolism	CYP2A13
ENSG00000198077	Arachidonic acid metabolism	Lipid Metabolism	CYP2A7
ENSG00000255974	Arachidonic acid metabolism	Lipid Metabolism	CYP2A6
ENSG00000087008	Arachidonic acid metabolism	Lipid Metabolism	ACOX3
ENSG00000119673	Arachidonic acid metabolism	Lipid Metabolism	ACOT2
ENSG00000177465	Arachidonic acid metabolism	Lipid Metabolism	ACOT4
ENSG00000149084	Arachidonic acid metabolism	Lipid Metabolism	HSD17B12
ENSG00000282301	Arachidonic acid metabolism	Lipid Metabolism	CYP3A7-CYP3A51P
ENSG00000072506	Arachidonic acid metabolism	Lipid Metabolism	HSD17B10
ENSG00000097021	Arachidonic acid metabolism	Lipid Metabolism	ACOT7
ENSG00000101473	Arachidonic acid metabolism	Lipid Metabolism	ACOT8
ENSG00000138796	Arachidonic acid metabolism	Lipid Metabolism	HADH
ENSG00000184227	Arachidonic acid metabolism	Lipid Metabolism	ACOT1
ENSG00000186115	Arachidonic acid metabolism	Lipid Metabolism	CYP4F2
ENSG00000186529	Arachidonic acid metabolism	Lipid Metabolism	CYP4F3
ENSG00000120915	Arachidonic acid metabolism	Lipid Metabolism	EPHX2
ENSG00000143819	Arachidonic acid metabolism	Lipid Metabolism	EPHX1
ENSG00000159228	Arachidonic acid metabolism	Lipid Metabolism	CBR1
ENSG00000159231	Arachidonic acid metabolism	Lipid Metabolism	CBR3
ENSG00000162365	Arachidonic acid metabolism	Lipid Metabolism	CYP4A22
ENSG00000012779	Arachidonic acid metabolism	Lipid Metabolism	ALOX5
ENSG00000106853	Arachidonic acid metabolism	Lipid Metabolism	PTGR1
ENSG00000108839	Arachidonic acid metabolism	Lipid Metabolism	ALOX12
ENSG00000117480	Arachidonic acid metabolism	Lipid Metabolism	FAAH
ENSG00000136881	Arachidonic acid metabolism	Lipid Metabolism	BAAT
ENSG00000148344	Arachidonic acid metabolism	Lipid Metabolism	PTGES
ENSG00000157426	Arachidonic acid metabolism	Lipid Metabolism	AASDH
ENSG00000161905	Arachidonic acid metabolism	Lipid Metabolism	ALOX15
ENSG00000167107	Arachidonic acid metabolism	Lipid Metabolism	ACSF2
ENSG00000171954	Arachidonic acid metabolism	Lipid Metabolism	CYP4F22
ENSG00000176715	Arachidonic acid metabolism	Lipid Metabolism	ACSF3
ENSG00000179593	Arachidonic acid metabolism	Lipid Metabolism	ALOX15B
ENSG00000205669	Arachidonic acid metabolism	Lipid Metabolism	ACOT6
ENSG00000205678	Arachidonic acid metabolism	Lipid Metabolism	TECRL
ENSG00000242110	Arachidonic acid metabolism	Lipid Metabolism	AMACR
ENSG00000169239	Arginine and proline metabolism	Amino Acid Metabolism	CA5B
ENSG00000174990	Arginine and proline metabolism	Amino Acid Metabolism	CA5A
ENSG00000002726	Arginine and proline metabolism	Amino Acid Metabolism	AOC1
ENSG00000007171	Arginine and proline metabolism	Amino Acid Metabolism	NOS2
ENSG00000036473	Arginine and proline metabolism	Amino Acid Metabolism	OTC
ENSG00000059573	Arginine and proline metabolism	Amino Acid Metabolism	ALDH18A1
ENSG00000064763	Arginine and proline metabolism	Amino Acid Metabolism	FAR2
ENSG00000065154	Arginine and proline metabolism	Amino Acid Metabolism	OAT
ENSG00000069535	Arginine and proline metabolism	Amino Acid Metabolism	MAOB
ENSG00000072210	Arginine and proline metabolism	Amino Acid Metabolism	ALDH3A2
ENSG00000072682	Arginine and proline metabolism	Amino Acid Metabolism	P4HA2
ENSG00000081181	Arginine and proline metabolism	Amino Acid Metabolism	ARG2
ENSG00000088826	Arginine and proline metabolism	Amino Acid Metabolism	SMOX
ENSG00000089250	Arginine and proline metabolism	Amino Acid Metabolism	NOS1
ENSG00000095059	Arginine and proline metabolism	Amino Acid Metabolism	DHPS
ENSG00000099810	Arginine and proline metabolism	Amino Acid Metabolism	MTAP
ENSG00000100033	Arginine and proline metabolism	Amino Acid Metabolism	PRODH
ENSG00000102172	Arginine and proline metabolism	Amino Acid Metabolism	SMS
ENSG00000104524	Arginine and proline metabolism	Amino Acid Metabolism	PYCR3
ENSG00000104879	Arginine and proline metabolism	Amino Acid Metabolism	CKM
ENSG00000110887	Arginine and proline metabolism	Amino Acid Metabolism	DAO
ENSG00000111275	Arginine and proline metabolism	Amino Acid Metabolism	ALDH2
ENSG00000114786	Arginine and proline metabolism	Amino Acid Metabolism	ABHD14A-ACY1
ENSG00000115758	Arginine and proline metabolism	Amino Acid Metabolism	ODC1
ENSG00000116649	Arginine and proline metabolism	Amino Acid Metabolism	SRM
ENSG00000116771	Arginine and proline metabolism	Amino Acid Metabolism	AGMAT
ENSG00000118514	Arginine and proline metabolism	Amino Acid Metabolism	ALDH8A1
ENSG00000118520	Arginine and proline metabolism	Amino Acid Metabolism	ARG1
ENSG00000120053	Arginine and proline metabolism	Amino Acid Metabolism	GOT1
ENSG00000122884	Arginine and proline metabolism	Amino Acid Metabolism	P4HA1
ENSG00000123453	Arginine and proline metabolism	Amino Acid Metabolism	SARDH
ENSG00000123505	Arginine and proline metabolism	Amino Acid Metabolism	AMD1
ENSG00000125166	Arginine and proline metabolism	Amino Acid Metabolism	GOT2
ENSG00000130005	Arginine and proline metabolism	Amino Acid Metabolism	GAMT
ENSG00000130066	Arginine and proline metabolism	Amino Acid Metabolism	SAT1
ENSG00000131471	Arginine and proline metabolism	Amino Acid Metabolism	AOC3
ENSG00000131480	Arginine and proline metabolism	Amino Acid Metabolism	AOC2
ENSG00000131730	Arginine and proline metabolism	Amino Acid Metabolism	CKMT2
ENSG00000137124	Arginine and proline metabolism	Amino Acid Metabolism	ALDH1B1
ENSG00000141504	Arginine and proline metabolism	Amino Acid Metabolism	SAT2
ENSG00000142920	Arginine and proline metabolism	Amino Acid Metabolism	AZIN2
ENSG00000143149	Arginine and proline metabolism	Amino Acid Metabolism	ALDH9A1
ENSG00000143811	Arginine and proline metabolism	Amino Acid Metabolism	PYCR2
ENSG00000148832	Arginine and proline metabolism	Amino Acid Metabolism	PAOX
ENSG00000149380	Arginine and proline metabolism	Amino Acid Metabolism	P4HA3
ENSG00000159423	Arginine and proline metabolism	Amino Acid Metabolism	ALDH4A1
ENSG00000161653	Arginine and proline metabolism	Amino Acid Metabolism	NAGS
ENSG00000164867	Arginine and proline metabolism	Amino Acid Metabolism	NOS3
ENSG00000164904	Arginine and proline metabolism	Amino Acid Metabolism	ALDH7A1
ENSG00000166165	Arginine and proline metabolism	Amino Acid Metabolism	CKB
ENSG00000183010	Arginine and proline metabolism	Amino Acid Metabolism	PYCR1
ENSG00000185624	Arginine and proline metabolism	Amino Acid Metabolism	P4HB
ENSG00000189221	Arginine and proline metabolism	Amino Acid Metabolism	MAOA
ENSG00000197601	Arginine and proline metabolism	Amino Acid Metabolism	FAR1
ENSG00000223572	Arginine and proline metabolism	Amino Acid Metabolism	CKMT1A
ENSG00000237289	Arginine and proline metabolism	Amino Acid Metabolism	CKMT1B
ENSG00000241935	Arginine and proline metabolism	Amino Acid Metabolism	HOGA1
ENSG00000243709	Arginine and proline metabolism	Amino Acid Metabolism	LEFTY1
ENSG00000243989	Arginine and proline metabolism	Amino Acid Metabolism	ACY1
ENSG00000250799	Arginine and proline metabolism	Amino Acid Metabolism	PRODH2
ENSG00000107798	Ascorbate and aldarate metabolism	Carbohydrate Metabolism	LIPA
ENSG00000170835	Ascorbate and aldarate metabolism	Carbohydrate Metabolism	CEL
ENSG00000072210	Ascorbate and aldarate metabolism	Carbohydrate Metabolism	ALDH3A2
ENSG00000111275	Ascorbate and aldarate metabolism	Carbohydrate Metabolism	ALDH2
ENSG00000137124	Ascorbate and aldarate metabolism	Carbohydrate Metabolism	ALDH1B1
ENSG00000143149	Ascorbate and aldarate metabolism	Carbohydrate Metabolism	ALDH9A1
ENSG00000164904	Ascorbate and aldarate metabolism	Carbohydrate Metabolism	ALDH7A1
ENSG00000023572	Ascorbate and aldarate metabolism	Carbohydrate Metabolism	GLRX2
ENSG00000130988	Ascorbate and aldarate metabolism	Carbohydrate Metabolism	RGN
ENSG00000173221	Ascorbate and aldarate metabolism	Carbohydrate Metabolism	GLRX
ENSG00000113790	Beta oxidation of branched-chain fatty acids (mitochondrial)	Lipid Metabolism	EHHADH
ENSG00000117054	Beta oxidation of branched-chain fatty acids (mitochondrial)	Lipid Metabolism	ACADM
ENSG00000138029	Beta oxidation of branched-chain fatty acids (mitochondrial)	Lipid Metabolism	HADHB
ENSG00000167315	Beta oxidation of branched-chain fatty acids (mitochondrial)	Lipid Metabolism	ACAA2
ENSG00000084754	Beta oxidation of branched-chain fatty acids (mitochondrial)	Lipid Metabolism	HADHA
ENSG00000127884	Beta oxidation of branched-chain fatty acids (mitochondrial)	Lipid Metabolism	ECHS1
ENSG00000072506	Beta oxidation of branched-chain fatty acids (mitochondrial)	Lipid Metabolism	HSD17B10
ENSG00000115361	Beta oxidation of branched-chain fatty acids (mitochondrial)	Lipid Metabolism	ACADL
ENSG00000138796	Beta oxidation of branched-chain fatty acids (mitochondrial)	Lipid Metabolism	HADH
ENSG00000242110	Beta oxidation of branched-chain fatty acids (mitochondrial)	Lipid Metabolism	AMACR
ENSG00000113790	Beta oxidation of di-unsaturated fatty acids (n-6) (mitochondrial)	Lipid Metabolism	EHHADH
ENSG00000117054	Beta oxidation of di-unsaturated fatty acids (n-6) (mitochondrial)	Lipid Metabolism	ACADM
ENSG00000138029	Beta oxidation of di-unsaturated fatty acids (n-6) (mitochondrial)	Lipid Metabolism	HADHB
ENSG00000167315	Beta oxidation of di-unsaturated fatty acids (n-6) (mitochondrial)	Lipid Metabolism	ACAA2
ENSG00000084754	Beta oxidation of di-unsaturated fatty acids (n-6) (mitochondrial)	Lipid Metabolism	HADHA
ENSG00000127884	Beta oxidation of di-unsaturated fatty acids (n-6) (mitochondrial)	Lipid Metabolism	ECHS1
ENSG00000104823	Beta oxidation of di-unsaturated fatty acids (n-6) (mitochondrial)	Lipid Metabolism	ECH1
ENSG00000072778	Beta oxidation of di-unsaturated fatty acids (n-6) (mitochondrial)	Lipid Metabolism	ACADVL
ENSG00000177646	Beta oxidation of di-unsaturated fatty acids (n-6) (mitochondrial)	Lipid Metabolism	ACAD9
ENSG00000072506	Beta oxidation of di-unsaturated fatty acids (n-6) (mitochondrial)	Lipid Metabolism	HSD17B10
ENSG00000104325	Beta oxidation of di-unsaturated fatty acids (n-6) (mitochondrial)	Lipid Metabolism	DECR1
ENSG00000115361	Beta oxidation of di-unsaturated fatty acids (n-6) (mitochondrial)	Lipid Metabolism	ACADL
ENSG00000138796	Beta oxidation of di-unsaturated fatty acids (n-6) (mitochondrial)	Lipid Metabolism	HADH
ENSG00000167969	Beta oxidation of di-unsaturated fatty acids (n-6) (mitochondrial)	Lipid Metabolism	ECI1
ENSG00000198721	Beta oxidation of di-unsaturated fatty acids (n-6) (mitochondrial)	Lipid Metabolism	ECI2
ENSG00000242612	Beta oxidation of di-unsaturated fatty acids (n-6) (mitochondrial)	Lipid Metabolism	DECR2
ENSG00000133835	Beta oxidation of di-unsaturated fatty acids (n-6) (peroxisomal)	Lipid Metabolism	HSD17B4
ENSG00000060971	Beta oxidation of di-unsaturated fatty acids (n-6) (peroxisomal)	Lipid Metabolism	ACAA1
ENSG00000113790	Beta oxidation of di-unsaturated fatty acids (n-6) (peroxisomal)	Lipid Metabolism	EHHADH
ENSG00000161533	Beta oxidation of di-unsaturated fatty acids (n-6) (peroxisomal)	Lipid Metabolism	ACOX1
ENSG00000167306	Beta oxidation of di-unsaturated fatty acids (n-6) (peroxisomal)	Lipid Metabolism	MYO5B
ENSG00000084754	Beta oxidation of di-unsaturated fatty acids (n-6) (peroxisomal)	Lipid Metabolism	HADHA
ENSG00000087008	Beta oxidation of di-unsaturated fatty acids (n-6) (peroxisomal)	Lipid Metabolism	ACOX3
ENSG00000104325	Beta oxidation of di-unsaturated fatty acids (n-6) (peroxisomal)	Lipid Metabolism	DECR1
ENSG00000167969	Beta oxidation of di-unsaturated fatty acids (n-6) (peroxisomal)	Lipid Metabolism	ECI1
ENSG00000198721	Beta oxidation of di-unsaturated fatty acids (n-6) (peroxisomal)	Lipid Metabolism	ECI2
ENSG00000242612	Beta oxidation of di-unsaturated fatty acids (n-6) (peroxisomal)	Lipid Metabolism	DECR2
ENSG00000060971	Beta oxidation of even-chain fatty acids (mitochondrial)	Lipid Metabolism	ACAA1
ENSG00000113790	Beta oxidation of even-chain fatty acids (mitochondrial)	Lipid Metabolism	EHHADH
ENSG00000117054	Beta oxidation of even-chain fatty acids (mitochondrial)	Lipid Metabolism	ACADM
ENSG00000138029	Beta oxidation of even-chain fatty acids (mitochondrial)	Lipid Metabolism	HADHB
ENSG00000167315	Beta oxidation of even-chain fatty acids (mitochondrial)	Lipid Metabolism	ACAA2
ENSG00000084754	Beta oxidation of even-chain fatty acids (mitochondrial)	Lipid Metabolism	HADHA
ENSG00000127884	Beta oxidation of even-chain fatty acids (mitochondrial)	Lipid Metabolism	ECHS1
ENSG00000072778	Beta oxidation of even-chain fatty acids (mitochondrial)	Lipid Metabolism	ACADVL
ENSG00000177646	Beta oxidation of even-chain fatty acids (mitochondrial)	Lipid Metabolism	ACAD9
ENSG00000072506	Beta oxidation of even-chain fatty acids (mitochondrial)	Lipid Metabolism	HSD17B10
ENSG00000115361	Beta oxidation of even-chain fatty acids (mitochondrial)	Lipid Metabolism	ACADL
ENSG00000138796	Beta oxidation of even-chain fatty acids (mitochondrial)	Lipid Metabolism	HADH
ENSG00000196177	Beta oxidation of even-chain fatty acids (mitochondrial)	Lipid Metabolism	ACADSB
ENSG00000133835	Beta oxidation of even-chain fatty acids (peroxisomal)	Lipid Metabolism	HSD17B4
ENSG00000060971	Beta oxidation of even-chain fatty acids (peroxisomal)	Lipid Metabolism	ACAA1
ENSG00000113790	Beta oxidation of even-chain fatty acids (peroxisomal)	Lipid Metabolism	EHHADH
ENSG00000161533	Beta oxidation of even-chain fatty acids (peroxisomal)	Lipid Metabolism	ACOX1
ENSG00000167306	Beta oxidation of even-chain fatty acids (peroxisomal)	Lipid Metabolism	MYO5B
ENSG00000084754	Beta oxidation of even-chain fatty acids (peroxisomal)	Lipid Metabolism	HADHA
ENSG00000087008	Beta oxidation of even-chain fatty acids (peroxisomal)	Lipid Metabolism	ACOX3
ENSG00000167969	Beta oxidation of even-chain fatty acids (peroxisomal)	Lipid Metabolism	ECI1
ENSG00000198721	Beta oxidation of even-chain fatty acids (peroxisomal)	Lipid Metabolism	ECI2
ENSG00000113790	Beta oxidation of odd-chain fatty acids (mitochondrial)	Lipid Metabolism	EHHADH
ENSG00000117054	Beta oxidation of odd-chain fatty acids (mitochondrial)	Lipid Metabolism	ACADM
ENSG00000138029	Beta oxidation of odd-chain fatty acids (mitochondrial)	Lipid Metabolism	HADHB
ENSG00000167315	Beta oxidation of odd-chain fatty acids (mitochondrial)	Lipid Metabolism	ACAA2
ENSG00000084754	Beta oxidation of odd-chain fatty acids (mitochondrial)	Lipid Metabolism	HADHA
ENSG00000127884	Beta oxidation of odd-chain fatty acids (mitochondrial)	Lipid Metabolism	ECHS1
ENSG00000072778	Beta oxidation of odd-chain fatty acids (mitochondrial)	Lipid Metabolism	ACADVL
ENSG00000177646	Beta oxidation of odd-chain fatty acids (mitochondrial)	Lipid Metabolism	ACAD9
ENSG00000072506	Beta oxidation of odd-chain fatty acids (mitochondrial)	Lipid Metabolism	HSD17B10
ENSG00000115361	Beta oxidation of odd-chain fatty acids (mitochondrial)	Lipid Metabolism	ACADL
ENSG00000138796	Beta oxidation of odd-chain fatty acids (mitochondrial)	Lipid Metabolism	HADH
ENSG00000196177	Beta oxidation of odd-chain fatty acids (mitochondrial)	Lipid Metabolism	ACADSB
ENSG00000133835	Beta oxidation of phytanic acid (peroxisomal)	Lipid Metabolism	HSD17B4
ENSG00000060971	Beta oxidation of phytanic acid (peroxisomal)	Lipid Metabolism	ACAA1
ENSG00000113790	Beta oxidation of phytanic acid (peroxisomal)	Lipid Metabolism	EHHADH
ENSG00000140284	Beta oxidation of phytanic acid (peroxisomal)	Lipid Metabolism	SLC27A2
ENSG00000151726	Beta oxidation of phytanic acid (peroxisomal)	Lipid Metabolism	ACSL1
ENSG00000161533	Beta oxidation of phytanic acid (peroxisomal)	Lipid Metabolism	ACOX1
ENSG00000167306	Beta oxidation of phytanic acid (peroxisomal)	Lipid Metabolism	MYO5B
ENSG00000084754	Beta oxidation of phytanic acid (peroxisomal)	Lipid Metabolism	HADHA
ENSG00000087008	Beta oxidation of phytanic acid (peroxisomal)	Lipid Metabolism	ACOX3
ENSG00000068366	Beta oxidation of phytanic acid (peroxisomal)	Lipid Metabolism	ACSL4
ENSG00000103740	Beta oxidation of phytanic acid (peroxisomal)	Lipid Metabolism	ACSBG1
ENSG00000119673	Beta oxidation of phytanic acid (peroxisomal)	Lipid Metabolism	ACOT2
ENSG00000123983	Beta oxidation of phytanic acid (peroxisomal)	Lipid Metabolism	ACSL3
ENSG00000130377	Beta oxidation of phytanic acid (peroxisomal)	Lipid Metabolism	ACSBG2
ENSG00000164398	Beta oxidation of phytanic acid (peroxisomal)	Lipid Metabolism	ACSL6
ENSG00000177465	Beta oxidation of phytanic acid (peroxisomal)	Lipid Metabolism	ACOT4
ENSG00000197142	Beta oxidation of phytanic acid (peroxisomal)	Lipid Metabolism	ACSL5
ENSG00000239642	Beta oxidation of phytanic acid (peroxisomal)	Lipid Metabolism	MEIKIN
ENSG00000107537	Beta oxidation of phytanic acid (peroxisomal)	Lipid Metabolism	PHYH
ENSG00000131373	Beta oxidation of phytanic acid (peroxisomal)	Lipid Metabolism	HACL1
ENSG00000167969	Beta oxidation of phytanic acid (peroxisomal)	Lipid Metabolism	ECI1
ENSG00000198721	Beta oxidation of phytanic acid (peroxisomal)	Lipid Metabolism	ECI2
ENSG00000242110	Beta oxidation of phytanic acid (peroxisomal)	Lipid Metabolism	AMACR
ENSG00000182591	Beta oxidation of phytanic acid (peroxisomal)	Lipid Metabolism	KRTAP11-1
ENSG00000113790	Beta oxidation of poly-unsaturated fatty acids (mitochondrial)	Lipid Metabolism	EHHADH
ENSG00000138029	Beta oxidation of poly-unsaturated fatty acids (mitochondrial)	Lipid Metabolism	HADHB
ENSG00000161533	Beta oxidation of poly-unsaturated fatty acids (mitochondrial)	Lipid Metabolism	ACOX1
ENSG00000167315	Beta oxidation of poly-unsaturated fatty acids (mitochondrial)	Lipid Metabolism	ACAA2
ENSG00000084754	Beta oxidation of poly-unsaturated fatty acids (mitochondrial)	Lipid Metabolism	HADHA
ENSG00000127884	Beta oxidation of poly-unsaturated fatty acids (mitochondrial)	Lipid Metabolism	ECHS1
ENSG00000087008	Beta oxidation of poly-unsaturated fatty acids (mitochondrial)	Lipid Metabolism	ACOX3
ENSG00000072506	Beta oxidation of poly-unsaturated fatty acids (mitochondrial)	Lipid Metabolism	HSD17B10
ENSG00000104325	Beta oxidation of poly-unsaturated fatty acids (mitochondrial)	Lipid Metabolism	DECR1
ENSG00000138796	Beta oxidation of poly-unsaturated fatty acids (mitochondrial)	Lipid Metabolism	HADH
ENSG00000242612	Beta oxidation of poly-unsaturated fatty acids (mitochondrial)	Lipid Metabolism	DECR2
ENSG00000113790	Beta oxidation of unsaturated fatty acids (n-7) (mitochondrial)	Lipid Metabolism	EHHADH
ENSG00000117054	Beta oxidation of unsaturated fatty acids (n-7) (mitochondrial)	Lipid Metabolism	ACADM
ENSG00000138029	Beta oxidation of unsaturated fatty acids (n-7) (mitochondrial)	Lipid Metabolism	HADHB
ENSG00000167315	Beta oxidation of unsaturated fatty acids (n-7) (mitochondrial)	Lipid Metabolism	ACAA2
ENSG00000084754	Beta oxidation of unsaturated fatty acids (n-7) (mitochondrial)	Lipid Metabolism	HADHA
ENSG00000127884	Beta oxidation of unsaturated fatty acids (n-7) (mitochondrial)	Lipid Metabolism	ECHS1
ENSG00000104823	Beta oxidation of unsaturated fatty acids (n-7) (mitochondrial)	Lipid Metabolism	ECH1
ENSG00000072778	Beta oxidation of unsaturated fatty acids (n-7) (mitochondrial)	Lipid Metabolism	ACADVL
ENSG00000177646	Beta oxidation of unsaturated fatty acids (n-7) (mitochondrial)	Lipid Metabolism	ACAD9
ENSG00000072506	Beta oxidation of unsaturated fatty acids (n-7) (mitochondrial)	Lipid Metabolism	HSD17B10
ENSG00000115361	Beta oxidation of unsaturated fatty acids (n-7) (mitochondrial)	Lipid Metabolism	ACADL
ENSG00000138796	Beta oxidation of unsaturated fatty acids (n-7) (mitochondrial)	Lipid Metabolism	HADH
ENSG00000167969	Beta oxidation of unsaturated fatty acids (n-7) (mitochondrial)	Lipid Metabolism	ECI1
ENSG00000198721	Beta oxidation of unsaturated fatty acids (n-7) (mitochondrial)	Lipid Metabolism	ECI2
ENSG00000133835	Beta oxidation of unsaturated fatty acids (n-7) (peroxisomal)	Lipid Metabolism	HSD17B4
ENSG00000060971	Beta oxidation of unsaturated fatty acids (n-7) (peroxisomal)	Lipid Metabolism	ACAA1
ENSG00000113790	Beta oxidation of unsaturated fatty acids (n-7) (peroxisomal)	Lipid Metabolism	EHHADH
ENSG00000161533	Beta oxidation of unsaturated fatty acids (n-7) (peroxisomal)	Lipid Metabolism	ACOX1
ENSG00000167306	Beta oxidation of unsaturated fatty acids (n-7) (peroxisomal)	Lipid Metabolism	MYO5B
ENSG00000084754	Beta oxidation of unsaturated fatty acids (n-7) (peroxisomal)	Lipid Metabolism	HADHA
ENSG00000087008	Beta oxidation of unsaturated fatty acids (n-7) (peroxisomal)	Lipid Metabolism	ACOX3
ENSG00000167969	Beta oxidation of unsaturated fatty acids (n-7) (peroxisomal)	Lipid Metabolism	ECI1
ENSG00000198721	Beta oxidation of unsaturated fatty acids (n-7) (peroxisomal)	Lipid Metabolism	ECI2
ENSG00000113790	Beta oxidation of unsaturated fatty acids (n-9) (mitochondrial)	Lipid Metabolism	EHHADH
ENSG00000117054	Beta oxidation of unsaturated fatty acids (n-9) (mitochondrial)	Lipid Metabolism	ACADM
ENSG00000138029	Beta oxidation of unsaturated fatty acids (n-9) (mitochondrial)	Lipid Metabolism	HADHB
ENSG00000167315	Beta oxidation of unsaturated fatty acids (n-9) (mitochondrial)	Lipid Metabolism	ACAA2
ENSG00000084754	Beta oxidation of unsaturated fatty acids (n-9) (mitochondrial)	Lipid Metabolism	HADHA
ENSG00000127884	Beta oxidation of unsaturated fatty acids (n-9) (mitochondrial)	Lipid Metabolism	ECHS1
ENSG00000104823	Beta oxidation of unsaturated fatty acids (n-9) (mitochondrial)	Lipid Metabolism	ECH1
ENSG00000072778	Beta oxidation of unsaturated fatty acids (n-9) (mitochondrial)	Lipid Metabolism	ACADVL
ENSG00000177646	Beta oxidation of unsaturated fatty acids (n-9) (mitochondrial)	Lipid Metabolism	ACAD9
ENSG00000072506	Beta oxidation of unsaturated fatty acids (n-9) (mitochondrial)	Lipid Metabolism	HSD17B10
ENSG00000115361	Beta oxidation of unsaturated fatty acids (n-9) (mitochondrial)	Lipid Metabolism	ACADL
ENSG00000138796	Beta oxidation of unsaturated fatty acids (n-9) (mitochondrial)	Lipid Metabolism	HADH
ENSG00000167969	Beta oxidation of unsaturated fatty acids (n-9) (mitochondrial)	Lipid Metabolism	ECI1
ENSG00000198721	Beta oxidation of unsaturated fatty acids (n-9) (mitochondrial)	Lipid Metabolism	ECI2
ENSG00000133835	Beta oxidation of unsaturated fatty acids (n-9) (peroxisomal)	Lipid Metabolism	HSD17B4
ENSG00000060971	Beta oxidation of unsaturated fatty acids (n-9) (peroxisomal)	Lipid Metabolism	ACAA1
ENSG00000113790	Beta oxidation of unsaturated fatty acids (n-9) (peroxisomal)	Lipid Metabolism	EHHADH
ENSG00000161533	Beta oxidation of unsaturated fatty acids (n-9) (peroxisomal)	Lipid Metabolism	ACOX1
ENSG00000167306	Beta oxidation of unsaturated fatty acids (n-9) (peroxisomal)	Lipid Metabolism	MYO5B
ENSG00000084754	Beta oxidation of unsaturated fatty acids (n-9) (peroxisomal)	Lipid Metabolism	HADHA
ENSG00000087008	Beta oxidation of unsaturated fatty acids (n-9) (peroxisomal)	Lipid Metabolism	ACOX3
ENSG00000167969	Beta oxidation of unsaturated fatty acids (n-9) (peroxisomal)	Lipid Metabolism	ECI1
ENSG00000198721	Beta oxidation of unsaturated fatty acids (n-9) (peroxisomal)	Lipid Metabolism	ECI2
ENSG00000113790	Beta-alanine metabolism	Amino Acid Metabolism	EHHADH
ENSG00000133313	Beta-alanine metabolism	Amino Acid Metabolism	CNDP2
ENSG00000150656	Beta-alanine metabolism	Amino Acid Metabolism	CNDP1
ENSG00000183044	Beta-alanine metabolism	Amino Acid Metabolism	ABAT
ENSG00000002726	Beta-alanine metabolism	Amino Acid Metabolism	AOC1
ENSG00000072210	Beta-alanine metabolism	Amino Acid Metabolism	ALDH3A2
ENSG00000088826	Beta-alanine metabolism	Amino Acid Metabolism	SMOX
ENSG00000111275	Beta-alanine metabolism	Amino Acid Metabolism	ALDH2
ENSG00000131471	Beta-alanine metabolism	Amino Acid Metabolism	AOC3
ENSG00000131480	Beta-alanine metabolism	Amino Acid Metabolism	AOC2
ENSG00000137124	Beta-alanine metabolism	Amino Acid Metabolism	ALDH1B1
ENSG00000143149	Beta-alanine metabolism	Amino Acid Metabolism	ALDH9A1
ENSG00000159423	Beta-alanine metabolism	Amino Acid Metabolism	ALDH4A1
ENSG00000164904	Beta-alanine metabolism	Amino Acid Metabolism	ALDH7A1
ENSG00000172508	Beta-alanine metabolism	Amino Acid Metabolism	CARNS1
ENSG00000084754	Beta-alanine metabolism	Amino Acid Metabolism	HADHA
ENSG00000100024	Beta-alanine metabolism	Amino Acid Metabolism	UPB1
ENSG00000127884	Beta-alanine metabolism	Amino Acid Metabolism	ECHS1
ENSG00000128683	Beta-alanine metabolism	Amino Acid Metabolism	GAD1
ENSG00000136750	Beta-alanine metabolism	Amino Acid Metabolism	GAD2
ENSG00000198130	Beta-alanine metabolism	Amino Acid Metabolism	HIBCH
ENSG00000197894	Bile acid biosynthesis	Lipid Metabolism	ADH5
ENSG00000133835	Bile acid biosynthesis	Lipid Metabolism	HSD17B4
ENSG00000135929	Bile acid biosynthesis	Lipid Metabolism	CYP27A1
ENSG00000167910	Bile acid biosynthesis	Lipid Metabolism	CYP7A1
ENSG00000060971	Bile acid biosynthesis	Lipid Metabolism	ACAA1
ENSG00000067829	Bile acid biosynthesis	Lipid Metabolism	IDH3G
ENSG00000067840	Bile acid biosynthesis	Lipid Metabolism	PDZD4
ENSG00000073734	Bile acid biosynthesis	Lipid Metabolism	ABCB11
ENSG00000083807	Bile acid biosynthesis	Lipid Metabolism	SLC27A5
ENSG00000101986	Bile acid biosynthesis	Lipid Metabolism	ABCD1
ENSG00000105398	Bile acid biosynthesis	Lipid Metabolism	SULT2A1
ENSG00000108602	Bile acid biosynthesis	Lipid Metabolism	ALDH3A1
ENSG00000108846	Bile acid biosynthesis	Lipid Metabolism	ABCC3
ENSG00000113790	Bile acid biosynthesis	Lipid Metabolism	EHHADH
ENSG00000116171	Bile acid biosynthesis	Lipid Metabolism	SCP2
ENSG00000121270	Bile acid biosynthesis	Lipid Metabolism	ABCC11
ENSG00000130821	Bile acid biosynthesis	Lipid Metabolism	SLC6A8
ENSG00000130822	Bile acid biosynthesis	Lipid Metabolism	PNCK
ENSG00000130829	Bile acid biosynthesis	Lipid Metabolism	DUSP9
ENSG00000140284	Bile acid biosynthesis	Lipid Metabolism	SLC27A2
ENSG00000156096	Bile acid biosynthesis	Lipid Metabolism	UGT2B4
ENSG00000161533	Bile acid biosynthesis	Lipid Metabolism	ACOX1
ENSG00000167306	Bile acid biosynthesis	Lipid Metabolism	MYO5B
ENSG00000180432	Bile acid biosynthesis	Lipid Metabolism	CYP8B1
ENSG00000180879	Bile acid biosynthesis	Lipid Metabolism	SSR4
ENSG00000184343	Bile acid biosynthesis	Lipid Metabolism	SRPK3
ENSG00000185825	Bile acid biosynthesis	Lipid Metabolism	BCAP31
ENSG00000198753	Bile acid biosynthesis	Lipid Metabolism	PLXNB3
ENSG00000198910	Bile acid biosynthesis	Lipid Metabolism	L1CAM
ENSG00000072210	Bile acid biosynthesis	Lipid Metabolism	ALDH3A2
ENSG00000111275	Bile acid biosynthesis	Lipid Metabolism	ALDH2
ENSG00000137124	Bile acid biosynthesis	Lipid Metabolism	ALDH1B1
ENSG00000143149	Bile acid biosynthesis	Lipid Metabolism	ALDH9A1
ENSG00000164904	Bile acid biosynthesis	Lipid Metabolism	ALDH7A1
ENSG00000101846	Bile acid biosynthesis	Lipid Metabolism	STS
ENSG00000147576	Bile acid biosynthesis	Lipid Metabolism	ADHFE1
ENSG00000171234	Bile acid biosynthesis	Lipid Metabolism	UGT2B7
ENSG00000172955	Bile acid biosynthesis	Lipid Metabolism	ADH6
ENSG00000187758	Bile acid biosynthesis	Lipid Metabolism	ADH1A
ENSG00000196344	Bile acid biosynthesis	Lipid Metabolism	ADH7
ENSG00000196616	Bile acid biosynthesis	Lipid Metabolism	ADH1B
ENSG00000198099	Bile acid biosynthesis	Lipid Metabolism	ADH4
ENSG00000248144	Bile acid biosynthesis	Lipid Metabolism	ADH1C
ENSG00000288702	Bile acid biosynthesis	Lipid Metabolism	UGT1A3
ENSG00000135220	Bile acid biosynthesis	Lipid Metabolism	UGT2A3
ENSG00000173610	Bile acid biosynthesis	Lipid Metabolism	UGT2A1
ENSG00000128683	Bile acid biosynthesis	Lipid Metabolism	GAD1
ENSG00000136750	Bile acid biosynthesis	Lipid Metabolism	GAD2
ENSG00000087076	Bile acid biosynthesis	Lipid Metabolism	HSD17B14
ENSG00000099377	Bile acid biosynthesis	Lipid Metabolism	HSD3B7
ENSG00000100867	Bile acid biosynthesis	Lipid Metabolism	DHRS2
ENSG00000109854	Bile acid biosynthesis	Lipid Metabolism	HTATIP2
ENSG00000121039	Bile acid biosynthesis	Lipid Metabolism	RDH10
ENSG00000130649	Bile acid biosynthesis	Lipid Metabolism	CYP2E1
ENSG00000138400	Bile acid biosynthesis	Lipid Metabolism	MDH1B
ENSG00000139988	Bile acid biosynthesis	Lipid Metabolism	RDH12
ENSG00000145439	Bile acid biosynthesis	Lipid Metabolism	CBR4
ENSG00000159692	Bile acid biosynthesis	Lipid Metabolism	CTBP1
ENSG00000160439	Bile acid biosynthesis	Lipid Metabolism	RDH13
ENSG00000160868	Bile acid biosynthesis	Lipid Metabolism	CYP3A4
ENSG00000164039	Bile acid biosynthesis	Lipid Metabolism	BDH2
ENSG00000167733	Bile acid biosynthesis	Lipid Metabolism	HSD11B1L
ENSG00000170426	Bile acid biosynthesis	Lipid Metabolism	SDR9C7
ENSG00000170786	Bile acid biosynthesis	Lipid Metabolism	SDR16C5
ENSG00000176387	Bile acid biosynthesis	Lipid Metabolism	HSD11B2
ENSG00000183921	Bile acid biosynthesis	Lipid Metabolism	SDR42E2
ENSG00000184860	Bile acid biosynthesis	Lipid Metabolism	SDR42E1
ENSG00000186153	Bile acid biosynthesis	Lipid Metabolism	WWOX
ENSG00000187134	Bile acid biosynthesis	Lipid Metabolism	AKR1C1
ENSG00000198074	Bile acid biosynthesis	Lipid Metabolism	AKR1B10
ENSG00000198189	Bile acid biosynthesis	Lipid Metabolism	HSD17B11
ENSG00000198610	Bile acid biosynthesis	Lipid Metabolism	AKR1C4
ENSG00000204228	Bile acid biosynthesis	Lipid Metabolism	HSD17B8
ENSG00000227471	Bile acid biosynthesis	Lipid Metabolism	AKR1B15
ENSG00000240857	Bile acid biosynthesis	Lipid Metabolism	RDH14
ENSG00000087008	Bile acid biosynthesis	Lipid Metabolism	ACOX3
ENSG00000119673	Bile acid biosynthesis	Lipid Metabolism	ACOT2
ENSG00000177465	Bile acid biosynthesis	Lipid Metabolism	ACOT4
ENSG00000097021	Bile acid biosynthesis	Lipid Metabolism	ACOT7
ENSG00000101473	Bile acid biosynthesis	Lipid Metabolism	ACOT8
ENSG00000168306	Bile acid biosynthesis	Lipid Metabolism	ACOX2
ENSG00000184227	Bile acid biosynthesis	Lipid Metabolism	ACOT1
ENSG00000151632	Bile acid biosynthesis	Lipid Metabolism	AKR1C2
ENSG00000196139	Bile acid biosynthesis	Lipid Metabolism	AKR1C3
ENSG00000136881	Bile acid biosynthesis	Lipid Metabolism	BAAT
ENSG00000205669	Bile acid biosynthesis	Lipid Metabolism	ACOT6
ENSG00000242110	Bile acid biosynthesis	Lipid Metabolism	AMACR
ENSG00000172817	Bile acid biosynthesis	Lipid Metabolism	CYP7B1
ENSG00000203857	Bile acid biosynthesis	Lipid Metabolism	HSD3B1
ENSG00000203859	Bile acid biosynthesis	Lipid Metabolism	HSD3B2
ENSG00000122787	Bile acid biosynthesis	Lipid Metabolism	AKR1D1
ENSG00000036530	Bile acid biosynthesis	Lipid Metabolism	CYP46A1
ENSG00000129596	Bile acid biosynthesis	Lipid Metabolism	CDO1
ENSG00000138135	Bile acid biosynthesis	Lipid Metabolism	CH25H
ENSG00000139631	Bile acid biosynthesis	Lipid Metabolism	CSAD
ENSG00000146233	Bile acid biosynthesis	Lipid Metabolism	CYP39A1
ENSG00000181915	Bile acid biosynthesis	Lipid Metabolism	ADO
ENSG00000021488	Bile acid recycling	Lipid Metabolism	SLC7A9
ENSG00000023839	Bile acid recycling	Lipid Metabolism	ABCC2
ENSG00000073734	Bile acid recycling	Lipid Metabolism	ABCB11
ENSG00000083807	Bile acid recycling	Lipid Metabolism	SLC27A5
ENSG00000084453	Bile acid recycling	Lipid Metabolism	SLCO1A2
ENSG00000100652	Bile acid recycling	Lipid Metabolism	SLC10A1
ENSG00000103222	Bile acid recycling	Lipid Metabolism	ABCC1
ENSG00000108846	Bile acid recycling	Lipid Metabolism	ABCC3
ENSG00000111700	Bile acid recycling	Lipid Metabolism	SLCO1B3
ENSG00000121270	Bile acid recycling	Lipid Metabolism	ABCC11
ENSG00000125255	Bile acid recycling	Lipid Metabolism	SLC10A2
ENSG00000125257	Bile acid recycling	Lipid Metabolism	ABCC4
ENSG00000140284	Bile acid recycling	Lipid Metabolism	SLC27A2
ENSG00000163959	Bile acid recycling	Lipid Metabolism	SLC51A
ENSG00000186198	Bile acid recycling	Lipid Metabolism	SLC51B
ENSG00000101846	Bile acid recycling	Lipid Metabolism	STS
ENSG00000163295	Biopterin metabolism	Metabolism of cofactors and vitamins	ALPI
ENSG00000162551	Biopterin metabolism	Metabolism of cofactors and vitamins	ALPL
ENSG00000163283	Biopterin metabolism	Metabolism of cofactors and vitamins	ALPP
ENSG00000163286	Biopterin metabolism	Metabolism of cofactors and vitamins	ALPG
ENSG00000151552	Biopterin metabolism	Metabolism of cofactors and vitamins	QDPR
ENSG00000129167	Biopterin metabolism	Metabolism of cofactors and vitamins	TPH1
ENSG00000139287	Biopterin metabolism	Metabolism of cofactors and vitamins	TPH2
ENSG00000116096	Biopterin metabolism	Metabolism of cofactors and vitamins	SPR
ENSG00000131979	Biopterin metabolism	Metabolism of cofactors and vitamins	GCH1
ENSG00000132570	Biopterin metabolism	Metabolism of cofactors and vitamins	PCBD2
ENSG00000150787	Biopterin metabolism	Metabolism of cofactors and vitamins	PTS
ENSG00000166228	Biopterin metabolism	Metabolism of cofactors and vitamins	PCBD1
ENSG00000278540	Biotin metabolism	Metabolism of cofactors and vitamins	ACACA
ENSG00000076555	Biotin metabolism	Metabolism of cofactors and vitamins	ACACB
ENSG00000159267	Biotin metabolism	Metabolism of cofactors and vitamins	HLCS
ENSG00000169814	Biotin metabolism	Metabolism of cofactors and vitamins	BTD
ENSG00000170340	Blood group biosynthesis	Miscellanous	B3GNT2
ENSG00000172461	Blood group biosynthesis	Miscellanous	FUT9
ENSG00000176597	Blood group biosynthesis	Miscellanous	B3GNT5
ENSG00000179913	Blood group biosynthesis	Miscellanous	B3GNT3
ENSG00000183778	Blood group biosynthesis	Miscellanous	B3GALT5
ENSG00000110080	Blood group biosynthesis	Miscellanous	ST3GAL4
ENSG00000101638	Blood group biosynthesis	Miscellanous	ST8SIA5
ENSG00000174951	Blood group biosynthesis	Miscellanous	FUT1
ENSG00000176920	Blood group biosynthesis	Miscellanous	FUT2
ENSG00000126091	Blood group biosynthesis	Miscellanous	ST3GAL3
ENSG00000064225	Blood group biosynthesis	Miscellanous	ST3GAL6
ENSG00000111846	Blood group biosynthesis	Miscellanous	GCNT2
ENSG00000130383	Blood group biosynthesis	Miscellanous	FUT5
ENSG00000156413	Blood group biosynthesis	Miscellanous	FUT6
ENSG00000171124	Blood group biosynthesis	Miscellanous	FUT3
ENSG00000175164	Blood group biosynthesis	Miscellanous	ABO
ENSG00000081760	Butanoate metabolism	Carbohydrate Metabolism	AACS
ENSG00000112972	Butanoate metabolism	Carbohydrate Metabolism	HMGCS1
ENSG00000120437	Butanoate metabolism	Carbohydrate Metabolism	ACAT2
ENSG00000117054	Butanoate metabolism	Carbohydrate Metabolism	ACADM
ENSG00000164039	Butanoate metabolism	Carbohydrate Metabolism	BDH2
ENSG00000151498	Butanoate metabolism	Carbohydrate Metabolism	ACAD8
ENSG00000177646	Butanoate metabolism	Carbohydrate Metabolism	ACAD9
ENSG00000111716	Butanoate metabolism	Carbohydrate Metabolism	LDHB
ENSG00000151116	Butanoate metabolism	Carbohydrate Metabolism	UEVLD
ENSG00000166796	Butanoate metabolism	Carbohydrate Metabolism	LDHC
ENSG00000166800	Butanoate metabolism	Carbohydrate Metabolism	LDHAL6A
ENSG00000171989	Butanoate metabolism	Carbohydrate Metabolism	LDHAL6B
ENSG00000122971	Butanoate metabolism	Carbohydrate Metabolism	ACADS
ENSG00000196177	Butanoate metabolism	Carbohydrate Metabolism	ACADSB
ENSG00000092621	Butanoate metabolism	Carbohydrate Metabolism	PHGDH
ENSG00000111271	Butanoate metabolism	Carbohydrate Metabolism	ACAD10
ENSG00000240303	Butanoate metabolism	Carbohydrate Metabolism	ACAD11
ENSG00000087299	Butanoate metabolism	Carbohydrate Metabolism	L2HGDH
ENSG00000121310	Butanoate metabolism	Carbohydrate Metabolism	ECHDC2
ENSG00000161267	Butanoate metabolism	Carbohydrate Metabolism	BDH1
ENSG00000136143	C5-branched dibasic acid metabolism	Carbohydrate Metabolism	SUCLA2
ENSG00000163541	C5-branched dibasic acid metabolism	Carbohydrate Metabolism	SUCLG1
ENSG00000172340	C5-branched dibasic acid metabolism	Carbohydrate Metabolism	SUCLG2
ENSG00000102794	C5-branched dibasic acid metabolism	Carbohydrate Metabolism	ACOD1
ENSG00000110090	Carnitine shuttle (cytosolic)	Transport	CPT1A
ENSG00000169169	Carnitine shuttle (cytosolic)	Transport	CPT1C
ENSG00000205560	Carnitine shuttle (cytosolic)	Transport	CPT1B
ENSG00000110090	Carnitine shuttle (endoplasmic reticular)	Transport	CPT1A
ENSG00000178537	Carnitine shuttle (endoplasmic reticular)	Transport	SLC25A20
ENSG00000197375	Carnitine shuttle (endoplasmic reticular)	Transport	SLC22A5
ENSG00000095321	Carnitine shuttle (endoplasmic reticular)	Transport	CRAT
ENSG00000197119	Carnitine shuttle (endoplasmic reticular)	Transport	SLC25A29
ENSG00000169169	Carnitine shuttle (endoplasmic reticular)	Transport	CPT1C
ENSG00000205560	Carnitine shuttle (endoplasmic reticular)	Transport	CPT1B
ENSG00000005469	Carnitine shuttle (mitochondrial)	Transport	CROT
ENSG00000157184	Carnitine shuttle (mitochondrial)	Transport	CPT2
ENSG00000175003	Carnitine shuttle (mitochondrial)	Transport	SLC22A1
ENSG00000178537	Carnitine shuttle (mitochondrial)	Transport	SLC25A20
ENSG00000197208	Carnitine shuttle (mitochondrial)	Transport	SLC22A4
ENSG00000095321	Carnitine shuttle (mitochondrial)	Transport	CRAT
ENSG00000149742	Carnitine shuttle (mitochondrial)	Transport	SLC22A9
ENSG00000197119	Carnitine shuttle (mitochondrial)	Transport	SLC25A29
ENSG00000005469	Carnitine shuttle (peroxisomal)	Transport	CROT
ENSG00000110090	Carnitine shuttle (peroxisomal)	Transport	CPT1A
ENSG00000178537	Carnitine shuttle (peroxisomal)	Transport	SLC25A20
ENSG00000095321	Carnitine shuttle (peroxisomal)	Transport	CRAT
ENSG00000197119	Carnitine shuttle (peroxisomal)	Transport	SLC25A29
ENSG00000169169	Carnitine shuttle (peroxisomal)	Transport	CPT1C
ENSG00000205560	Carnitine shuttle (peroxisomal)	Transport	CPT1B
ENSG00000116133	Cholesterol biosynthesis 2	Lipid Metabolism	DHCR24
ENSG00000109929	Cholesterol biosynthesis 2	Lipid Metabolism	SC5D
ENSG00000172893	Cholesterol biosynthesis 2	Lipid Metabolism	DHCR7
ENSG00000001630	Cholesterol biosynthesis 3 (Kandustch-Russell pathway)	Lipid Metabolism	CYP51A1
ENSG00000052802	Cholesterol biosynthesis 3 (Kandustch-Russell pathway)	Lipid Metabolism	MSMO1
ENSG00000116133	Cholesterol biosynthesis 3 (Kandustch-Russell pathway)	Lipid Metabolism	DHCR24
ENSG00000132196	Cholesterol biosynthesis 3 (Kandustch-Russell pathway)	Lipid Metabolism	HSD17B7
ENSG00000143815	Cholesterol biosynthesis 3 (Kandustch-Russell pathway)	Lipid Metabolism	LBR
ENSG00000147155	Cholesterol biosynthesis 3 (Kandustch-Russell pathway)	Lipid Metabolism	EBP
ENSG00000147383	Cholesterol biosynthesis 3 (Kandustch-Russell pathway)	Lipid Metabolism	NSDHL
ENSG00000149809	Cholesterol biosynthesis 3 (Kandustch-Russell pathway)	Lipid Metabolism	TM7SF2
ENSG00000170271	Cholesterol biosynthesis 3 (Kandustch-Russell pathway)	Lipid Metabolism	FAXDC2
ENSG00000152904	Cholesterol metabolism	Lipid Metabolism	GGPS1
ENSG00000160752	Cholesterol metabolism	Lipid Metabolism	FDPS
ENSG00000001630	Cholesterol metabolism	Lipid Metabolism	CYP51A1
ENSG00000052802	Cholesterol metabolism	Lipid Metabolism	MSMO1
ENSG00000116133	Cholesterol metabolism	Lipid Metabolism	DHCR24
ENSG00000132196	Cholesterol metabolism	Lipid Metabolism	HSD17B7
ENSG00000147155	Cholesterol metabolism	Lipid Metabolism	EBP
ENSG00000147383	Cholesterol metabolism	Lipid Metabolism	NSDHL
ENSG00000149809	Cholesterol metabolism	Lipid Metabolism	TM7SF2
ENSG00000067064	Cholesterol metabolism	Lipid Metabolism	IDI1
ENSG00000079459	Cholesterol metabolism	Lipid Metabolism	FDFT1
ENSG00000081760	Cholesterol metabolism	Lipid Metabolism	AACS
ENSG00000104549	Cholesterol metabolism	Lipid Metabolism	SQLE
ENSG00000107798	Cholesterol metabolism	Lipid Metabolism	LIPA
ENSG00000109929	Cholesterol metabolism	Lipid Metabolism	SC5D
ENSG00000110921	Cholesterol metabolism	Lipid Metabolism	MVK
ENSG00000112972	Cholesterol metabolism	Lipid Metabolism	HMGCS1
ENSG00000113161	Cholesterol metabolism	Lipid Metabolism	HMGCR
ENSG00000117305	Cholesterol metabolism	Lipid Metabolism	HMGCL
ENSG00000120437	Cholesterol metabolism	Lipid Metabolism	ACAT2
ENSG00000133835	Cholesterol metabolism	Lipid Metabolism	HSD17B4
ENSG00000135929	Cholesterol metabolism	Lipid Metabolism	CYP27A1
ENSG00000146151	Cholesterol metabolism	Lipid Metabolism	HMGCLL1
ENSG00000148377	Cholesterol metabolism	Lipid Metabolism	IDI2
ENSG00000160285	Cholesterol metabolism	Lipid Metabolism	LSS
ENSG00000163344	Cholesterol metabolism	Lipid Metabolism	PMVK
ENSG00000167508	Cholesterol metabolism	Lipid Metabolism	MVD
ENSG00000167910	Cholesterol metabolism	Lipid Metabolism	CYP7A1
ENSG00000170835	Cholesterol metabolism	Lipid Metabolism	CEL
ENSG00000172893	Cholesterol metabolism	Lipid Metabolism	DHCR7
ENSG00000186526	Cholesterol metabolism	Lipid Metabolism	CYP4F8
ENSG00000002587	Chondroitin / heparan sulfate biosynthesis	Glycan biosynthesis and metabolism	HS3ST1
ENSG00000012232	Chondroitin / heparan sulfate biosynthesis	Glycan biosynthesis and metabolism	EXTL3
ENSG00000015532	Chondroitin / heparan sulfate biosynthesis	Glycan biosynthesis and metabolism	XYLT2
ENSG00000027847	Chondroitin / heparan sulfate biosynthesis	Glycan biosynthesis and metabolism	B4GALT7
ENSG00000033100	Chondroitin / heparan sulfate biosynthesis	Glycan biosynthesis and metabolism	CHPF2
ENSG00000070614	Chondroitin / heparan sulfate biosynthesis	Glycan biosynthesis and metabolism	NDST1
ENSG00000103489	Chondroitin / heparan sulfate biosynthesis	Glycan biosynthesis and metabolism	XYLT1
ENSG00000109956	Chondroitin / heparan sulfate biosynthesis	Glycan biosynthesis and metabolism	B3GAT1
ENSG00000111817	Chondroitin / heparan sulfate biosynthesis	Glycan biosynthesis and metabolism	DSE
ENSG00000111962	Chondroitin / heparan sulfate biosynthesis	Glycan biosynthesis and metabolism	UST
ENSG00000112309	Chondroitin / heparan sulfate biosynthesis	Glycan biosynthesis and metabolism	B3GAT2
ENSG00000122254	Chondroitin / heparan sulfate biosynthesis	Glycan biosynthesis and metabolism	HS3ST2
ENSG00000122863	Chondroitin / heparan sulfate biosynthesis	Glycan biosynthesis and metabolism	CHST3
ENSG00000123989	Chondroitin / heparan sulfate biosynthesis	Glycan biosynthesis and metabolism	CHPF
ENSG00000125430	Chondroitin / heparan sulfate biosynthesis	Glycan biosynthesis and metabolism	HS3ST3B1
ENSG00000131873	Chondroitin / heparan sulfate biosynthesis	Glycan biosynthesis and metabolism	CHSY1
ENSG00000136213	Chondroitin / heparan sulfate biosynthesis	Glycan biosynthesis and metabolism	CHST12
ENSG00000136720	Chondroitin / heparan sulfate biosynthesis	Glycan biosynthesis and metabolism	HS6ST1
ENSG00000138604	Chondroitin / heparan sulfate biosynthesis	Glycan biosynthesis and metabolism	GLCE
ENSG00000138653	Chondroitin / heparan sulfate biosynthesis	Glycan biosynthesis and metabolism	NDST4
ENSG00000147119	Chondroitin / heparan sulfate biosynthesis	Glycan biosynthesis and metabolism	CHST7
ENSG00000147408	Chondroitin / heparan sulfate biosynthesis	Glycan biosynthesis and metabolism	CSGALNACT1
ENSG00000149541	Chondroitin / heparan sulfate biosynthesis	Glycan biosynthesis and metabolism	B3GAT3
ENSG00000151348	Chondroitin / heparan sulfate biosynthesis	Glycan biosynthesis and metabolism	EXT2
ENSG00000153936	Chondroitin / heparan sulfate biosynthesis	Glycan biosynthesis and metabolism	HS2ST1
ENSG00000153976	Chondroitin / heparan sulfate biosynthesis	Glycan biosynthesis and metabolism	HS3ST3A1
ENSG00000158008	Chondroitin / heparan sulfate biosynthesis	Glycan biosynthesis and metabolism	EXTL1
ENSG00000162040	Chondroitin / heparan sulfate biosynthesis	Glycan biosynthesis and metabolism	HS3ST6
ENSG00000162694	Chondroitin / heparan sulfate biosynthesis	Glycan biosynthesis and metabolism	EXTL2
ENSG00000164100	Chondroitin / heparan sulfate biosynthesis	Glycan biosynthesis and metabolism	NDST3
ENSG00000166507	Chondroitin / heparan sulfate biosynthesis	Glycan biosynthesis and metabolism	NDST2
ENSG00000169105	Chondroitin / heparan sulfate biosynthesis	Glycan biosynthesis and metabolism	CHST14
ENSG00000169826	Chondroitin / heparan sulfate biosynthesis	Glycan biosynthesis and metabolism	CSGALNACT2
ENSG00000171004	Chondroitin / heparan sulfate biosynthesis	Glycan biosynthesis and metabolism	HS6ST2
ENSG00000171310	Chondroitin / heparan sulfate biosynthesis	Glycan biosynthesis and metabolism	CHST11
ENSG00000176022	Chondroitin / heparan sulfate biosynthesis	Glycan biosynthesis and metabolism	B3GALT6
ENSG00000180767	Chondroitin / heparan sulfate biosynthesis	Glycan biosynthesis and metabolism	CHST13
ENSG00000182022	Chondroitin / heparan sulfate biosynthesis	Glycan biosynthesis and metabolism	CHST15
ENSG00000182197	Chondroitin / heparan sulfate biosynthesis	Glycan biosynthesis and metabolism	EXT1
ENSG00000182601	Chondroitin / heparan sulfate biosynthesis	Glycan biosynthesis and metabolism	HS3ST4
ENSG00000185352	Chondroitin / heparan sulfate biosynthesis	Glycan biosynthesis and metabolism	HS6ST3
ENSG00000198108	Chondroitin / heparan sulfate biosynthesis	Glycan biosynthesis and metabolism	CHSY3
ENSG00000249853	Chondroitin / heparan sulfate biosynthesis	Glycan biosynthesis and metabolism	HS3ST5
ENSG00000272916	Chondroitin / heparan sulfate biosynthesis	Glycan biosynthesis and metabolism
ENSG00000049860	Chondroitin sulfate degradation	Glycan biosynthesis and metabolism	HEXB
ENSG00000064601	Chondroitin sulfate degradation	Glycan biosynthesis and metabolism	CTSA
ENSG00000141012	Chondroitin sulfate degradation	Glycan biosynthesis and metabolism	GALNS
ENSG00000169660	Chondroitin sulfate degradation	Glycan biosynthesis and metabolism	HEXD
ENSG00000170266	Chondroitin sulfate degradation	Glycan biosynthesis and metabolism	GLB1
ENSG00000204386	Chondroitin sulfate degradation	Glycan biosynthesis and metabolism	NEU1
ENSG00000213614	Chondroitin sulfate degradation	Glycan biosynthesis and metabolism	HEXA
ENSG00000186792	Chondroitin sulfate degradation	Glycan biosynthesis and metabolism	HYAL3
ENSG00000133116	Chondroitin sulfate degradation	Glycan biosynthesis and metabolism	KL
ENSG00000169919	Chondroitin sulfate degradation	Glycan biosynthesis and metabolism	GUSB
ENSG00000010404	Chondroitin sulfate degradation	Glycan biosynthesis and metabolism	IDS
ENSG00000068001	Chondroitin sulfate degradation	Glycan biosynthesis and metabolism	HYAL2
ENSG00000106302	Chondroitin sulfate degradation	Glycan biosynthesis and metabolism	HYAL4
ENSG00000106304	Chondroitin sulfate degradation	Glycan biosynthesis and metabolism	SPAM1
ENSG00000113273	Chondroitin sulfate degradation	Glycan biosynthesis and metabolism	ARSB
ENSG00000114378	Chondroitin sulfate degradation	Glycan biosynthesis and metabolism	HYAL1
ENSG00000127415	Chondroitin sulfate degradation	Glycan biosynthesis and metabolism	IDUA
ENSG00000125779	CoA synthesis	Lipid Metabolism	PANK2
ENSG00000127125	CoA synthesis	Lipid Metabolism	PPCS
ENSG00000117592	Cysteine and methionine metabolism	Amino Acid Metabolism	PRDX6
ENSG00000139531	Cysteine and methionine metabolism	Amino Acid Metabolism	SUOX
ENSG00000198431	Cysteine and methionine metabolism	Amino Acid Metabolism	TXNRD1
ENSG00000261052	Cysteine and methionine metabolism	Amino Acid Metabolism	SULT1A3
ENSG00000114786	Cysteine and methionine metabolism	Amino Acid Metabolism	ABHD14A-ACY1
ENSG00000120053	Cysteine and methionine metabolism	Amino Acid Metabolism	GOT1
ENSG00000125166	Cysteine and methionine metabolism	Amino Acid Metabolism	GOT2
ENSG00000161653	Cysteine and methionine metabolism	Amino Acid Metabolism	NAGS
ENSG00000243989	Cysteine and methionine metabolism	Amino Acid Metabolism	ACY1
ENSG00000104951	Cysteine and methionine metabolism	Amino Acid Metabolism	IL4I1
ENSG00000121053	Cysteine and methionine metabolism	Amino Acid Metabolism	EPX
ENSG00000130508	Cysteine and methionine metabolism	Amino Acid Metabolism	PXDN
ENSG00000147485	Cysteine and methionine metabolism	Amino Acid Metabolism	PXDNL
ENSG00000167419	Cysteine and methionine metabolism	Amino Acid Metabolism	LPO
ENSG00000198650	Cysteine and methionine metabolism	Amino Acid Metabolism	TAT
ENSG00000116984	Cysteine and methionine metabolism	Amino Acid Metabolism	MTR
ENSG00000138400	Cysteine and methionine metabolism	Amino Acid Metabolism	MDH1B
ENSG00000184470	Cysteine and methionine metabolism	Amino Acid Metabolism	TXNRD2
ENSG00000197763	Cysteine and methionine metabolism	Amino Acid Metabolism	TXNRD3
ENSG00000083123	Cysteine and methionine metabolism	Amino Acid Metabolism	BCKDHB
ENSG00000091140	Cysteine and methionine metabolism	Amino Acid Metabolism	DLD
ENSG00000248098	Cysteine and methionine metabolism	Amino Acid Metabolism	BCKDHA
ENSG00000005421	Cysteine and methionine metabolism	Amino Acid Metabolism	PON1
ENSG00000014641	Cysteine and methionine metabolism	Amino Acid Metabolism	MDH1
ENSG00000037757	Cysteine and methionine metabolism	Amino Acid Metabolism	MRI1
ENSG00000038274	Cysteine and methionine metabolism	Amino Acid Metabolism	MAT2B
ENSG00000088305	Cysteine and methionine metabolism	Amino Acid Metabolism	DNMT3B
ENSG00000101444	Cysteine and methionine metabolism	Amino Acid Metabolism	AHCY
ENSG00000105852	Cysteine and methionine metabolism	Amino Acid Metabolism	PON3
ENSG00000105854	Cysteine and methionine metabolism	Amino Acid Metabolism	PON2
ENSG00000107614	Cysteine and methionine metabolism	Amino Acid Metabolism	TRDMT1
ENSG00000111716	Cysteine and methionine metabolism	Amino Acid Metabolism	LDHB
ENSG00000116761	Cysteine and methionine metabolism	Amino Acid Metabolism	CTH
ENSG00000119772	Cysteine and methionine metabolism	Amino Acid Metabolism	DNMT3A
ENSG00000128309	Cysteine and methionine metabolism	Amino Acid Metabolism	MPST
ENSG00000128311	Cysteine and methionine metabolism	Amino Acid Metabolism	TST
ENSG00000130816	Cysteine and methionine metabolism	Amino Acid Metabolism	DNMT1
ENSG00000142046	Cysteine and methionine metabolism	Amino Acid Metabolism	TMEM91
ENSG00000142182	Cysteine and methionine metabolism	Amino Acid Metabolism	DNMT3L
ENSG00000145293	Cysteine and methionine metabolism	Amino Acid Metabolism	ENOPH1
ENSG00000146701	Cysteine and methionine metabolism	Amino Acid Metabolism	MDH2
ENSG00000149089	Cysteine and methionine metabolism	Amino Acid Metabolism	APIP
ENSG00000151116	Cysteine and methionine metabolism	Amino Acid Metabolism	UEVLD
ENSG00000151224	Cysteine and methionine metabolism	Amino Acid Metabolism	MAT1A
ENSG00000158467	Cysteine and methionine metabolism	Amino Acid Metabolism	AHCYL2
ENSG00000160200	Cysteine and methionine metabolism	Amino Acid Metabolism	CBS
ENSG00000166796	Cysteine and methionine metabolism	Amino Acid Metabolism	LDHC
ENSG00000166800	Cysteine and methionine metabolism	Amino Acid Metabolism	LDHAL6A
ENSG00000168710	Cysteine and methionine metabolism	Amino Acid Metabolism	AHCYL1
ENSG00000168906	Cysteine and methionine metabolism	Amino Acid Metabolism	MAT2A
ENSG00000171989	Cysteine and methionine metabolism	Amino Acid Metabolism	LDHAL6B
ENSG00000181652	Cysteine and methionine metabolism	Amino Acid Metabolism	ATG9B
ENSG00000182551	Cysteine and methionine metabolism	Amino Acid Metabolism	ADI1
ENSG00000255730	Cysteine and methionine metabolism	Amino Acid Metabolism
ENSG00000133835	Drug metabolism	Xenobiotics Metabolism/Biological Oxidations	HSD17B4
ENSG00000023839	Drug metabolism	Xenobiotics Metabolism/Biological Oxidations	ABCC2
ENSG00000060971	Drug metabolism	Xenobiotics Metabolism/Biological Oxidations	ACAA1
ENSG00000073734	Drug metabolism	Xenobiotics Metabolism/Biological Oxidations	ABCB11
ENSG00000084453	Drug metabolism	Xenobiotics Metabolism/Biological Oxidations	SLCO1A2
ENSG00000085563	Drug metabolism	Xenobiotics Metabolism/Biological Oxidations	ABCB1
ENSG00000108846	Drug metabolism	Xenobiotics Metabolism/Biological Oxidations	ABCC3
ENSG00000113790	Drug metabolism	Xenobiotics Metabolism/Biological Oxidations	EHHADH
ENSG00000118777	Drug metabolism	Xenobiotics Metabolism/Biological Oxidations	ABCG2
ENSG00000125257	Drug metabolism	Xenobiotics Metabolism/Biological Oxidations	ABCC4
ENSG00000134538	Drug metabolism	Xenobiotics Metabolism/Biological Oxidations	SLCO1B1
ENSG00000137204	Drug metabolism	Xenobiotics Metabolism/Biological Oxidations	SLC22A7
ENSG00000137491	Drug metabolism	Xenobiotics Metabolism/Biological Oxidations	SLCO2B1
ENSG00000137860	Drug metabolism	Xenobiotics Metabolism/Biological Oxidations	SLC28A2
ENSG00000138029	Drug metabolism	Xenobiotics Metabolism/Biological Oxidations	HADHB
ENSG00000151726	Drug metabolism	Xenobiotics Metabolism/Biological Oxidations	ACSL1
ENSG00000155380	Drug metabolism	Xenobiotics Metabolism/Biological Oxidations	SLC16A1
ENSG00000156096	Drug metabolism	Xenobiotics Metabolism/Biological Oxidations	UGT2B4
ENSG00000156222	Drug metabolism	Xenobiotics Metabolism/Biological Oxidations	SLC28A1
ENSG00000161533	Drug metabolism	Xenobiotics Metabolism/Biological Oxidations	ACOX1
ENSG00000197506	Drug metabolism	Xenobiotics Metabolism/Biological Oxidations	SLC28A3
ENSG00000197901	Drug metabolism	Xenobiotics Metabolism/Biological Oxidations	SLC22A6
ENSG00000241119	Drug metabolism	Xenobiotics Metabolism/Biological Oxidations	UGT1A9
ENSG00000138356	Drug metabolism	Xenobiotics Metabolism/Biological Oxidations	AOX1
ENSG00000167165	Drug metabolism	Xenobiotics Metabolism/Biological Oxidations	UGT1A6
ENSG00000171234	Drug metabolism	Xenobiotics Metabolism/Biological Oxidations	UGT2B7
ENSG00000196502	Drug metabolism	Xenobiotics Metabolism/Biological Oxidations	SULT1A1
ENSG00000197888	Drug metabolism	Xenobiotics Metabolism/Biological Oxidations	UGT2B17
ENSG00000241635	Drug metabolism	Xenobiotics Metabolism/Biological Oxidations	UGT1A1
ENSG00000242515	Drug metabolism	Xenobiotics Metabolism/Biological Oxidations	UGT1A10
ENSG00000244122	Drug metabolism	Xenobiotics Metabolism/Biological Oxidations	UGT1A7
ENSG00000244474	Drug metabolism	Xenobiotics Metabolism/Biological Oxidations	UGT1A4
ENSG00000288702	Drug metabolism	Xenobiotics Metabolism/Biological Oxidations	UGT1A3
ENSG00000242366	Drug metabolism	Xenobiotics Metabolism/Biological Oxidations	UGT1A8
ENSG00000084754	Drug metabolism	Xenobiotics Metabolism/Biological Oxidations	HADHA
ENSG00000100197	Drug metabolism	Xenobiotics Metabolism/Biological Oxidations	CYP2D6
ENSG00000106258	Drug metabolism	Xenobiotics Metabolism/Biological Oxidations	CYP3A5
ENSG00000108242	Drug metabolism	Xenobiotics Metabolism/Biological Oxidations	CYP2C18
ENSG00000130649	Drug metabolism	Xenobiotics Metabolism/Biological Oxidations	CYP2E1
ENSG00000138109	Drug metabolism	Xenobiotics Metabolism/Biological Oxidations	CYP2C9
ENSG00000138115	Drug metabolism	Xenobiotics Metabolism/Biological Oxidations	CYP2C8
ENSG00000160868	Drug metabolism	Xenobiotics Metabolism/Biological Oxidations	CYP3A4
ENSG00000165841	Drug metabolism	Xenobiotics Metabolism/Biological Oxidations	CYP2C19
ENSG00000255974	Drug metabolism	Xenobiotics Metabolism/Biological Oxidations	CYP2A6
ENSG00000072778	Drug metabolism	Xenobiotics Metabolism/Biological Oxidations	ACADVL
ENSG00000158125	Drug metabolism	Xenobiotics Metabolism/Biological Oxidations	XDH
ENSG00000119673	Drug metabolism	Xenobiotics Metabolism/Biological Oxidations	ACOT2
ENSG00000177465	Drug metabolism	Xenobiotics Metabolism/Biological Oxidations	ACOT4
ENSG00000169919	Drug metabolism	Xenobiotics Metabolism/Biological Oxidations	GUSB
ENSG00000105852	Drug metabolism	Xenobiotics Metabolism/Biological Oxidations	PON3
ENSG00000101473	Drug metabolism	Xenobiotics Metabolism/Biological Oxidations	ACOT8
ENSG00000162390	Drug metabolism	Xenobiotics Metabolism/Biological Oxidations	ACOT11
ENSG00000186115	Drug metabolism	Xenobiotics Metabolism/Biological Oxidations	CYP4F2
ENSG00000186529	Drug metabolism	Xenobiotics Metabolism/Biological Oxidations	CYP4F3
ENSG00000242110	Drug metabolism	Xenobiotics Metabolism/Biological Oxidations	AMACR
ENSG00000099998	Eicosanoid metabolism	Lipid Metabolism	GGT5
ENSG00000100031	Eicosanoid metabolism	Lipid Metabolism	GGT1
ENSG00000100121	Eicosanoid metabolism	Lipid Metabolism	GGTLC2
ENSG00000131067	Eicosanoid metabolism	Lipid Metabolism	GGT7
ENSG00000133475	Eicosanoid metabolism	Lipid Metabolism
ENSG00000149435	Eicosanoid metabolism	Lipid Metabolism	GGTLC1
ENSG00000167741	Eicosanoid metabolism	Lipid Metabolism	GGT6
ENSG00000186526	Eicosanoid metabolism	Lipid Metabolism	CYP4F8
ENSG00000073756	Eicosanoid metabolism	Lipid Metabolism	PTGS2
ENSG00000095303	Eicosanoid metabolism	Lipid Metabolism	PTGS1
ENSG00000140284	Eicosanoid metabolism	Lipid Metabolism	SLC27A2
ENSG00000151726	Eicosanoid metabolism	Lipid Metabolism	ACSL1
ENSG00000162407	Eicosanoid metabolism	Lipid Metabolism	PLPP3
ENSG00000197448	Eicosanoid metabolism	Lipid Metabolism	GSTK1
ENSG00000008394	Eicosanoid metabolism	Lipid Metabolism	MGST1
ENSG00000085871	Eicosanoid metabolism	Lipid Metabolism	MGST2
ENSG00000100577	Eicosanoid metabolism	Lipid Metabolism	GSTZ1
ENSG00000143198	Eicosanoid metabolism	Lipid Metabolism	MGST3
ENSG00000163106	Eicosanoid metabolism	Lipid Metabolism	HPGDS
ENSG00000157326	Eicosanoid metabolism	Lipid Metabolism	DHRS4
ENSG00000186204	Eicosanoid metabolism	Lipid Metabolism	CYP4F12
ENSG00000197446	Eicosanoid metabolism	Lipid Metabolism	CYP2F1
ENSG00000068366	Eicosanoid metabolism	Lipid Metabolism	ACSL4
ENSG00000123983	Eicosanoid metabolism	Lipid Metabolism	ACSL3
ENSG00000164398	Eicosanoid metabolism	Lipid Metabolism	ACSL6
ENSG00000197142	Eicosanoid metabolism	Lipid Metabolism	ACSL5
ENSG00000072506	Eicosanoid metabolism	Lipid Metabolism	HSD17B10
ENSG00000184227	Eicosanoid metabolism	Lipid Metabolism	ACOT1
ENSG00000186115	Eicosanoid metabolism	Lipid Metabolism	CYP4F2
ENSG00000186529	Eicosanoid metabolism	Lipid Metabolism	CYP4F3
ENSG00000159228	Eicosanoid metabolism	Lipid Metabolism	CBR1
ENSG00000159231	Eicosanoid metabolism	Lipid Metabolism	CBR3
ENSG00000012779	Eicosanoid metabolism	Lipid Metabolism	ALOX5
ENSG00000136881	Eicosanoid metabolism	Lipid Metabolism	BAAT
ENSG00000148344	Eicosanoid metabolism	Lipid Metabolism	PTGES
ENSG00000171954	Eicosanoid metabolism	Lipid Metabolism	CYP4F22
ENSG00000205669	Eicosanoid metabolism	Lipid Metabolism	ACOT6
ENSG00000164120	Eicosanoid metabolism	Lipid Metabolism	HPGD
ENSG00000213316	Eicosanoid metabolism	Lipid Metabolism	LTC4S
ENSG00000107317	Eicosanoid metabolism	Lipid Metabolism	PTGDS
ENSG00000110958	Eicosanoid metabolism	Lipid Metabolism	PTGES3
ENSG00000148334	Eicosanoid metabolism	Lipid Metabolism	PTGES2
ENSG00000179477	Eicosanoid metabolism	Lipid Metabolism	ALOX12B
ENSG00000117592	Estrogen metabolism	Lipid Metabolism	PRDX6
ENSG00000132196	Estrogen metabolism	Lipid Metabolism	HSD17B7
ENSG00000186526	Estrogen metabolism	Lipid Metabolism	CYP4F8
ENSG00000140465	Estrogen metabolism	Lipid Metabolism	CYP1A1
ENSG00000261052	Estrogen metabolism	Lipid Metabolism	SULT1A3
ENSG00000005381	Estrogen metabolism	Lipid Metabolism	MPO
ENSG00000101846	Estrogen metabolism	Lipid Metabolism	STS
ENSG00000115705	Estrogen metabolism	Lipid Metabolism	TPO
ENSG00000196502	Estrogen metabolism	Lipid Metabolism	SULT1A1
ENSG00000197448	Estrogen metabolism	Lipid Metabolism	GSTK1
ENSG00000213366	Estrogen metabolism	Lipid Metabolism	GSTM2
ENSG00000008394	Estrogen metabolism	Lipid Metabolism	MGST1
ENSG00000065621	Estrogen metabolism	Lipid Metabolism	GSTO2
ENSG00000084207	Estrogen metabolism	Lipid Metabolism	GSTP1
ENSG00000085871	Estrogen metabolism	Lipid Metabolism	MGST2
ENSG00000093010	Estrogen metabolism	Lipid Metabolism	COMT
ENSG00000099984	Estrogen metabolism	Lipid Metabolism	GSTT2
ENSG00000100577	Estrogen metabolism	Lipid Metabolism	GSTZ1
ENSG00000121053	Estrogen metabolism	Lipid Metabolism	EPX
ENSG00000133433	Estrogen metabolism	Lipid Metabolism	GSTT2B
ENSG00000134184	Estrogen metabolism	Lipid Metabolism	GSTM1
ENSG00000134201	Estrogen metabolism	Lipid Metabolism	GSTM5
ENSG00000134202	Estrogen metabolism	Lipid Metabolism	GSTM3
ENSG00000143198	Estrogen metabolism	Lipid Metabolism	MGST3
ENSG00000148834	Estrogen metabolism	Lipid Metabolism	GSTO1
ENSG00000163106	Estrogen metabolism	Lipid Metabolism	HPGDS
ENSG00000167419	Estrogen metabolism	Lipid Metabolism	LPO
ENSG00000168765	Estrogen metabolism	Lipid Metabolism	GSTM4
ENSG00000170899	Estrogen metabolism	Lipid Metabolism	GSTA4
ENSG00000174156	Estrogen metabolism	Lipid Metabolism	GSTA3
ENSG00000182793	Estrogen metabolism	Lipid Metabolism	GSTA5
ENSG00000184154	Estrogen metabolism	Lipid Metabolism	LRRC51
ENSG00000243955	Estrogen metabolism	Lipid Metabolism	GSTA1
ENSG00000244067	Estrogen metabolism	Lipid Metabolism	GSTA2
ENSG00000284844	Estrogen metabolism	Lipid Metabolism	TOMT
ENSG00000021461	Estrogen metabolism	Lipid Metabolism	CYP3A43
ENSG00000025423	Estrogen metabolism	Lipid Metabolism	HSD17B6
ENSG00000100197	Estrogen metabolism	Lipid Metabolism	CYP2D6
ENSG00000106258	Estrogen metabolism	Lipid Metabolism	CYP3A5
ENSG00000108242	Estrogen metabolism	Lipid Metabolism	CYP2C18
ENSG00000130649	Estrogen metabolism	Lipid Metabolism	CYP2E1
ENSG00000134716	Estrogen metabolism	Lipid Metabolism	CYP2J2
ENSG00000137869	Estrogen metabolism	Lipid Metabolism	CYP19A1
ENSG00000138061	Estrogen metabolism	Lipid Metabolism	CYP1B1
ENSG00000138109	Estrogen metabolism	Lipid Metabolism	CYP2C9
ENSG00000138115	Estrogen metabolism	Lipid Metabolism	CYP2C8
ENSG00000140505	Estrogen metabolism	Lipid Metabolism	CYP1A2
ENSG00000142973	Estrogen metabolism	Lipid Metabolism	CYP4B1
ENSG00000155016	Estrogen metabolism	Lipid Metabolism	CYP2U1
ENSG00000160868	Estrogen metabolism	Lipid Metabolism	CYP3A4
ENSG00000160870	Estrogen metabolism	Lipid Metabolism	CYP3A7
ENSG00000165841	Estrogen metabolism	Lipid Metabolism	CYP2C19
ENSG00000167600	Estrogen metabolism	Lipid Metabolism	CYP2S1
ENSG00000171903	Estrogen metabolism	Lipid Metabolism	CYP4F11
ENSG00000186160	Estrogen metabolism	Lipid Metabolism	CYP4Z1
ENSG00000186204	Estrogen metabolism	Lipid Metabolism	CYP4F12
ENSG00000186377	Estrogen metabolism	Lipid Metabolism	CYP4X1
ENSG00000197408	Estrogen metabolism	Lipid Metabolism	CYP2B6
ENSG00000197446	Estrogen metabolism	Lipid Metabolism	CYP2F1
ENSG00000197838	Estrogen metabolism	Lipid Metabolism	CYP2A13
ENSG00000198077	Estrogen metabolism	Lipid Metabolism	CYP2A7
ENSG00000198189	Estrogen metabolism	Lipid Metabolism	HSD17B11
ENSG00000204228	Estrogen metabolism	Lipid Metabolism	HSD17B8
ENSG00000255974	Estrogen metabolism	Lipid Metabolism	CYP2A6
ENSG00000006756	Estrogen metabolism	Lipid Metabolism	ARSD
ENSG00000086696	Estrogen metabolism	Lipid Metabolism	HSD17B2
ENSG00000108786	Estrogen metabolism	Lipid Metabolism	HSD17B1
ENSG00000109193	Estrogen metabolism	Lipid Metabolism	SULT1E1
ENSG00000149084	Estrogen metabolism	Lipid Metabolism	HSD17B12
ENSG00000157399	Estrogen metabolism	Lipid Metabolism	ARSL
ENSG00000282301	Estrogen metabolism	Lipid Metabolism	CYP3A7-CYP3A51P
ENSG00000067113	Ether lipid metabolism	Lipid Metabolism	PLPP1
ENSG00000111684	Ether lipid metabolism	Lipid Metabolism	LPCAT3
ENSG00000141934	Ether lipid metabolism	Lipid Metabolism	PLPP2
ENSG00000162407	Ether lipid metabolism	Lipid Metabolism	PLPP3
ENSG00000176454	Ether lipid metabolism	Lipid Metabolism	LPCAT4
ENSG00000064763	Ether lipid metabolism	Lipid Metabolism	FAR2
ENSG00000197601	Ether lipid metabolism	Lipid Metabolism	FAR1
ENSG00000069764	Ether lipid metabolism	Lipid Metabolism	PLA2G10
ENSG00000100078	Ether lipid metabolism	Lipid Metabolism	PLA2G3
ENSG00000101577	Ether lipid metabolism	Lipid Metabolism	LPIN2
ENSG00000105499	Ether lipid metabolism	Lipid Metabolism	PLA2G4C
ENSG00000105520	Ether lipid metabolism	Lipid Metabolism	PLPPR2
ENSG00000116711	Ether lipid metabolism	Lipid Metabolism	PLA2G4A
ENSG00000117215	Ether lipid metabolism	Lipid Metabolism	PLA2G2D
ENSG00000117600	Ether lipid metabolism	Lipid Metabolism	PLPPR4
ENSG00000123739	Ether lipid metabolism	Lipid Metabolism	PLA2G12A
ENSG00000127472	Ether lipid metabolism	Lipid Metabolism	PLA2G5
ENSG00000129951	Ether lipid metabolism	Lipid Metabolism	PLPPR3
ENSG00000132793	Ether lipid metabolism	Lipid Metabolism	LPIN3
ENSG00000134255	Ether lipid metabolism	Lipid Metabolism	CEPT1
ENSG00000134324	Ether lipid metabolism	Lipid Metabolism	LPIN1
ENSG00000138018	Ether lipid metabolism	Lipid Metabolism	SELENOI
ENSG00000138308	Ether lipid metabolism	Lipid Metabolism	PLA2G12B
ENSG00000147535	Ether lipid metabolism	Lipid Metabolism	PLPP5
ENSG00000158786	Ether lipid metabolism	Lipid Metabolism	PLA2G2F
ENSG00000159337	Ether lipid metabolism	Lipid Metabolism	PLA2G4D
ENSG00000163803	Ether lipid metabolism	Lipid Metabolism	PLB1
ENSG00000168907	Ether lipid metabolism	Lipid Metabolism	PLA2G4F
ENSG00000168970	Ether lipid metabolism	Lipid Metabolism	JMJD7-PLA2G4B
ENSG00000170890	Ether lipid metabolism	Lipid Metabolism	PLA2G1B
ENSG00000176485	Ether lipid metabolism	Lipid Metabolism	PLAAT3
ENSG00000184381	Ether lipid metabolism	Lipid Metabolism	PLA2G6
ENSG00000187980	Ether lipid metabolism	Lipid Metabolism	PLA2G2C
ENSG00000188089	Ether lipid metabolism	Lipid Metabolism	PLA2G4E
ENSG00000188257	Ether lipid metabolism	Lipid Metabolism	PLA2G2A
ENSG00000188784	Ether lipid metabolism	Lipid Metabolism	PLA2G2E
ENSG00000203805	Ether lipid metabolism	Lipid Metabolism	PLPP4
ENSG00000243708	Ether lipid metabolism	Lipid Metabolism	PLA2G4B
ENSG00000116906	Ether lipid metabolism	Lipid Metabolism	GNPAT
ENSG00000075651	Ether lipid metabolism	Lipid Metabolism	PLD1
ENSG00000087253	Ether lipid metabolism	Lipid Metabolism	LPCAT2
ENSG00000105223	Ether lipid metabolism	Lipid Metabolism	PLD3
ENSG00000111666	Ether lipid metabolism	Lipid Metabolism	CHPT1
ENSG00000129219	Ether lipid metabolism	Lipid Metabolism	PLD2
ENSG00000153395	Ether lipid metabolism	Lipid Metabolism	LPCAT1
ENSG00000164303	Ether lipid metabolism	Lipid Metabolism	ENPP6
ENSG00000166428	Ether lipid metabolism	Lipid Metabolism	PLD4
ENSG00000136960	Ether lipid metabolism	Lipid Metabolism	ENPP2
ENSG00000140284	Fatty acid activation (cytosolic)	Lipid Metabolism	SLC27A2
ENSG00000151726	Fatty acid activation (cytosolic)	Lipid Metabolism	ACSL1
ENSG00000005187	Fatty acid activation (cytosolic)	Lipid Metabolism	ACSM3
ENSG00000066813	Fatty acid activation (cytosolic)	Lipid Metabolism	ACSM2B
ENSG00000068366	Fatty acid activation (cytosolic)	Lipid Metabolism	ACSL4
ENSG00000103740	Fatty acid activation (cytosolic)	Lipid Metabolism	ACSBG1
ENSG00000119673	Fatty acid activation (cytosolic)	Lipid Metabolism	ACOT2
ENSG00000123983	Fatty acid activation (cytosolic)	Lipid Metabolism	ACSL3
ENSG00000130377	Fatty acid activation (cytosolic)	Lipid Metabolism	ACSBG2
ENSG00000164398	Fatty acid activation (cytosolic)	Lipid Metabolism	ACSL6
ENSG00000166743	Fatty acid activation (cytosolic)	Lipid Metabolism	ACSM1
ENSG00000177465	Fatty acid activation (cytosolic)	Lipid Metabolism	ACOT4
ENSG00000183549	Fatty acid activation (cytosolic)	Lipid Metabolism	ACSM5
ENSG00000183747	Fatty acid activation (cytosolic)	Lipid Metabolism	ACSM2A
ENSG00000197142	Fatty acid activation (cytosolic)	Lipid Metabolism	ACSL5
ENSG00000215009	Fatty acid activation (cytosolic)	Lipid Metabolism	ACSM4
ENSG00000239642	Fatty acid activation (cytosolic)	Lipid Metabolism	MEIKIN
ENSG00000140284	Fatty acid activation (endoplasmic reticular)	Lipid Metabolism	SLC27A2
ENSG00000151726	Fatty acid activation (endoplasmic reticular)	Lipid Metabolism	ACSL1
ENSG00000068366	Fatty acid activation (endoplasmic reticular)	Lipid Metabolism	ACSL4
ENSG00000103740	Fatty acid activation (endoplasmic reticular)	Lipid Metabolism	ACSBG1
ENSG00000119673	Fatty acid activation (endoplasmic reticular)	Lipid Metabolism	ACOT2
ENSG00000123983	Fatty acid activation (endoplasmic reticular)	Lipid Metabolism	ACSL3
ENSG00000130377	Fatty acid activation (endoplasmic reticular)	Lipid Metabolism	ACSBG2
ENSG00000164398	Fatty acid activation (endoplasmic reticular)	Lipid Metabolism	ACSL6
ENSG00000177465	Fatty acid activation (endoplasmic reticular)	Lipid Metabolism	ACOT4
ENSG00000197142	Fatty acid activation (endoplasmic reticular)	Lipid Metabolism	ACSL5
ENSG00000239642	Fatty acid activation (endoplasmic reticular)	Lipid Metabolism	MEIKIN
ENSG00000012660	Fatty acid biosynthesis	Lipid Metabolism	ELOVL5
ENSG00000099194	Fatty acid biosynthesis	Lipid Metabolism	SCD
ENSG00000134824	Fatty acid biosynthesis	Lipid Metabolism	FADS2
ENSG00000149485	Fatty acid biosynthesis	Lipid Metabolism	FADS1
ENSG00000151093	Fatty acid biosynthesis	Lipid Metabolism	OXSM
ENSG00000169710	Fatty acid biosynthesis	Lipid Metabolism	FASN
ENSG00000170522	Fatty acid biosynthesis	Lipid Metabolism	ELOVL6
ENSG00000197977	Fatty acid biosynthesis	Lipid Metabolism	ELOVL2
ENSG00000066322	Fatty acid biosynthesis	Lipid Metabolism	ELOVL1
ENSG00000118402	Fatty acid biosynthesis	Lipid Metabolism	ELOVL4
ENSG00000131238	Fatty acid biosynthesis	Lipid Metabolism	PPT1
ENSG00000134013	Fatty acid biosynthesis	Lipid Metabolism	LOXL2
ENSG00000221988	Fatty acid biosynthesis	Lipid Metabolism	PPT2
ENSG00000241404	Fatty acid biosynthesis	Lipid Metabolism	EGFL8
ENSG00000119673	Fatty acid biosynthesis	Lipid Metabolism	ACOT2
ENSG00000177465	Fatty acid biosynthesis	Lipid Metabolism	ACOT4
ENSG00000097021	Fatty acid biosynthesis	Lipid Metabolism	ACOT7
ENSG00000100294	Fatty acid biosynthesis	Lipid Metabolism	MCAT
ENSG00000101473	Fatty acid biosynthesis	Lipid Metabolism	ACOT8
ENSG00000152463	Fatty acid biosynthesis	Lipid Metabolism	OLAH
ENSG00000184227	Fatty acid biosynthesis	Lipid Metabolism	ACOT1
ENSG00000136881	Fatty acid biosynthesis	Lipid Metabolism	BAAT
ENSG00000205669	Fatty acid biosynthesis	Lipid Metabolism	ACOT6
ENSG00000100865	Fatty acid biosynthesis	Lipid Metabolism	CINP
ENSG00000141552	Fatty acid biosynthesis	Lipid Metabolism	ANAPC11
ENSG00000149929	Fatty acid biosynthesis	Lipid Metabolism	HIRIP3
ENSG00000151093	Fatty acid biosynthesis (even-chain)	Lipid Metabolism	OXSM
ENSG00000169710	Fatty acid biosynthesis (even-chain)	Lipid Metabolism	FASN
ENSG00000278540	Fatty acid biosynthesis (even-chain)	Lipid Metabolism	ACACA
ENSG00000115425	Fatty acid biosynthesis (even-chain)	Lipid Metabolism	PECR
ENSG00000116353	Fatty acid biosynthesis (even-chain)	Lipid Metabolism	MECR
ENSG00000076555	Fatty acid biosynthesis (even-chain)	Lipid Metabolism	ACACB
ENSG00000169710	Fatty acid biosynthesis (odd-chain)	Lipid Metabolism	FASN
ENSG00000012660	Fatty acid biosynthesis (unsaturated)	Lipid Metabolism	ELOVL5
ENSG00000170522	Fatty acid biosynthesis (unsaturated)	Lipid Metabolism	ELOVL6
ENSG00000197977	Fatty acid biosynthesis (unsaturated)	Lipid Metabolism	ELOVL2
ENSG00000066322	Fatty acid biosynthesis (unsaturated)	Lipid Metabolism	ELOVL1
ENSG00000118402	Fatty acid biosynthesis (unsaturated)	Lipid Metabolism	ELOVL4
ENSG00000119915	Fatty acid biosynthesis (unsaturated)	Lipid Metabolism	ELOVL3
ENSG00000164181	Fatty acid biosynthesis (unsaturated)	Lipid Metabolism	ELOVL7
ENSG00000149084	Fatty acid biosynthesis (unsaturated)	Lipid Metabolism	HSD17B12
ENSG00000205678	Fatty acid biosynthesis (unsaturated)	Lipid Metabolism	TECRL
ENSG00000074696	Fatty acid biosynthesis (unsaturated)	Lipid Metabolism	HACD3
ENSG00000099797	Fatty acid biosynthesis (unsaturated)	Lipid Metabolism	TECR
ENSG00000146066	Fatty acid biosynthesis (unsaturated)	Lipid Metabolism	HIGD2A
ENSG00000165996	Fatty acid biosynthesis (unsaturated)	Lipid Metabolism	HACD1
ENSG00000188921	Fatty acid biosynthesis (unsaturated)	Lipid Metabolism	HACD4
ENSG00000206527	Fatty acid biosynthesis (unsaturated)	Lipid Metabolism	HACD2
ENSG00000099194	Fatty acid desaturation (even-chain)	Lipid Metabolism	SCD
ENSG00000134824	Fatty acid desaturation (even-chain)	Lipid Metabolism	FADS2
ENSG00000149485	Fatty acid desaturation (even-chain)	Lipid Metabolism	FADS1
ENSG00000145284	Fatty acid desaturation (even-chain)	Lipid Metabolism	SCD5
ENSG00000221968	Fatty acid desaturation (even-chain)	Lipid Metabolism	FADS3
ENSG00000172782	Fatty acid desaturation (even-chain)	Lipid Metabolism	FADS6
ENSG00000099194	Fatty acid desaturation (odd-chain)	Lipid Metabolism	SCD
ENSG00000145284	Fatty acid desaturation (odd-chain)	Lipid Metabolism	SCD5
ENSG00000012660	Fatty acid elongation (even-chain)	Lipid Metabolism	ELOVL5
ENSG00000170522	Fatty acid elongation (even-chain)	Lipid Metabolism	ELOVL6
ENSG00000197977	Fatty acid elongation (even-chain)	Lipid Metabolism	ELOVL2
ENSG00000066322	Fatty acid elongation (even-chain)	Lipid Metabolism	ELOVL1
ENSG00000118402	Fatty acid elongation (even-chain)	Lipid Metabolism	ELOVL4
ENSG00000119915	Fatty acid elongation (even-chain)	Lipid Metabolism	ELOVL3
ENSG00000164181	Fatty acid elongation (even-chain)	Lipid Metabolism	ELOVL7
ENSG00000149084	Fatty acid elongation (even-chain)	Lipid Metabolism	HSD17B12
ENSG00000205678	Fatty acid elongation (even-chain)	Lipid Metabolism	TECRL
ENSG00000074696	Fatty acid elongation (even-chain)	Lipid Metabolism	HACD3
ENSG00000099797	Fatty acid elongation (even-chain)	Lipid Metabolism	TECR
ENSG00000146066	Fatty acid elongation (even-chain)	Lipid Metabolism	HIGD2A
ENSG00000165996	Fatty acid elongation (even-chain)	Lipid Metabolism	HACD1
ENSG00000188921	Fatty acid elongation (even-chain)	Lipid Metabolism	HACD4
ENSG00000206527	Fatty acid elongation (even-chain)	Lipid Metabolism	HACD2
ENSG00000012660	Fatty acid elongation (odd-chain)	Lipid Metabolism	ELOVL5
ENSG00000170522	Fatty acid elongation (odd-chain)	Lipid Metabolism	ELOVL6
ENSG00000197977	Fatty acid elongation (odd-chain)	Lipid Metabolism	ELOVL2
ENSG00000066322	Fatty acid elongation (odd-chain)	Lipid Metabolism	ELOVL1
ENSG00000118402	Fatty acid elongation (odd-chain)	Lipid Metabolism	ELOVL4
ENSG00000119915	Fatty acid elongation (odd-chain)	Lipid Metabolism	ELOVL3
ENSG00000164181	Fatty acid elongation (odd-chain)	Lipid Metabolism	ELOVL7
ENSG00000149084	Fatty acid elongation (odd-chain)	Lipid Metabolism	HSD17B12
ENSG00000205678	Fatty acid elongation (odd-chain)	Lipid Metabolism	TECRL
ENSG00000074696	Fatty acid elongation (odd-chain)	Lipid Metabolism	HACD3
ENSG00000099797	Fatty acid elongation (odd-chain)	Lipid Metabolism	TECR
ENSG00000146066	Fatty acid elongation (odd-chain)	Lipid Metabolism	HIGD2A
ENSG00000165996	Fatty acid elongation (odd-chain)	Lipid Metabolism	HACD1
ENSG00000188921	Fatty acid elongation (odd-chain)	Lipid Metabolism	HACD4
ENSG00000206527	Fatty acid elongation (odd-chain)	Lipid Metabolism	HACD2
ENSG00000197894	Fatty acid oxidation	Lipid Metabolism	ADH5
ENSG00000133835	Fatty acid oxidation	Lipid Metabolism	HSD17B4
ENSG00000005469	Fatty acid oxidation	Lipid Metabolism	CROT
ENSG00000012660	Fatty acid oxidation	Lipid Metabolism	ELOVL5
ENSG00000060971	Fatty acid oxidation	Lipid Metabolism	ACAA1
ENSG00000083807	Fatty acid oxidation	Lipid Metabolism	SLC27A5
ENSG00000110090	Fatty acid oxidation	Lipid Metabolism	CPT1A
ENSG00000113396	Fatty acid oxidation	Lipid Metabolism	SLC27A6
ENSG00000113790	Fatty acid oxidation	Lipid Metabolism	EHHADH
ENSG00000117054	Fatty acid oxidation	Lipid Metabolism	ACADM
ENSG00000130304	Fatty acid oxidation	Lipid Metabolism	SLC27A1
ENSG00000138029	Fatty acid oxidation	Lipid Metabolism	HADHB
ENSG00000140284	Fatty acid oxidation	Lipid Metabolism	SLC27A2
ENSG00000143554	Fatty acid oxidation	Lipid Metabolism	SLC27A3
ENSG00000151726	Fatty acid oxidation	Lipid Metabolism	ACSL1
ENSG00000155368	Fatty acid oxidation	Lipid Metabolism	DBI
ENSG00000157184	Fatty acid oxidation	Lipid Metabolism	CPT2
ENSG00000161533	Fatty acid oxidation	Lipid Metabolism	ACOX1
ENSG00000167114	Fatty acid oxidation	Lipid Metabolism	SLC27A4
ENSG00000167315	Fatty acid oxidation	Lipid Metabolism	ACAA2
ENSG00000170522	Fatty acid oxidation	Lipid Metabolism	ELOVL6
ENSG00000178537	Fatty acid oxidation	Lipid Metabolism	SLC25A20
ENSG00000197977	Fatty acid oxidation	Lipid Metabolism	ELOVL2
ENSG00000072210	Fatty acid oxidation	Lipid Metabolism	ALDH3A2
ENSG00000066322	Fatty acid oxidation	Lipid Metabolism	ELOVL1
ENSG00000118402	Fatty acid oxidation	Lipid Metabolism	ELOVL4
ENSG00000084754	Fatty acid oxidation	Lipid Metabolism	HADHA
ENSG00000127884	Fatty acid oxidation	Lipid Metabolism	ECHS1
ENSG00000104823	Fatty acid oxidation	Lipid Metabolism	ECH1
ENSG00000072778	Fatty acid oxidation	Lipid Metabolism	ACADVL
ENSG00000087008	Fatty acid oxidation	Lipid Metabolism	ACOX3
ENSG00000105379	Fatty acid oxidation	Lipid Metabolism	ETFB
ENSG00000140374	Fatty acid oxidation	Lipid Metabolism	ETFA
ENSG00000171503	Fatty acid oxidation	Lipid Metabolism	ETFDH
ENSG00000068366	Fatty acid oxidation	Lipid Metabolism	ACSL4
ENSG00000119673	Fatty acid oxidation	Lipid Metabolism	ACOT2
ENSG00000123983	Fatty acid oxidation	Lipid Metabolism	ACSL3
ENSG00000130377	Fatty acid oxidation	Lipid Metabolism	ACSBG2
ENSG00000164398	Fatty acid oxidation	Lipid Metabolism	ACSL6
ENSG00000166743	Fatty acid oxidation	Lipid Metabolism	ACSM1
ENSG00000177465	Fatty acid oxidation	Lipid Metabolism	ACOT4
ENSG00000197142	Fatty acid oxidation	Lipid Metabolism	ACSL5
ENSG00000095321	Fatty acid oxidation	Lipid Metabolism	CRAT
ENSG00000169169	Fatty acid oxidation	Lipid Metabolism	CPT1C
ENSG00000205560	Fatty acid oxidation	Lipid Metabolism	CPT1B
ENSG00000072506	Fatty acid oxidation	Lipid Metabolism	HSD17B10
ENSG00000097021	Fatty acid oxidation	Lipid Metabolism	ACOT7
ENSG00000100294	Fatty acid oxidation	Lipid Metabolism	MCAT
ENSG00000101473	Fatty acid oxidation	Lipid Metabolism	ACOT8
ENSG00000104325	Fatty acid oxidation	Lipid Metabolism	DECR1
ENSG00000107537	Fatty acid oxidation	Lipid Metabolism	PHYH
ENSG00000112304	Fatty acid oxidation	Lipid Metabolism	ACOT13
ENSG00000115361	Fatty acid oxidation	Lipid Metabolism	ACADL
ENSG00000115425	Fatty acid oxidation	Lipid Metabolism	PECR
ENSG00000116353	Fatty acid oxidation	Lipid Metabolism	MECR
ENSG00000122971	Fatty acid oxidation	Lipid Metabolism	ACADS
ENSG00000131373	Fatty acid oxidation	Lipid Metabolism	HACL1
ENSG00000138796	Fatty acid oxidation	Lipid Metabolism	HADH
ENSG00000152463	Fatty acid oxidation	Lipid Metabolism	OLAH
ENSG00000162390	Fatty acid oxidation	Lipid Metabolism	ACOT11
ENSG00000167969	Fatty acid oxidation	Lipid Metabolism	ECI1
ENSG00000168306	Fatty acid oxidation	Lipid Metabolism	ACOX2
ENSG00000184227	Fatty acid oxidation	Lipid Metabolism	ACOT1
ENSG00000186115	Fatty acid oxidation	Lipid Metabolism	CYP4F2
ENSG00000186529	Fatty acid oxidation	Lipid Metabolism	CYP4F3
ENSG00000196177	Fatty acid oxidation	Lipid Metabolism	ACADSB
ENSG00000198721	Fatty acid oxidation	Lipid Metabolism	ECI2
ENSG00000213398	Fatty acid oxidation	Lipid Metabolism	LCAT
ENSG00000242612	Fatty acid oxidation	Lipid Metabolism	DECR2
ENSG00000160282	Folate metabolism	Metabolism of cofactors and vitamins	FTCD
ENSG00000091140	Folate metabolism	Metabolism of cofactors and vitamins	DLD
ENSG00000136877	Folate metabolism	Metabolism of cofactors and vitamins	FPGS
ENSG00000137563	Folate metabolism	Metabolism of cofactors and vitamins	GGH
ENSG00000140905	Folate metabolism	Metabolism of cofactors and vitamins	GCSH
ENSG00000145020	Folate metabolism	Metabolism of cofactors and vitamins	AMT
ENSG00000178445	Folate metabolism	Metabolism of cofactors and vitamins	GLDC
ENSG00000065911	Folate metabolism	Metabolism of cofactors and vitamins	MTHFD2
ENSG00000100714	Folate metabolism	Metabolism of cofactors and vitamins	MTHFD1
ENSG00000120254	Folate metabolism	Metabolism of cofactors and vitamins	MTHFD1L
ENSG00000124615	Folate metabolism	Metabolism of cofactors and vitamins	MOCS1
ENSG00000136010	Folate metabolism	Metabolism of cofactors and vitamins	ALDH1L2
ENSG00000136371	Folate metabolism	Metabolism of cofactors and vitamins	MTHFS
ENSG00000144908	Folate metabolism	Metabolism of cofactors and vitamins	ALDH1L1
ENSG00000151552	Folate metabolism	Metabolism of cofactors and vitamins	QDPR
ENSG00000163738	Folate metabolism	Metabolism of cofactors and vitamins	MTHFD2L
ENSG00000164172	Folate metabolism	Metabolism of cofactors and vitamins	MOCS2
ENSG00000171723	Folate metabolism	Metabolism of cofactors and vitamins	GPHN
ENSG00000177000	Folate metabolism	Metabolism of cofactors and vitamins	MTHFR
ENSG00000178700	Folate metabolism	Metabolism of cofactors and vitamins	DHFR2
ENSG00000228716	Folate metabolism	Metabolism of cofactors and vitamins	DHFR
ENSG00000107798	Formation and hydrolysis of cholesterol esters	Lipid Metabolism	LIPA
ENSG00000170835	Formation and hydrolysis of cholesterol esters	Lipid Metabolism	CEL
ENSG00000057252	Formation and hydrolysis of cholesterol esters	Lipid Metabolism	SOAT1
ENSG00000167780	Formation and hydrolysis of cholesterol esters	Lipid Metabolism	SOAT2
ENSG00000116199	Fructose and mannose metabolism	Carbohydrate Metabolism	FAM20B
ENSG00000140263	Fructose and mannose metabolism	Carbohydrate Metabolism	SORD
ENSG00000141560	Fructose and mannose metabolism	Carbohydrate Metabolism	FN3KRP
ENSG00000162408	Fructose and mannose metabolism	Carbohydrate Metabolism	NOL9
ENSG00000164068	Fructose and mannose metabolism	Carbohydrate Metabolism	RNF123
ENSG00000167363	Fructose and mannose metabolism	Carbohydrate Metabolism	FN3K
ENSG00000172456	Fructose and mannose metabolism	Carbohydrate Metabolism	FGGY
ENSG00000198074	Fructose and mannose metabolism	Carbohydrate Metabolism	AKR1B10
ENSG00000156510	Fructose and mannose metabolism	Carbohydrate Metabolism	HKDC1
ENSG00000156515	Fructose and mannose metabolism	Carbohydrate Metabolism	HK1
ENSG00000159399	Fructose and mannose metabolism	Carbohydrate Metabolism	HK2
ENSG00000160883	Fructose and mannose metabolism	Carbohydrate Metabolism	HK3
ENSG00000100413	Fructose and mannose metabolism	Carbohydrate Metabolism	POLR3H
ENSG00000085662	Fructose and mannose metabolism	Carbohydrate Metabolism	AKR1B1
ENSG00000109107	Fructose and mannose metabolism	Carbohydrate Metabolism	ALDOC
ENSG00000136872	Fructose and mannose metabolism	Carbohydrate Metabolism	ALDOB
ENSG00000149925	Fructose and mannose metabolism	Carbohydrate Metabolism	ALDOA
ENSG00000285043	Fructose and mannose metabolism	Carbohydrate Metabolism
ENSG00000138030	Fructose and mannose metabolism	Carbohydrate Metabolism	KHK
ENSG00000078237	Fructose and mannose metabolism	Carbohydrate Metabolism	TIGAR
ENSG00000100417	Fructose and mannose metabolism	Carbohydrate Metabolism	PMM1
ENSG00000104522	Fructose and mannose metabolism	Carbohydrate Metabolism	GFUS
ENSG00000108813	Fructose and mannose metabolism	Carbohydrate Metabolism	DLX4
ENSG00000112699	Fructose and mannose metabolism	Carbohydrate Metabolism	GMDS
ENSG00000114268	Fructose and mannose metabolism	Carbohydrate Metabolism	PFKFB4
ENSG00000116783	Fructose and mannose metabolism	Carbohydrate Metabolism	TNNI3K
ENSG00000123836	Fructose and mannose metabolism	Carbohydrate Metabolism	PFKFB2
ENSG00000140650	Fructose and mannose metabolism	Carbohydrate Metabolism	PMM2
ENSG00000144591	Fructose and mannose metabolism	Carbohydrate Metabolism	GMPPA
ENSG00000157353	Fructose and mannose metabolism	Carbohydrate Metabolism	FCSK
ENSG00000158571	Fructose and mannose metabolism	Carbohydrate Metabolism	PFKFB1
ENSG00000170525	Fructose and mannose metabolism	Carbohydrate Metabolism	PFKFB3
ENSG00000173540	Fructose and mannose metabolism	Carbohydrate Metabolism	GMPPB
ENSG00000176020	Fructose and mannose metabolism	Carbohydrate Metabolism	AMIGO3
ENSG00000178802	Fructose and mannose metabolism	Carbohydrate Metabolism	MPI
ENSG00000254685	Fructose and mannose metabolism	Carbohydrate Metabolism	FPGT
ENSG00000259030	Fructose and mannose metabolism	Carbohydrate Metabolism	FPGT-TNNI3K
ENSG00000086062	Galactose metabolism	Carbohydrate Metabolism	B4GALT1
ENSG00000117411	Galactose metabolism	Carbohydrate Metabolism	B4GALT2
ENSG00000170266	Galactose metabolism	Carbohydrate Metabolism	GLB1
ENSG00000090402	Galactose metabolism	Carbohydrate Metabolism	SI
ENSG00000115850	Galactose metabolism	Carbohydrate Metabolism	LCT
ENSG00000163521	Galactose metabolism	Carbohydrate Metabolism	GLB1L
ENSG00000188167	Galactose metabolism	Carbohydrate Metabolism	TMPPE
ENSG00000257335	Galactose metabolism	Carbohydrate Metabolism	MGAM
ENSG00000198074	Galactose metabolism	Carbohydrate Metabolism	AKR1B10
ENSG00000085662	Galactose metabolism	Carbohydrate Metabolism	AKR1B1
ENSG00000067057	Galactose metabolism	Carbohydrate Metabolism	PFKP
ENSG00000109107	Galactose metabolism	Carbohydrate Metabolism	ALDOC
ENSG00000136872	Galactose metabolism	Carbohydrate Metabolism	ALDOB
ENSG00000141959	Galactose metabolism	Carbohydrate Metabolism	PFKL
ENSG00000149925	Galactose metabolism	Carbohydrate Metabolism	ALDOA
ENSG00000152556	Galactose metabolism	Carbohydrate Metabolism	PFKM
ENSG00000285043	Galactose metabolism	Carbohydrate Metabolism
ENSG00000138030	Galactose metabolism	Carbohydrate Metabolism	KHK
ENSG00000102393	Galactose metabolism	Carbohydrate Metabolism	GLA
ENSG00000117308	Galactose metabolism	Carbohydrate Metabolism	GALE
ENSG00000171298	Galactose metabolism	Carbohydrate Metabolism	GAA
ENSG00000214013	Galactose metabolism	Carbohydrate Metabolism	GANC
ENSG00000108479	Galactose metabolism	Carbohydrate Metabolism	GALK1
ENSG00000156958	Galactose metabolism	Carbohydrate Metabolism	GALK2
ENSG00000166262	Galactose metabolism	Carbohydrate Metabolism	FAM227B
ENSG00000167531	Galactose metabolism	Carbohydrate Metabolism	LALBA
ENSG00000169764	Galactose metabolism	Carbohydrate Metabolism	UGP2
ENSG00000213930	Galactose metabolism	Carbohydrate Metabolism	GALT
ENSG00000241343	Galactose metabolism	Carbohydrate Metabolism	RPL36A
ENSG00000231852	Glucocorticoid biosynthesis	Lipid Metabolism	CYP21A2
ENSG00000117594	Glucocorticoid biosynthesis	Lipid Metabolism	HSD11B1
ENSG00000148795	Glucocorticoid biosynthesis	Lipid Metabolism	CYP17A1
ENSG00000160882	Glucocorticoid biosynthesis	Lipid Metabolism	CYP11B1
ENSG00000179142	Glucocorticoid biosynthesis	Lipid Metabolism	CYP11B2
ENSG00000203857	Glucocorticoid biosynthesis	Lipid Metabolism	HSD3B1
ENSG00000203859	Glucocorticoid biosynthesis	Lipid Metabolism	HSD3B2
ENSG00000197580	Glucocorticoid biosynthesis	Lipid Metabolism	BCO2
ENSG00000001084	Glutathione metabolism	Amino Acid Metabolism	GCLC
ENSG00000002549	Glutathione metabolism	Amino Acid Metabolism	LAP3
ENSG00000006625	Glutathione metabolism	Amino Acid Metabolism	GGCT
ENSG00000023909	Glutathione metabolism	Amino Acid Metabolism	GCLM
ENSG00000099998	Glutathione metabolism	Amino Acid Metabolism	GGT5
ENSG00000100031	Glutathione metabolism	Amino Acid Metabolism	GGT1
ENSG00000100121	Glutathione metabolism	Amino Acid Metabolism	GGTLC2
ENSG00000100983	Glutathione metabolism	Amino Acid Metabolism	GSS
ENSG00000104687	Glutathione metabolism	Amino Acid Metabolism	GSR
ENSG00000116157	Glutathione metabolism	Amino Acid Metabolism	GPX7
ENSG00000117450	Glutathione metabolism	Amino Acid Metabolism	PRDX1
ENSG00000117592	Glutathione metabolism	Amino Acid Metabolism	PRDX6
ENSG00000126432	Glutathione metabolism	Amino Acid Metabolism	PRDX5
ENSG00000131067	Glutathione metabolism	Amino Acid Metabolism	GGT7
ENSG00000133475	Glutathione metabolism	Amino Acid Metabolism
ENSG00000134864	Glutathione metabolism	Amino Acid Metabolism	GGACT
ENSG00000139684	Glutathione metabolism	Amino Acid Metabolism	ESD
ENSG00000141279	Glutathione metabolism	Amino Acid Metabolism	NPEPPS
ENSG00000149435	Glutathione metabolism	Amino Acid Metabolism	GGTLC1
ENSG00000164294	Glutathione metabolism	Amino Acid Metabolism	GPX8
ENSG00000165672	Glutathione metabolism	Amino Acid Metabolism	PRDX3
ENSG00000166825	Glutathione metabolism	Amino Acid Metabolism	ANPEP
ENSG00000167468	Glutathione metabolism	Amino Acid Metabolism	GPX4
ENSG00000167741	Glutathione metabolism	Amino Acid Metabolism	GGT6
ENSG00000167815	Glutathione metabolism	Amino Acid Metabolism	PRDX2
ENSG00000176153	Glutathione metabolism	Amino Acid Metabolism	GPX2
ENSG00000178814	Glutathione metabolism	Amino Acid Metabolism	OPLAH
ENSG00000197894	Glutathione metabolism	Amino Acid Metabolism	ADH5
ENSG00000198704	Glutathione metabolism	Amino Acid Metabolism	GPX6
ENSG00000211445	Glutathione metabolism	Amino Acid Metabolism	GPX3
ENSG00000224586	Glutathione metabolism	Amino Acid Metabolism	GPX5
ENSG00000233276	Glutathione metabolism	Amino Acid Metabolism	GPX1
ENSG00000274252	Glutathione metabolism	Amino Acid Metabolism	GGTLC3
ENSG00000197894	Glycerolipid metabolism	Lipid Metabolism	ADH5
ENSG00000026652	Glycerolipid metabolism	Lipid Metabolism	AGPAT4
ENSG00000067113	Glycerolipid metabolism	Lipid Metabolism	PLPP1
ENSG00000141934	Glycerolipid metabolism	Lipid Metabolism	PLPP2
ENSG00000143797	Glycerolipid metabolism	Lipid Metabolism	MBOAT2
ENSG00000160216	Glycerolipid metabolism	Lipid Metabolism	AGPAT3
ENSG00000162407	Glycerolipid metabolism	Lipid Metabolism	PLPP3
ENSG00000163295	Glycerolipid metabolism	Lipid Metabolism	ALPI
ENSG00000072210	Glycerolipid metabolism	Lipid Metabolism	ALDH3A2
ENSG00000111275	Glycerolipid metabolism	Lipid Metabolism	ALDH2
ENSG00000137124	Glycerolipid metabolism	Lipid Metabolism	ALDH1B1
ENSG00000143149	Glycerolipid metabolism	Lipid Metabolism	ALDH9A1
ENSG00000164904	Glycerolipid metabolism	Lipid Metabolism	ALDH7A1
ENSG00000117448	Glycerolipid metabolism	Lipid Metabolism	AKR1A1
ENSG00000172955	Glycerolipid metabolism	Lipid Metabolism	ADH6
ENSG00000187758	Glycerolipid metabolism	Lipid Metabolism	ADH1A
ENSG00000196344	Glycerolipid metabolism	Lipid Metabolism	ADH7
ENSG00000196616	Glycerolipid metabolism	Lipid Metabolism	ADH1B
ENSG00000198099	Glycerolipid metabolism	Lipid Metabolism	ADH4
ENSG00000248144	Glycerolipid metabolism	Lipid Metabolism	ADH1C
ENSG00000198074	Glycerolipid metabolism	Lipid Metabolism	AKR1B10
ENSG00000138678	Glycerolipid metabolism	Lipid Metabolism	GPAT3
ENSG00000158669	Glycerolipid metabolism	Lipid Metabolism	GPAT4
ENSG00000162551	Glycerolipid metabolism	Lipid Metabolism	ALPL
ENSG00000006530	Glycerolipid metabolism	Lipid Metabolism	AGK
ENSG00000011198	Glycerolipid metabolism	Lipid Metabolism	ABHD5
ENSG00000069764	Glycerolipid metabolism	Lipid Metabolism	PLA2G10
ENSG00000085662	Glycerolipid metabolism	Lipid Metabolism	AKR1B1
ENSG00000100078	Glycerolipid metabolism	Lipid Metabolism	PLA2G3
ENSG00000101577	Glycerolipid metabolism	Lipid Metabolism	LPIN2
ENSG00000105499	Glycerolipid metabolism	Lipid Metabolism	PLA2G4C
ENSG00000105520	Glycerolipid metabolism	Lipid Metabolism	PLPPR2
ENSG00000116711	Glycerolipid metabolism	Lipid Metabolism	PLA2G4A
ENSG00000117215	Glycerolipid metabolism	Lipid Metabolism	PLA2G2D
ENSG00000117600	Glycerolipid metabolism	Lipid Metabolism	PLPPR4
ENSG00000119927	Glycerolipid metabolism	Lipid Metabolism	GPAM
ENSG00000123739	Glycerolipid metabolism	Lipid Metabolism	PLA2G12A
ENSG00000127472	Glycerolipid metabolism	Lipid Metabolism	PLA2G5
ENSG00000129951	Glycerolipid metabolism	Lipid Metabolism	PLPPR3
ENSG00000132793	Glycerolipid metabolism	Lipid Metabolism	LPIN3
ENSG00000134255	Glycerolipid metabolism	Lipid Metabolism	CEPT1
ENSG00000134324	Glycerolipid metabolism	Lipid Metabolism	LPIN1
ENSG00000138018	Glycerolipid metabolism	Lipid Metabolism	SELENOI
ENSG00000138308	Glycerolipid metabolism	Lipid Metabolism	PLA2G12B
ENSG00000147535	Glycerolipid metabolism	Lipid Metabolism	PLPP5
ENSG00000155189	Glycerolipid metabolism	Lipid Metabolism	AGPAT5
ENSG00000158786	Glycerolipid metabolism	Lipid Metabolism	PLA2G2F
ENSG00000159337	Glycerolipid metabolism	Lipid Metabolism	PLA2G4D
ENSG00000163283	Glycerolipid metabolism	Lipid Metabolism	ALPP
ENSG00000163286	Glycerolipid metabolism	Lipid Metabolism	ALPG
ENSG00000163803	Glycerolipid metabolism	Lipid Metabolism	PLB1
ENSG00000164089	Glycerolipid metabolism	Lipid Metabolism	ETNPPL
ENSG00000168907	Glycerolipid metabolism	Lipid Metabolism	PLA2G4F
ENSG00000168970	Glycerolipid metabolism	Lipid Metabolism	JMJD7-PLA2G4B
ENSG00000169692	Glycerolipid metabolism	Lipid Metabolism	AGPAT2
ENSG00000170890	Glycerolipid metabolism	Lipid Metabolism	PLA2G1B
ENSG00000172197	Glycerolipid metabolism	Lipid Metabolism	MBOAT1
ENSG00000172954	Glycerolipid metabolism	Lipid Metabolism	LCLAT1
ENSG00000176485	Glycerolipid metabolism	Lipid Metabolism	PLAAT3
ENSG00000184381	Glycerolipid metabolism	Lipid Metabolism	PLA2G6
ENSG00000186281	Glycerolipid metabolism	Lipid Metabolism	GPAT2
ENSG00000187980	Glycerolipid metabolism	Lipid Metabolism	PLA2G2C
ENSG00000188089	Glycerolipid metabolism	Lipid Metabolism	PLA2G4E
ENSG00000188257	Glycerolipid metabolism	Lipid Metabolism	PLA2G2A
ENSG00000188784	Glycerolipid metabolism	Lipid Metabolism	PLA2G2E
ENSG00000203805	Glycerolipid metabolism	Lipid Metabolism	PLPP4
ENSG00000204310	Glycerolipid metabolism	Lipid Metabolism	AGPAT1
ENSG00000243708	Glycerolipid metabolism	Lipid Metabolism	PLA2G4B
ENSG00000135929	Glycerophospholipid metabolism	Lipid Metabolism	CYP27A1
ENSG00000026652	Glycerophospholipid metabolism	Lipid Metabolism	AGPAT4
ENSG00000067113	Glycerophospholipid metabolism	Lipid Metabolism	PLPP1
ENSG00000111684	Glycerophospholipid metabolism	Lipid Metabolism	LPCAT3
ENSG00000141934	Glycerophospholipid metabolism	Lipid Metabolism	PLPP2
ENSG00000143797	Glycerophospholipid metabolism	Lipid Metabolism	MBOAT2
ENSG00000160216	Glycerophospholipid metabolism	Lipid Metabolism	AGPAT3
ENSG00000162407	Glycerophospholipid metabolism	Lipid Metabolism	PLPP3
ENSG00000163295	Glycerophospholipid metabolism	Lipid Metabolism	ALPI
ENSG00000167588	Glycerophospholipid metabolism	Lipid Metabolism	GPD1
ENSG00000176454	Glycerophospholipid metabolism	Lipid Metabolism	LPCAT4
ENSG00000117448	Glycerophospholipid metabolism	Lipid Metabolism	AKR1A1
ENSG00000102230	Glycerophospholipid metabolism	Lipid Metabolism	PCYT1B
ENSG00000161217	Glycerophospholipid metabolism	Lipid Metabolism	PCYT1A
ENSG00000185813	Glycerophospholipid metabolism	Lipid Metabolism	PCYT2
ENSG00000170222	Glycerophospholipid metabolism	Lipid Metabolism	ADPRM
ENSG00000138678	Glycerophospholipid metabolism	Lipid Metabolism	GPAT3
ENSG00000158669	Glycerophospholipid metabolism	Lipid Metabolism	GPAT4
ENSG00000162551	Glycerophospholipid metabolism	Lipid Metabolism	ALPL
ENSG00000213398	Glycerophospholipid metabolism	Lipid Metabolism	LCAT
ENSG00000011198	Glycerophospholipid metabolism	Lipid Metabolism	ABHD5
ENSG00000069764	Glycerophospholipid metabolism	Lipid Metabolism	PLA2G10
ENSG00000100078	Glycerophospholipid metabolism	Lipid Metabolism	PLA2G3
ENSG00000101577	Glycerophospholipid metabolism	Lipid Metabolism	LPIN2
ENSG00000105499	Glycerophospholipid metabolism	Lipid Metabolism	PLA2G4C
ENSG00000105520	Glycerophospholipid metabolism	Lipid Metabolism	PLPPR2
ENSG00000116711	Glycerophospholipid metabolism	Lipid Metabolism	PLA2G4A
ENSG00000117215	Glycerophospholipid metabolism	Lipid Metabolism	PLA2G2D
ENSG00000117600	Glycerophospholipid metabolism	Lipid Metabolism	PLPPR4
ENSG00000119927	Glycerophospholipid metabolism	Lipid Metabolism	GPAM
ENSG00000123739	Glycerophospholipid metabolism	Lipid Metabolism	PLA2G12A
ENSG00000127472	Glycerophospholipid metabolism	Lipid Metabolism	PLA2G5
ENSG00000129951	Glycerophospholipid metabolism	Lipid Metabolism	PLPPR3
ENSG00000132793	Glycerophospholipid metabolism	Lipid Metabolism	LPIN3
ENSG00000134255	Glycerophospholipid metabolism	Lipid Metabolism	CEPT1
ENSG00000134324	Glycerophospholipid metabolism	Lipid Metabolism	LPIN1
ENSG00000138018	Glycerophospholipid metabolism	Lipid Metabolism	SELENOI
ENSG00000138308	Glycerophospholipid metabolism	Lipid Metabolism	PLA2G12B
ENSG00000147535	Glycerophospholipid metabolism	Lipid Metabolism	PLPP5
ENSG00000155189	Glycerophospholipid metabolism	Lipid Metabolism	AGPAT5
ENSG00000158786	Glycerophospholipid metabolism	Lipid Metabolism	PLA2G2F
ENSG00000159337	Glycerophospholipid metabolism	Lipid Metabolism	PLA2G4D
ENSG00000163283	Glycerophospholipid metabolism	Lipid Metabolism	ALPP
ENSG00000163286	Glycerophospholipid metabolism	Lipid Metabolism	ALPG
ENSG00000163803	Glycerophospholipid metabolism	Lipid Metabolism	PLB1
ENSG00000168907	Glycerophospholipid metabolism	Lipid Metabolism	PLA2G4F
ENSG00000168970	Glycerophospholipid metabolism	Lipid Metabolism	JMJD7-PLA2G4B
ENSG00000169692	Glycerophospholipid metabolism	Lipid Metabolism	AGPAT2
ENSG00000170890	Glycerophospholipid metabolism	Lipid Metabolism	PLA2G1B
ENSG00000172197	Glycerophospholipid metabolism	Lipid Metabolism	MBOAT1
ENSG00000172954	Glycerophospholipid metabolism	Lipid Metabolism	LCLAT1
ENSG00000176485	Glycerophospholipid metabolism	Lipid Metabolism	PLAAT3
ENSG00000184381	Glycerophospholipid metabolism	Lipid Metabolism	PLA2G6
ENSG00000186281	Glycerophospholipid metabolism	Lipid Metabolism	GPAT2
ENSG00000187980	Glycerophospholipid metabolism	Lipid Metabolism	PLA2G2C
ENSG00000188089	Glycerophospholipid metabolism	Lipid Metabolism	PLA2G4E
ENSG00000188257	Glycerophospholipid metabolism	Lipid Metabolism	PLA2G2A
ENSG00000188784	Glycerophospholipid metabolism	Lipid Metabolism	PLA2G2E
ENSG00000203805	Glycerophospholipid metabolism	Lipid Metabolism	PLPP4
ENSG00000204310	Glycerophospholipid metabolism	Lipid Metabolism	AGPAT1
ENSG00000243708	Glycerophospholipid metabolism	Lipid Metabolism	PLA2G4B
ENSG00000115159	Glycerophospholipid metabolism	Lipid Metabolism	GPD2
ENSG00000166183	Glycerophospholipid metabolism	Lipid Metabolism	ASPG
ENSG00000149091	Glycerophospholipid metabolism	Lipid Metabolism	DGKZ
ENSG00000157680	Glycerophospholipid metabolism	Lipid Metabolism	DGKI
ENSG00000007168	Glycerophospholipid metabolism	Lipid Metabolism	PAFAH1B1
ENSG00000011009	Glycerophospholipid metabolism	Lipid Metabolism	LYPLA2
ENSG00000018510	Glycerophospholipid metabolism	Lipid Metabolism	AGPS
ENSG00000032444	Glycerophospholipid metabolism	Lipid Metabolism	PNPLA6
ENSG00000070748	Glycerophospholipid metabolism	Lipid Metabolism	CHAT
ENSG00000075651	Glycerophospholipid metabolism	Lipid Metabolism	PLD1
ENSG00000079462	Glycerophospholipid metabolism	Lipid Metabolism	PAFAH1B3
ENSG00000087085	Glycerophospholipid metabolism	Lipid Metabolism	ACHE
ENSG00000087157	Glycerophospholipid metabolism	Lipid Metabolism	PGS1
ENSG00000087253	Glycerophospholipid metabolism	Lipid Metabolism	LPCAT2
ENSG00000088766	Glycerophospholipid metabolism	Lipid Metabolism	CRLS1
ENSG00000100288	Glycerophospholipid metabolism	Lipid Metabolism	CHKB
ENSG00000101290	Glycerophospholipid metabolism	Lipid Metabolism	CDS2
ENSG00000103066	Glycerophospholipid metabolism	Lipid Metabolism	PLA2G15
ENSG00000103502	Glycerophospholipid metabolism	Lipid Metabolism	CDIPT
ENSG00000105198	Glycerophospholipid metabolism	Lipid Metabolism	LGALS13
ENSG00000105205	Glycerophospholipid metabolism	Lipid Metabolism	CLC
ENSG00000105223	Glycerophospholipid metabolism	Lipid Metabolism	PLD3
ENSG00000110536	Glycerophospholipid metabolism	Lipid Metabolism	PTPMT1
ENSG00000110721	Glycerophospholipid metabolism	Lipid Metabolism	CHKA
ENSG00000111666	Glycerophospholipid metabolism	Lipid Metabolism	CHPT1
ENSG00000114200	Glycerophospholipid metabolism	Lipid Metabolism	BCHE
ENSG00000120992	Glycerophospholipid metabolism	Lipid Metabolism	LYPLA1
ENSG00000125772	Glycerophospholipid metabolism	Lipid Metabolism	GPCPD1
ENSG00000129219	Glycerophospholipid metabolism	Lipid Metabolism	PLD2
ENSG00000130653	Glycerophospholipid metabolism	Lipid Metabolism	PNPLA7
ENSG00000133027	Glycerophospholipid metabolism	Lipid Metabolism	PEMT
ENSG00000135241	Glycerophospholipid metabolism	Lipid Metabolism	PNPLA8
ENSG00000139163	Glycerophospholipid metabolism	Lipid Metabolism	ETNK1
ENSG00000143845	Glycerophospholipid metabolism	Lipid Metabolism	ETNK2
ENSG00000146070	Glycerophospholipid metabolism	Lipid Metabolism	PLA2G7
ENSG00000149476	Glycerophospholipid metabolism	Lipid Metabolism	TKFC
ENSG00000152642	Glycerophospholipid metabolism	Lipid Metabolism	GPD1L
ENSG00000153395	Glycerophospholipid metabolism	Lipid Metabolism	LPCAT1
ENSG00000156471	Glycerophospholipid metabolism	Lipid Metabolism	PTDSS1
ENSG00000158006	Glycerophospholipid metabolism	Lipid Metabolism	PAFAH2
ENSG00000163624	Glycerophospholipid metabolism	Lipid Metabolism	CDS1
ENSG00000164303	Glycerophospholipid metabolism	Lipid Metabolism	ENPP6
ENSG00000166428	Glycerophospholipid metabolism	Lipid Metabolism	PLD4
ENSG00000168092	Glycerophospholipid metabolism	Lipid Metabolism	PAFAH1B2
ENSG00000173868	Glycerophospholipid metabolism	Lipid Metabolism	PHOSPHO1
ENSG00000174915	Glycerophospholipid metabolism	Lipid Metabolism	PTDSS2
ENSG00000175066	Glycerophospholipid metabolism	Lipid Metabolism	GK5
ENSG00000175505	Glycerophospholipid metabolism	Lipid Metabolism	CLCF1
ENSG00000179598	Glycerophospholipid metabolism	Lipid Metabolism	PLD6
ENSG00000196475	Glycerophospholipid metabolism	Lipid Metabolism	GK2
ENSG00000198814	Glycerophospholipid metabolism	Lipid Metabolism	GK
ENSG00000229894	Glycerophospholipid metabolism	Lipid Metabolism	GK3P
ENSG00000241878	Glycerophospholipid metabolism	Lipid Metabolism	PISD
ENSG00000099998	Glycine, serine and threonine metabolism	Amino Acid Metabolism	GGT5
ENSG00000100031	Glycine, serine and threonine metabolism	Amino Acid Metabolism	GGT1
ENSG00000100121	Glycine, serine and threonine metabolism	Amino Acid Metabolism	GGTLC2
ENSG00000131067	Glycine, serine and threonine metabolism	Amino Acid Metabolism	GGT7
ENSG00000133475	Glycine, serine and threonine metabolism	Amino Acid Metabolism
ENSG00000167741	Glycine, serine and threonine metabolism	Amino Acid Metabolism	GGT6
ENSG00000274252	Glycine, serine and threonine metabolism	Amino Acid Metabolism	GGTLC3
ENSG00000023330	Glycine, serine and threonine metabolism	Amino Acid Metabolism	ALAS1
ENSG00000104879	Glycine, serine and threonine metabolism	Amino Acid Metabolism	CKM
ENSG00000110887	Glycine, serine and threonine metabolism	Amino Acid Metabolism	DAO
ENSG00000114786	Glycine, serine and threonine metabolism	Amino Acid Metabolism	ABHD14A-ACY1
ENSG00000123453	Glycine, serine and threonine metabolism	Amino Acid Metabolism	SARDH
ENSG00000131471	Glycine, serine and threonine metabolism	Amino Acid Metabolism	AOC3
ENSG00000131730	Glycine, serine and threonine metabolism	Amino Acid Metabolism	CKMT2
ENSG00000161653	Glycine, serine and threonine metabolism	Amino Acid Metabolism	NAGS
ENSG00000164904	Glycine, serine and threonine metabolism	Amino Acid Metabolism	ALDH7A1
ENSG00000166165	Glycine, serine and threonine metabolism	Amino Acid Metabolism	CKB
ENSG00000223572	Glycine, serine and threonine metabolism	Amino Acid Metabolism	CKMT1A
ENSG00000237289	Glycine, serine and threonine metabolism	Amino Acid Metabolism	CKMT1B
ENSG00000243989	Glycine, serine and threonine metabolism	Amino Acid Metabolism	ACY1
ENSG00000149124	Glycine, serine and threonine metabolism	Amino Acid Metabolism	GLYAT
ENSG00000156689	Glycine, serine and threonine metabolism	Amino Acid Metabolism	GLYATL2
ENSG00000166840	Glycine, serine and threonine metabolism	Amino Acid Metabolism	GLYATL1
ENSG00000158578	Glycine, serine and threonine metabolism	Amino Acid Metabolism	ALAS2
ENSG00000178773	Glycine, serine and threonine metabolism	Amino Acid Metabolism	CPNE7
ENSG00000091140	Glycine, serine and threonine metabolism	Amino Acid Metabolism	DLD
ENSG00000196177	Glycine, serine and threonine metabolism	Amino Acid Metabolism	ACADSB
ENSG00000179761	Glycine, serine and threonine metabolism	Amino Acid Metabolism	PIPOX
ENSG00000182199	Glycine, serine and threonine metabolism	Amino Acid Metabolism	SHMT2
ENSG00000137106	Glycine, serine and threonine metabolism	Amino Acid Metabolism	GRHPR
ENSG00000132837	Glycine, serine and threonine metabolism	Amino Acid Metabolism	DMGDH
ENSG00000101323	Glycine, serine and threonine metabolism	Amino Acid Metabolism	HAO1
ENSG00000116882	Glycine, serine and threonine metabolism	Amino Acid Metabolism	HAO2
ENSG00000113492	Glycine, serine and threonine metabolism	Amino Acid Metabolism	AGXT2
ENSG00000016391	Glycine, serine and threonine metabolism	Amino Acid Metabolism	CHDH
ENSG00000090857	Glycine, serine and threonine metabolism	Amino Acid Metabolism	PDPR
ENSG00000092621	Glycine, serine and threonine metabolism	Amino Acid Metabolism	PHGDH
ENSG00000100116	Glycine, serine and threonine metabolism	Amino Acid Metabolism	GCAT
ENSG00000111237	Glycine, serine and threonine metabolism	Amino Acid Metabolism	VPS29
ENSG00000124713	Glycine, serine and threonine metabolism	Amino Acid Metabolism	GNMT
ENSG00000132840	Glycine, serine and threonine metabolism	Amino Acid Metabolism	BHMT2
ENSG00000134882	Glycine, serine and threonine metabolism	Amino Acid Metabolism	UBAC2
ENSG00000135069	Glycine, serine and threonine metabolism	Amino Acid Metabolism	PSAT1
ENSG00000135094	Glycine, serine and threonine metabolism	Amino Acid Metabolism	SDS
ENSG00000136877	Glycine, serine and threonine metabolism	Amino Acid Metabolism	FPGS
ENSG00000137563	Glycine, serine and threonine metabolism	Amino Acid Metabolism	GGH
ENSG00000139410	Glycine, serine and threonine metabolism	Amino Acid Metabolism	SDSL
ENSG00000140905	Glycine, serine and threonine metabolism	Amino Acid Metabolism	GCSH
ENSG00000145020	Glycine, serine and threonine metabolism	Amino Acid Metabolism	AMT
ENSG00000145692	Glycine, serine and threonine metabolism	Amino Acid Metabolism	BHMT
ENSG00000146733	Glycine, serine and threonine metabolism	Amino Acid Metabolism	PSPH
ENSG00000167720	Glycine, serine and threonine metabolism	Amino Acid Metabolism	SRR
ENSG00000168237	Glycine, serine and threonine metabolism	Amino Acid Metabolism	GLYCTK
ENSG00000171766	Glycine, serine and threonine metabolism	Amino Acid Metabolism	GATM
ENSG00000172482	Glycine, serine and threonine metabolism	Amino Acid Metabolism	AGXT
ENSG00000176974	Glycine, serine and threonine metabolism	Amino Acid Metabolism	SHMT1
ENSG00000178445	Glycine, serine and threonine metabolism	Amino Acid Metabolism	GLDC
ENSG00000178922	Glycine, serine and threonine metabolism	Amino Acid Metabolism	HYI
ENSG00000185875	Glycine, serine and threonine metabolism	Amino Acid Metabolism	THNSL1
ENSG00000197894	Glycolysis / Gluconeogenesis	Carbohydrate Metabolism	ADH5
ENSG00000105220	Glycolysis / Gluconeogenesis	Carbohydrate Metabolism	GPI
ENSG00000108602	Glycolysis / Gluconeogenesis	Carbohydrate Metabolism	ALDH3A1
ENSG00000132746	Glycolysis / Gluconeogenesis	Carbohydrate Metabolism	ALDH3B2
ENSG00000184254	Glycolysis / Gluconeogenesis	Carbohydrate Metabolism	ALDH1A3
ENSG00000072210	Glycolysis / Gluconeogenesis	Carbohydrate Metabolism	ALDH3A2
ENSG00000111275	Glycolysis / Gluconeogenesis	Carbohydrate Metabolism	ALDH2
ENSG00000137124	Glycolysis / Gluconeogenesis	Carbohydrate Metabolism	ALDH1B1
ENSG00000143149	Glycolysis / Gluconeogenesis	Carbohydrate Metabolism	ALDH9A1
ENSG00000164904	Glycolysis / Gluconeogenesis	Carbohydrate Metabolism	ALDH7A1
ENSG00000006534	Glycolysis / Gluconeogenesis	Carbohydrate Metabolism	ALDH3B1
ENSG00000117448	Glycolysis / Gluconeogenesis	Carbohydrate Metabolism	AKR1A1
ENSG00000147576	Glycolysis / Gluconeogenesis	Carbohydrate Metabolism	ADHFE1
ENSG00000172955	Glycolysis / Gluconeogenesis	Carbohydrate Metabolism	ADH6
ENSG00000187758	Glycolysis / Gluconeogenesis	Carbohydrate Metabolism	ADH1A
ENSG00000196344	Glycolysis / Gluconeogenesis	Carbohydrate Metabolism	ADH7
ENSG00000196616	Glycolysis / Gluconeogenesis	Carbohydrate Metabolism	ADH1B
ENSG00000198099	Glycolysis / Gluconeogenesis	Carbohydrate Metabolism	ADH4
ENSG00000248144	Glycolysis / Gluconeogenesis	Carbohydrate Metabolism	ADH1C
ENSG00000121691	Glycolysis / Gluconeogenesis	Carbohydrate Metabolism	CAT
ENSG00000130649	Glycolysis / Gluconeogenesis	Carbohydrate Metabolism	CYP2E1
ENSG00000067225	Glycolysis / Gluconeogenesis	Carbohydrate Metabolism	PKM
ENSG00000143627	Glycolysis / Gluconeogenesis	Carbohydrate Metabolism	PKLR
ENSG00000156510	Glycolysis / Gluconeogenesis	Carbohydrate Metabolism	HKDC1
ENSG00000156515	Glycolysis / Gluconeogenesis	Carbohydrate Metabolism	HK1
ENSG00000159399	Glycolysis / Gluconeogenesis	Carbohydrate Metabolism	HK2
ENSG00000160883	Glycolysis / Gluconeogenesis	Carbohydrate Metabolism	HK3
ENSG00000091140	Glycolysis / Gluconeogenesis	Carbohydrate Metabolism	DLD
ENSG00000180011	Glycolysis / Gluconeogenesis	Carbohydrate Metabolism	ZADH2
ENSG00000111716	Glycolysis / Gluconeogenesis	Carbohydrate Metabolism	LDHB
ENSG00000151116	Glycolysis / Gluconeogenesis	Carbohydrate Metabolism	UEVLD
ENSG00000166796	Glycolysis / Gluconeogenesis	Carbohydrate Metabolism	LDHC
ENSG00000166800	Glycolysis / Gluconeogenesis	Carbohydrate Metabolism	LDHAL6A
ENSG00000171989	Glycolysis / Gluconeogenesis	Carbohydrate Metabolism	LDHAL6B
ENSG00000067057	Glycolysis / Gluconeogenesis	Carbohydrate Metabolism	PFKP
ENSG00000074800	Glycolysis / Gluconeogenesis	Carbohydrate Metabolism	ENO1
ENSG00000079739	Glycolysis / Gluconeogenesis	Carbohydrate Metabolism	PGM1
ENSG00000096006	Glycolysis / Gluconeogenesis	Carbohydrate Metabolism	CRISP3
ENSG00000102144	Glycolysis / Gluconeogenesis	Carbohydrate Metabolism	PGK1
ENSG00000105679	Glycolysis / Gluconeogenesis	Carbohydrate Metabolism	GAPDHS
ENSG00000106633	Glycolysis / Gluconeogenesis	Carbohydrate Metabolism	GCK
ENSG00000108515	Glycolysis / Gluconeogenesis	Carbohydrate Metabolism	ENO3
ENSG00000109107	Glycolysis / Gluconeogenesis	Carbohydrate Metabolism	ALDOC
ENSG00000110435	Glycolysis / Gluconeogenesis	Carbohydrate Metabolism	PDHX
ENSG00000111058	Glycolysis / Gluconeogenesis	Carbohydrate Metabolism	ACSS3
ENSG00000111640	Glycolysis / Gluconeogenesis	Carbohydrate Metabolism	GAPDH
ENSG00000111669	Glycolysis / Gluconeogenesis	Carbohydrate Metabolism	TPI1
ENSG00000111674	Glycolysis / Gluconeogenesis	Carbohydrate Metabolism	ENO2
ENSG00000115159	Glycolysis / Gluconeogenesis	Carbohydrate Metabolism	GPD2
ENSG00000119640	Glycolysis / Gluconeogenesis	Carbohydrate Metabolism	ACYP1
ENSG00000121900	Glycolysis / Gluconeogenesis	Carbohydrate Metabolism	TMEM54
ENSG00000130957	Glycolysis / Gluconeogenesis	Carbohydrate Metabolism	FBP2
ENSG00000131069	Glycolysis / Gluconeogenesis	Carbohydrate Metabolism	ACSS2
ENSG00000131482	Glycolysis / Gluconeogenesis	Carbohydrate Metabolism	G6PC1
ENSG00000131828	Glycolysis / Gluconeogenesis	Carbohydrate Metabolism	PDHA1
ENSG00000134333	Glycolysis / Gluconeogenesis	Carbohydrate Metabolism	LDHA
ENSG00000136872	Glycolysis / Gluconeogenesis	Carbohydrate Metabolism	ALDOB
ENSG00000141349	Glycolysis / Gluconeogenesis	Carbohydrate Metabolism	G6PC3
ENSG00000141959	Glycolysis / Gluconeogenesis	Carbohydrate Metabolism	PFKL
ENSG00000143630	Glycolysis / Gluconeogenesis	Carbohydrate Metabolism	HCN3
ENSG00000143891	Glycolysis / Gluconeogenesis	Carbohydrate Metabolism	GALM
ENSG00000149925	Glycolysis / Gluconeogenesis	Carbohydrate Metabolism	ALDOA
ENSG00000150768	Glycolysis / Gluconeogenesis	Carbohydrate Metabolism	DLAT
ENSG00000152254	Glycolysis / Gluconeogenesis	Carbohydrate Metabolism	G6PC2
ENSG00000152556	Glycolysis / Gluconeogenesis	Carbohydrate Metabolism	PFKM
ENSG00000154305	Glycolysis / Gluconeogenesis	Carbohydrate Metabolism	MIA3
ENSG00000154330	Glycolysis / Gluconeogenesis	Carbohydrate Metabolism	PGM5
ENSG00000154930	Glycolysis / Gluconeogenesis	Carbohydrate Metabolism	ACSS1
ENSG00000159322	Glycolysis / Gluconeogenesis	Carbohydrate Metabolism	ADPGK
ENSG00000160226	Glycolysis / Gluconeogenesis	Carbohydrate Metabolism	CFAP410
ENSG00000163114	Glycolysis / Gluconeogenesis	Carbohydrate Metabolism	PDHA2
ENSG00000164708	Glycolysis / Gluconeogenesis	Carbohydrate Metabolism	PGAM2
ENSG00000165140	Glycolysis / Gluconeogenesis	Carbohydrate Metabolism	FBP1
ENSG00000168291	Glycolysis / Gluconeogenesis	Carbohydrate Metabolism	PDHB
ENSG00000169299	Glycolysis / Gluconeogenesis	Carbohydrate Metabolism	PGM2
ENSG00000170634	Glycolysis / Gluconeogenesis	Carbohydrate Metabolism	ACYP2
ENSG00000170950	Glycolysis / Gluconeogenesis	Carbohydrate Metabolism	PGK2
ENSG00000171314	Glycolysis / Gluconeogenesis	Carbohydrate Metabolism	PGAM1
ENSG00000172331	Glycolysis / Gluconeogenesis	Carbohydrate Metabolism	BPGM
ENSG00000226784	Glycolysis / Gluconeogenesis	Carbohydrate Metabolism	PGAM4
ENSG00000285043	Glycolysis / Gluconeogenesis	Carbohydrate Metabolism
ENSG00000049860	Glycosphingolipid biosynthesis	Glycan biosynthesis and metabolism	HEXB
ENSG00000115488	Glycosphingolipid biosynthesis-ganglio series	Glycan biosynthesis and metabolism	NEU2
ENSG00000162139	Glycosphingolipid biosynthesis-ganglio series	Glycan biosynthesis and metabolism	NEU3
ENSG00000169660	Glycosphingolipid biosynthesis-ganglio series	Glycan biosynthesis and metabolism	HEXD
ENSG00000170266	Glycosphingolipid biosynthesis-ganglio series	Glycan biosynthesis and metabolism	GLB1
ENSG00000204099	Glycosphingolipid biosynthesis-ganglio series	Glycan biosynthesis and metabolism	NEU4
ENSG00000204386	Glycosphingolipid biosynthesis-ganglio series	Glycan biosynthesis and metabolism	NEU1
ENSG00000213614	Glycosphingolipid biosynthesis-ganglio series	Glycan biosynthesis and metabolism	HEXA
ENSG00000115850	Glycosphingolipid biosynthesis-ganglio series	Glycan biosynthesis and metabolism	LCT
ENSG00000163521	Glycosphingolipid biosynthesis-ganglio series	Glycan biosynthesis and metabolism	GLB1L
ENSG00000188167	Glycosphingolipid biosynthesis-ganglio series	Glycan biosynthesis and metabolism	TMPPE
ENSG00000128242	Glycosphingolipid biosynthesis-ganglio series	Glycan biosynthesis and metabolism	GAL3ST1
ENSG00000008513	Glycosphingolipid biosynthesis-ganglio series	Glycan biosynthesis and metabolism	ST3GAL1
ENSG00000110080	Glycosphingolipid biosynthesis-ganglio series	Glycan biosynthesis and metabolism	ST3GAL4
ENSG00000157350	Glycosphingolipid biosynthesis-ganglio series	Glycan biosynthesis and metabolism	ST3GAL2
ENSG00000070731	Glycosphingolipid biosynthesis-ganglio series	Glycan biosynthesis and metabolism	ST6GALNAC2
ENSG00000101638	Glycosphingolipid biosynthesis-ganglio series	Glycan biosynthesis and metabolism	ST8SIA5
ENSG00000111728	Glycosphingolipid biosynthesis-ganglio series	Glycan biosynthesis and metabolism	ST8SIA1
ENSG00000115525	Glycosphingolipid biosynthesis-ganglio series	Glycan biosynthesis and metabolism	ST3GAL5
ENSG00000117069	Glycosphingolipid biosynthesis-ganglio series	Glycan biosynthesis and metabolism	ST6GALNAC5
ENSG00000135454	Glycosphingolipid biosynthesis-ganglio series	Glycan biosynthesis and metabolism	B4GALNT1
ENSG00000136840	Glycosphingolipid biosynthesis-ganglio series	Glycan biosynthesis and metabolism	ST6GALNAC4
ENSG00000160408	Glycosphingolipid biosynthesis-ganglio series	Glycan biosynthesis and metabolism	ST6GALNAC6
ENSG00000184005	Glycosphingolipid biosynthesis-ganglio series	Glycan biosynthesis and metabolism	ST6GALNAC3
ENSG00000235863	Glycosphingolipid biosynthesis-ganglio series	Glycan biosynthesis and metabolism	B3GALT4
ENSG00000049860	Glycosphingolipid biosynthesis-globo series	Glycan biosynthesis and metabolism	HEXB
ENSG00000169660	Glycosphingolipid biosynthesis-globo series	Glycan biosynthesis and metabolism	HEXD
ENSG00000213614	Glycosphingolipid biosynthesis-globo series	Glycan biosynthesis and metabolism	HEXA
ENSG00000198951	Glycosphingolipid biosynthesis-globo series	Glycan biosynthesis and metabolism	NAGA
ENSG00000148288	Glycosphingolipid biosynthesis-globo series	Glycan biosynthesis and metabolism	GBGT1
ENSG00000183778	Glycosphingolipid biosynthesis-globo series	Glycan biosynthesis and metabolism	B3GALT5
ENSG00000008513	Glycosphingolipid biosynthesis-globo series	Glycan biosynthesis and metabolism	ST3GAL1
ENSG00000110080	Glycosphingolipid biosynthesis-globo series	Glycan biosynthesis and metabolism	ST3GAL4
ENSG00000157350	Glycosphingolipid biosynthesis-globo series	Glycan biosynthesis and metabolism	ST3GAL2
ENSG00000102393	Glycosphingolipid biosynthesis-globo series	Glycan biosynthesis and metabolism	GLA
ENSG00000111728	Glycosphingolipid biosynthesis-globo series	Glycan biosynthesis and metabolism	ST8SIA1
ENSG00000128274	Glycosphingolipid biosynthesis-globo series	Glycan biosynthesis and metabolism	A4GALT
ENSG00000169255	Glycosphingolipid biosynthesis-globo series	Glycan biosynthesis and metabolism	B3GALNT1
ENSG00000174951	Glycosphingolipid biosynthesis-globo series	Glycan biosynthesis and metabolism	FUT1
ENSG00000176920	Glycosphingolipid biosynthesis-globo series	Glycan biosynthesis and metabolism	FUT2
ENSG00000086062	Glycosphingolipid biosynthesis-lacto and neolacto series	Glycan biosynthesis and metabolism	B4GALT1
ENSG00000117411	Glycosphingolipid biosynthesis-lacto and neolacto series	Glycan biosynthesis and metabolism	B4GALT2
ENSG00000158850	Glycosphingolipid biosynthesis-lacto and neolacto series	Glycan biosynthesis and metabolism	B4GALT3
ENSG00000121578	Glycosphingolipid biosynthesis-lacto and neolacto series	Glycan biosynthesis and metabolism	B4GALT4
ENSG00000148288	Glycosphingolipid biosynthesis-lacto and neolacto series	Glycan biosynthesis and metabolism	GBGT1
ENSG00000162630	Glycosphingolipid biosynthesis-lacto and neolacto series	Glycan biosynthesis and metabolism	B3GALT2
ENSG00000170340	Glycosphingolipid biosynthesis-lacto and neolacto series	Glycan biosynthesis and metabolism	B3GNT2
ENSG00000172318	Glycosphingolipid biosynthesis-lacto and neolacto series	Glycan biosynthesis and metabolism	B3GALT1
ENSG00000172461	Glycosphingolipid biosynthesis-lacto and neolacto series	Glycan biosynthesis and metabolism	FUT9
ENSG00000176383	Glycosphingolipid biosynthesis-lacto and neolacto series	Glycan biosynthesis and metabolism	B3GNT4
ENSG00000176597	Glycosphingolipid biosynthesis-lacto and neolacto series	Glycan biosynthesis and metabolism	B3GNT5
ENSG00000179913	Glycosphingolipid biosynthesis-lacto and neolacto series	Glycan biosynthesis and metabolism	B3GNT3
ENSG00000180549	Glycosphingolipid biosynthesis-lacto and neolacto series	Glycan biosynthesis and metabolism	FUT7
ENSG00000183778	Glycosphingolipid biosynthesis-lacto and neolacto series	Glycan biosynthesis and metabolism	B3GALT5
ENSG00000196371	Glycosphingolipid biosynthesis-lacto and neolacto series	Glycan biosynthesis and metabolism	FUT4
ENSG00000110080	Glycosphingolipid biosynthesis-lacto and neolacto series	Glycan biosynthesis and metabolism	ST3GAL4
ENSG00000111728	Glycosphingolipid biosynthesis-lacto and neolacto series	Glycan biosynthesis and metabolism	ST8SIA1
ENSG00000174951	Glycosphingolipid biosynthesis-lacto and neolacto series	Glycan biosynthesis and metabolism	FUT1
ENSG00000176920	Glycosphingolipid biosynthesis-lacto and neolacto series	Glycan biosynthesis and metabolism	FUT2
ENSG00000126091	Glycosphingolipid biosynthesis-lacto and neolacto series	Glycan biosynthesis and metabolism	ST3GAL3
ENSG00000174684	Glycosphingolipid biosynthesis-lacto and neolacto series	Glycan biosynthesis and metabolism	B4GAT1
ENSG00000064225	Glycosphingolipid biosynthesis-lacto and neolacto series	Glycan biosynthesis and metabolism	ST3GAL6
ENSG00000111846	Glycosphingolipid biosynthesis-lacto and neolacto series	Glycan biosynthesis and metabolism	GCNT2
ENSG00000130383	Glycosphingolipid biosynthesis-lacto and neolacto series	Glycan biosynthesis and metabolism	FUT5
ENSG00000156413	Glycosphingolipid biosynthesis-lacto and neolacto series	Glycan biosynthesis and metabolism	FUT6
ENSG00000171124	Glycosphingolipid biosynthesis-lacto and neolacto series	Glycan biosynthesis and metabolism	FUT3
ENSG00000175164	Glycosphingolipid biosynthesis-lacto and neolacto series	Glycan biosynthesis and metabolism	ABO
ENSG00000049860	Glycosphingolipid metabolism	Glycan biosynthesis and metabolism	HEXB
ENSG00000086062	Glycosphingolipid metabolism	Glycan biosynthesis and metabolism	B4GALT1
ENSG00000115488	Glycosphingolipid metabolism	Glycan biosynthesis and metabolism	NEU2
ENSG00000117411	Glycosphingolipid metabolism	Glycan biosynthesis and metabolism	B4GALT2
ENSG00000134910	Glycosphingolipid metabolism	Glycan biosynthesis and metabolism	STT3A
ENSG00000158470	Glycosphingolipid metabolism	Glycan biosynthesis and metabolism	B4GALT5
ENSG00000158850	Glycosphingolipid metabolism	Glycan biosynthesis and metabolism	B4GALT3
ENSG00000162139	Glycosphingolipid metabolism	Glycan biosynthesis and metabolism	NEU3
ENSG00000163527	Glycosphingolipid metabolism	Glycan biosynthesis and metabolism	STT3B
ENSG00000169660	Glycosphingolipid metabolism	Glycan biosynthesis and metabolism	HEXD
ENSG00000170266	Glycosphingolipid metabolism	Glycan biosynthesis and metabolism	GLB1
ENSG00000204099	Glycosphingolipid metabolism	Glycan biosynthesis and metabolism	NEU4
ENSG00000204386	Glycosphingolipid metabolism	Glycan biosynthesis and metabolism	NEU1
ENSG00000213614	Glycosphingolipid metabolism	Glycan biosynthesis and metabolism	HEXA
ENSG00000027847	Glycosphingolipid metabolism	Glycan biosynthesis and metabolism	B4GALT7
ENSG00000101846	Glycosphingolipid metabolism	Glycan biosynthesis and metabolism	STS
ENSG00000115850	Glycosphingolipid metabolism	Glycan biosynthesis and metabolism	LCT
ENSG00000163521	Glycosphingolipid metabolism	Glycan biosynthesis and metabolism	GLB1L
ENSG00000188167	Glycosphingolipid metabolism	Glycan biosynthesis and metabolism	TMPPE
ENSG00000006756	Glycosphingolipid metabolism	Glycan biosynthesis and metabolism	ARSD
ENSG00000157399	Glycosphingolipid metabolism	Glycan biosynthesis and metabolism	ARSL
ENSG00000016864	Glycosphingolipid metabolism	Glycan biosynthesis and metabolism	GLT8D1
ENSG00000054983	Glycosphingolipid metabolism	Glycan biosynthesis and metabolism	GALC
ENSG00000060642	Glycosphingolipid metabolism	Glycan biosynthesis and metabolism	PIGV
ENSG00000069943	Glycosphingolipid metabolism	Glycan biosynthesis and metabolism	PIGB
ENSG00000085998	Glycosphingolipid metabolism	Glycan biosynthesis and metabolism	POMGNT1
ENSG00000100299	Glycosphingolipid metabolism	Glycan biosynthesis and metabolism	ARSA
ENSG00000102595	Glycosphingolipid metabolism	Glycan biosynthesis and metabolism	UGGT2
ENSG00000103056	Glycosphingolipid metabolism	Glycan biosynthesis and metabolism	SMPD3
ENSG00000106648	Glycosphingolipid metabolism	Glycan biosynthesis and metabolism	GALNTL5
ENSG00000109586	Glycosphingolipid metabolism	Glycan biosynthesis and metabolism	GALNT7
ENSG00000118017	Glycosphingolipid metabolism	Glycan biosynthesis and metabolism	A4GNT
ENSG00000118276	Glycosphingolipid metabolism	Glycan biosynthesis and metabolism	B4GALT6
ENSG00000119227	Glycosphingolipid metabolism	Glycan biosynthesis and metabolism	PIGZ
ENSG00000120820	Glycosphingolipid metabolism	Glycan biosynthesis and metabolism	GLT8D2
ENSG00000121578	Glycosphingolipid metabolism	Glycan biosynthesis and metabolism	B4GALT4
ENSG00000124091	Glycosphingolipid metabolism	Glycan biosynthesis and metabolism	GCNT7
ENSG00000128242	Glycosphingolipid metabolism	Glycan biosynthesis and metabolism	GAL3ST1
ENSG00000135587	Glycosphingolipid metabolism	Glycan biosynthesis and metabolism	SMPD2
ENSG00000136699	Glycosphingolipid metabolism	Glycan biosynthesis and metabolism	SMPD4
ENSG00000136731	Glycosphingolipid metabolism	Glycan biosynthesis and metabolism	UGGT1
ENSG00000139044	Glycosphingolipid metabolism	Glycan biosynthesis and metabolism	B4GALNT3
ENSG00000140534	Glycosphingolipid metabolism	Glycan biosynthesis and metabolism	TICRR
ENSG00000143315	Glycosphingolipid metabolism	Glycan biosynthesis and metabolism	PIGM
ENSG00000147162	Glycosphingolipid metabolism	Glycan biosynthesis and metabolism	OGT
ENSG00000148288	Glycosphingolipid metabolism	Glycan biosynthesis and metabolism	GBGT1
ENSG00000156966	Glycosphingolipid metabolism	Glycan biosynthesis and metabolism	B3GNT7
ENSG00000162630	Glycosphingolipid metabolism	Glycan biosynthesis and metabolism	B3GALT2
ENSG00000162885	Glycosphingolipid metabolism	Glycan biosynthesis and metabolism	B3GALNT2
ENSG00000163389	Glycosphingolipid metabolism	Glycan biosynthesis and metabolism	POGLUT1
ENSG00000166311	Glycosphingolipid metabolism	Glycan biosynthesis and metabolism	SMPD1
ENSG00000167080	Glycosphingolipid metabolism	Glycan biosynthesis and metabolism	B4GALNT2
ENSG00000167889	Glycosphingolipid metabolism	Glycan biosynthesis and metabolism	MGAT5B
ENSG00000170340	Glycosphingolipid metabolism	Glycan biosynthesis and metabolism	B3GNT2
ENSG00000172318	Glycosphingolipid metabolism	Glycan biosynthesis and metabolism	B3GALT1
ENSG00000172461	Glycosphingolipid metabolism	Glycan biosynthesis and metabolism	FUT9
ENSG00000172728	Glycosphingolipid metabolism	Glycan biosynthesis and metabolism	FUT10
ENSG00000174607	Glycosphingolipid metabolism	Glycan biosynthesis and metabolism	UGT8
ENSG00000175711	Glycosphingolipid metabolism	Glycan biosynthesis and metabolism	B3GNTL1
ENSG00000176383	Glycosphingolipid metabolism	Glycan biosynthesis and metabolism	B3GNT4
ENSG00000176597	Glycosphingolipid metabolism	Glycan biosynthesis and metabolism	B3GNT5
ENSG00000177191	Glycosphingolipid metabolism	Glycan biosynthesis and metabolism	B3GNT8
ENSG00000177628	Glycosphingolipid metabolism	Glycan biosynthesis and metabolism	GBA
ENSG00000179913	Glycosphingolipid metabolism	Glycan biosynthesis and metabolism	B3GNT3
ENSG00000180549	Glycosphingolipid metabolism	Glycan biosynthesis and metabolism	FUT7
ENSG00000182156	Glycosphingolipid metabolism	Glycan biosynthesis and metabolism	ENPP7
ENSG00000182272	Glycosphingolipid metabolism	Glycan biosynthesis and metabolism	B4GALNT4
ENSG00000183778	Glycosphingolipid metabolism	Glycan biosynthesis and metabolism	B3GALT5
ENSG00000187676	Glycosphingolipid metabolism	Glycan biosynthesis and metabolism	B3GLCT
ENSG00000189366	Glycosphingolipid metabolism	Glycan biosynthesis and metabolism
ENSG00000196371	Glycosphingolipid metabolism	Glycan biosynthesis and metabolism	FUT4
ENSG00000196743	Glycosphingolipid metabolism	Glycan biosynthesis and metabolism	GM2A
ENSG00000196968	Glycosphingolipid metabolism	Glycan biosynthesis and metabolism	FUT11
ENSG00000198488	Glycosphingolipid metabolism	Glycan biosynthesis and metabolism	B3GNT6
ENSG00000204007	Glycosphingolipid metabolism	Glycan biosynthesis and metabolism	GLT6D1
ENSG00000205301	Glycosphingolipid metabolism	Glycan biosynthesis and metabolism	MGAT4D
ENSG00000228727	Glycosphingolipid metabolism	Glycan biosynthesis and metabolism	SAPCD1
ENSG00000237172	Glycosphingolipid metabolism	Glycan biosynthesis and metabolism	B3GNT9
ENSG00000251287	Glycosphingolipid metabolism	Glycan biosynthesis and metabolism	ALG1L2
ENSG00000138641	Glycosylphosphatidylinositol (GPI)-anchor biosynthesis	Glycan biosynthesis and metabolism	HERC3
ENSG00000060642	Glycosylphosphatidylinositol (GPI)-anchor biosynthesis	Glycan biosynthesis and metabolism	PIGV
ENSG00000069943	Glycosylphosphatidylinositol (GPI)-anchor biosynthesis	Glycan biosynthesis and metabolism	PIGB
ENSG00000119227	Glycosylphosphatidylinositol (GPI)-anchor biosynthesis	Glycan biosynthesis and metabolism	PIGZ
ENSG00000143315	Glycosylphosphatidylinositol (GPI)-anchor biosynthesis	Glycan biosynthesis and metabolism	PIGM
ENSG00000007541	Glycosylphosphatidylinositol (GPI)-anchor biosynthesis	Glycan biosynthesis and metabolism	PIGQ
ENSG00000009830	Glycosylphosphatidylinositol (GPI)-anchor biosynthesis	Glycan biosynthesis and metabolism	POMT2
ENSG00000087111	Glycosylphosphatidylinositol (GPI)-anchor biosynthesis	Glycan biosynthesis and metabolism	PIGS
ENSG00000100564	Glycosylphosphatidylinositol (GPI)-anchor biosynthesis	Glycan biosynthesis and metabolism	PIGH
ENSG00000101464	Glycosylphosphatidylinositol (GPI)-anchor biosynthesis	Glycan biosynthesis and metabolism	PIGU
ENSG00000108474	Glycosylphosphatidylinositol (GPI)-anchor biosynthesis	Glycan biosynthesis and metabolism	PIGL
ENSG00000112293	Glycosylphosphatidylinositol (GPI)-anchor biosynthesis	Glycan biosynthesis and metabolism	GPLD1
ENSG00000124155	Glycosylphosphatidylinositol (GPI)-anchor biosynthesis	Glycan biosynthesis and metabolism	PIGT
ENSG00000130714	Glycosylphosphatidylinositol (GPI)-anchor biosynthesis	Glycan biosynthesis and metabolism	POMT1
ENSG00000135845	Glycosylphosphatidylinositol (GPI)-anchor biosynthesis	Glycan biosynthesis and metabolism	PIGC
ENSG00000142892	Glycosylphosphatidylinositol (GPI)-anchor biosynthesis	Glycan biosynthesis and metabolism	PIGK
ENSG00000145337	Glycosylphosphatidylinositol (GPI)-anchor biosynthesis	Glycan biosynthesis and metabolism	PYURF
ENSG00000151665	Glycosylphosphatidylinositol (GPI)-anchor biosynthesis	Glycan biosynthesis and metabolism	PIGF
ENSG00000163964	Glycosylphosphatidylinositol (GPI)-anchor biosynthesis	Glycan biosynthesis and metabolism	PIGX
ENSG00000165195	Glycosylphosphatidylinositol (GPI)-anchor biosynthesis	Glycan biosynthesis and metabolism	PIGA
ENSG00000165282	Glycosylphosphatidylinositol (GPI)-anchor biosynthesis	Glycan biosynthesis and metabolism	PIGO
ENSG00000174227	Glycosylphosphatidylinositol (GPI)-anchor biosynthesis	Glycan biosynthesis and metabolism	PIGG
ENSG00000185808	Glycosylphosphatidylinositol (GPI)-anchor biosynthesis	Glycan biosynthesis and metabolism	PIGP
ENSG00000197121	Glycosylphosphatidylinositol (GPI)-anchor biosynthesis	Glycan biosynthesis and metabolism	PGAP1
ENSG00000197563	Glycosylphosphatidylinositol (GPI)-anchor biosynthesis	Glycan biosynthesis and metabolism	PIGN
ENSG00000197858	Glycosylphosphatidylinositol (GPI)-anchor biosynthesis	Glycan biosynthesis and metabolism	GPAA1
ENSG00000255072	Glycosylphosphatidylinositol (GPI)-anchor biosynthesis	Glycan biosynthesis and metabolism	PIGY
ENSG00000277161	Glycosylphosphatidylinositol (GPI)-anchor biosynthesis	Glycan biosynthesis and metabolism	PIGW
ENSG00000242366	Heme degradation	Metabolism of cofactors and vitamins	UGT1A8
ENSG00000100292	Heme degradation	Metabolism of cofactors and vitamins	HMOX1
ENSG00000103415	Heme degradation	Metabolism of cofactors and vitamins	HMOX2
ENSG00000143224	Heme synthesis	Metabolism of cofactors and vitamins	PPOX
ENSG00000049860	Heparan sulfate degradation	Glycan biosynthesis and metabolism	HEXB
ENSG00000169660	Heparan sulfate degradation	Glycan biosynthesis and metabolism	HEXD
ENSG00000213614	Heparan sulfate degradation	Glycan biosynthesis and metabolism	HEXA
ENSG00000135677	Heparan sulfate degradation	Glycan biosynthesis and metabolism	GNS
ENSG00000133116	Heparan sulfate degradation	Glycan biosynthesis and metabolism	KL
ENSG00000169919	Heparan sulfate degradation	Glycan biosynthesis and metabolism	GUSB
ENSG00000010404	Heparan sulfate degradation	Glycan biosynthesis and metabolism	IDS
ENSG00000127415	Heparan sulfate degradation	Glycan biosynthesis and metabolism	IDUA
ENSG00000108784	Heparan sulfate degradation	Glycan biosynthesis and metabolism	NAGLU
ENSG00000165102	Heparan sulfate degradation	Glycan biosynthesis and metabolism	HGSNAT
ENSG00000172987	Heparan sulfate degradation	Glycan biosynthesis and metabolism	HPSE2
ENSG00000173083	Heparan sulfate degradation	Glycan biosynthesis and metabolism	HPSE
ENSG00000181523	Heparan sulfate degradation	Glycan biosynthesis and metabolism	SGSH
ENSG00000117682	Histidine metabolism	Amino Acid Metabolism	DHDDS
ENSG00000012660	Histidine metabolism	Amino Acid Metabolism	ELOVL5
ENSG00000108602	Histidine metabolism	Amino Acid Metabolism	ALDH3A1
ENSG00000132746	Histidine metabolism	Amino Acid Metabolism	ALDH3B2
ENSG00000133313	Histidine metabolism	Amino Acid Metabolism	CNDP2
ENSG00000150540	Histidine metabolism	Amino Acid Metabolism	HNMT
ENSG00000150656	Histidine metabolism	Amino Acid Metabolism	CNDP1
ENSG00000170522	Histidine metabolism	Amino Acid Metabolism	ELOVL6
ENSG00000184254	Histidine metabolism	Amino Acid Metabolism	ALDH1A3
ENSG00000197977	Histidine metabolism	Amino Acid Metabolism	ELOVL2
ENSG00000002726	Histidine metabolism	Amino Acid Metabolism	AOC1
ENSG00000069535	Histidine metabolism	Amino Acid Metabolism	MAOB
ENSG00000072210	Histidine metabolism	Amino Acid Metabolism	ALDH3A2
ENSG00000111275	Histidine metabolism	Amino Acid Metabolism	ALDH2
ENSG00000131471	Histidine metabolism	Amino Acid Metabolism	AOC3
ENSG00000131480	Histidine metabolism	Amino Acid Metabolism	AOC2
ENSG00000137124	Histidine metabolism	Amino Acid Metabolism	ALDH1B1
ENSG00000143149	Histidine metabolism	Amino Acid Metabolism	ALDH9A1
ENSG00000164904	Histidine metabolism	Amino Acid Metabolism	ALDH7A1
ENSG00000189221	Histidine metabolism	Amino Acid Metabolism	MAOA
ENSG00000006534	Histidine metabolism	Amino Acid Metabolism	ALDH3B1
ENSG00000006695	Histidine metabolism	Amino Acid Metabolism	COX10
ENSG00000054267	Histidine metabolism	Amino Acid Metabolism	ARID4B
ENSG00000066322	Histidine metabolism	Amino Acid Metabolism	ELOVL1
ENSG00000068903	Histidine metabolism	Amino Acid Metabolism	SIRT2
ENSG00000077463	Histidine metabolism	Amino Acid Metabolism	SIRT6
ENSG00000078124	Histidine metabolism	Amino Acid Metabolism	ACER3
ENSG00000084110	Histidine metabolism	Amino Acid Metabolism	HAL
ENSG00000096717	Histidine metabolism	Amino Acid Metabolism	SIRT1
ENSG00000102030	Histidine metabolism	Amino Acid Metabolism	NAA10
ENSG00000118402	Histidine metabolism	Amino Acid Metabolism	ELOVL4
ENSG00000119915	Histidine metabolism	Amino Acid Metabolism	ELOVL3
ENSG00000120942	Histidine metabolism	Amino Acid Metabolism	UBIAD1
ENSG00000122390	Histidine metabolism	Amino Acid Metabolism	NAA60
ENSG00000124523	Histidine metabolism	Amino Acid Metabolism	SIRT5
ENSG00000124596	Histidine metabolism	Amino Acid Metabolism	OARD1
ENSG00000132437	Histidine metabolism	Amino Acid Metabolism	DDC
ENSG00000132744	Histidine metabolism	Amino Acid Metabolism	ACY3
ENSG00000133315	Histidine metabolism	Amino Acid Metabolism	MACROD1
ENSG00000138744	Histidine metabolism	Amino Acid Metabolism	NAAA
ENSG00000139344	Histidine metabolism	Amino Acid Metabolism	AMDHD1
ENSG00000139977	Histidine metabolism	Amino Acid Metabolism	NAA30
ENSG00000140287	Histidine metabolism	Amino Acid Metabolism	HDC
ENSG00000142082	Histidine metabolism	Amino Acid Metabolism	SIRT3
ENSG00000156269	Histidine metabolism	Amino Acid Metabolism	NAA11
ENSG00000156795	Histidine metabolism	Amino Acid Metabolism	NTAQ1
ENSG00000157045	Histidine metabolism	Amino Acid Metabolism	NTAN1
ENSG00000159650	Histidine metabolism	Amino Acid Metabolism	UROC1
ENSG00000160282	Histidine metabolism	Amino Acid Metabolism	FTCD
ENSG00000164134	Histidine metabolism	Amino Acid Metabolism	NAA15
ENSG00000164181	Histidine metabolism	Amino Acid Metabolism	ELOVL7
ENSG00000172264	Histidine metabolism	Amino Acid Metabolism	MACROD2
ENSG00000172508	Histidine metabolism	Amino Acid Metabolism	CARNS1
ENSG00000173418	Histidine metabolism	Amino Acid Metabolism	NAA20
ENSG00000183665	Histidine metabolism	Amino Acid Metabolism	TRMT12
ENSG00000187531	Histidine metabolism	Amino Acid Metabolism	SIRT7
ENSG00000054148	Inositol phosphate metabolism	Carbohydrate Metabolism	PHPT1
ENSG00000063601	Inositol phosphate metabolism	Carbohydrate Metabolism	MTMR1
ENSG00000087053	Inositol phosphate metabolism	Carbohydrate Metabolism	MTMR2
ENSG00000126821	Inositol phosphate metabolism	Carbohydrate Metabolism	SGPP1
ENSG00000139505	Inositol phosphate metabolism	Carbohydrate Metabolism	MTMR6
ENSG00000163082	Inositol phosphate metabolism	Carbohydrate Metabolism	SGPP2
ENSG00000122824	Inositol phosphate metabolism	Carbohydrate Metabolism	NUDT10
ENSG00000173598	Inositol phosphate metabolism	Carbohydrate Metabolism	NUDT4
ENSG00000196368	Inositol phosphate metabolism	Carbohydrate Metabolism	NUDT11
ENSG00000272325	Inositol phosphate metabolism	Carbohydrate Metabolism	NUDT3
ENSG00000003987	Inositol phosphate metabolism	Carbohydrate Metabolism	MTMR7
ENSG00000011405	Inositol phosphate metabolism	Carbohydrate Metabolism	PIK3C2A
ENSG00000038210	Inositol phosphate metabolism	Carbohydrate Metabolism	PI4K2B
ENSG00000040933	Inositol phosphate metabolism	Carbohydrate Metabolism	INPP4A
ENSG00000051382	Inositol phosphate metabolism	Carbohydrate Metabolism	PIK3CB
ENSG00000068383	Inositol phosphate metabolism	Carbohydrate Metabolism	INPP5A
ENSG00000068745	Inositol phosphate metabolism	Carbohydrate Metabolism	IP6K2
ENSG00000078142	Inositol phosphate metabolism	Carbohydrate Metabolism	PIK3C3
ENSG00000078269	Inositol phosphate metabolism	Carbohydrate Metabolism	SYNJ2
ENSG00000086544	Inositol phosphate metabolism	Carbohydrate Metabolism	ITPKC
ENSG00000100253	Inositol phosphate metabolism	Carbohydrate Metabolism	MIOX
ENSG00000100605	Inositol phosphate metabolism	Carbohydrate Metabolism	ITPK1
ENSG00000101333	Inositol phosphate metabolism	Carbohydrate Metabolism	PLCB4
ENSG00000102043	Inositol phosphate metabolism	Carbohydrate Metabolism	MTMR8
ENSG00000104331	Inositol phosphate metabolism	Carbohydrate Metabolism	BPNT2
ENSG00000105647	Inositol phosphate metabolism	Carbohydrate Metabolism	PIK3R2
ENSG00000105655	Inositol phosphate metabolism	Carbohydrate Metabolism	ISYNA1
ENSG00000105851	Inositol phosphate metabolism	Carbohydrate Metabolism	PIK3CG
ENSG00000107242	Inositol phosphate metabolism	Carbohydrate Metabolism	PIP5K1B
[truncated: 3,879 more rows]

## Sheet: Supplementary Data 2
Supplementary Data 2. Export from HPA Subcellular Section (v23) including protein location and expression heterogeneity information for 13147 proteins
Gene	Gene_name	Reliability	Main_location	Additional_location	Extracellular_location	Enhanced	Supported	Approved	Uncertain	SCVintensity	SCVspatial	Cell_cycle_dependency	GO_id	All_Locations	All_GroupedLocations	compartment	multilocalizing	SCV	mitosis
ENSG00000000003	TSPAN6	Approved	Cell Junctions;Cytosol	Nucleoli fibrillar center				Cell Junctions;Cytosol;Nucleoli fibrillar center		Cytosol			Cell Junctions (GO:0030054);Cytosol (GO:0005829);Nucleoli fibrillar center (GO:0001650)	Cell Junctions;Cytosol;Nucleoli fibrillar center	Nucleoli;Plasma membrane;Cytosol	cell	TRUE	TRUE	FALSE
ENSG00000000457	SCYL3	Supported	Cytosol;Golgi apparatus				Cytosol;Golgi apparatus						Cytosol (GO:0005829);Golgi apparatus (GO:0005794)	Cytosol;Golgi apparatus	Cytosol;Golgi apparatus	cyto	TRUE	FALSE	FALSE
ENSG00000000460	C1orf112	Approved	Mitochondria					Mitochondria					Mitochondria (GO:0005739)	Mitochondria	Mitochondria	cyto	FALSE	FALSE	FALSE
ENSG00000000938	FGR	Approved	Plasma membrane	Aggresome				Aggresome;Plasma membrane					Aggresome (GO:0016235);Plasma membrane (GO:0005886)	Plasma membrane;Aggresome	Plasma membrane;Cytoplasmic Aggregates	cyto	TRUE	FALSE	FALSE
ENSG00000000971	CFH	Approved	Vesicles		Predicted to be secreted			Vesicles					Vesicles (GO:0043231)	Vesicles	Vesicles	cyto	FALSE	FALSE	FALSE
ENSG00000001084	GCLC	Approved	Nucleoplasm	Cytosol;Nucleoli				Cytosol;Nucleoli;Nucleoplasm		Cytosol;Nucleoplasm			Cytosol (GO:0005829);Nucleoli (GO:0005730);Nucleoplasm (GO:0005654)	Nucleoplasm;Cytosol;Nucleoli	Nucleoli;Cytosol;Nucleoplasm	cell	TRUE	TRUE	FALSE
ENSG00000001167	NFYA	Supported	Nucleoplasm				Nucleoplasm						Nucleoplasm (GO:0005654)	Nucleoplasm	Nucleoplasm	nuc	FALSE	FALSE	FALSE
ENSG00000001460	STPG1	Approved	Nucleoplasm					Nucleoplasm					Nucleoplasm (GO:0005654)	Nucleoplasm	Nucleoplasm	nuc	FALSE	FALSE	FALSE
ENSG00000001461	NIPAL3	Approved	Nucleoplasm					Nucleoplasm					Nucleoplasm (GO:0005654)	Nucleoplasm	Nucleoplasm	nuc	FALSE	FALSE	FALSE
ENSG00000001497	LAS1L	Approved	Nucleoplasm	Centriolar satellite;Cytosol			Nucleoplasm	Centriolar satellite;Cytosol					Centriolar satellite (GO:0034451);Cytosol (GO:0005829);Nucleoplasm (GO:0005654)	Nucleoplasm;Centriolar satellite;Cytosol	Cytosol;Centrosome;Nucleoplasm	cell	TRUE	FALSE	FALSE
ENSG00000001629	ANKIB1	Supported	Cytosol;Plasma membrane				Cytosol;Plasma membrane						Cytosol (GO:0005829);Plasma membrane (GO:0005886)	Cytosol;Plasma membrane	Cytosol;Plasma membrane	cyto	TRUE	FALSE	FALSE
ENSG00000001630	CYP51A1	Approved	Endoplasmic reticulum					Endoplasmic reticulum		Endoplasmic reticulum			Endoplasmic reticulum (GO:0005783)	Endoplasmic reticulum	Endoplasmic reticulum	cyto	FALSE	TRUE	FALSE
ENSG00000001631	KRIT1	Uncertain	Vesicles						Vesicles				Vesicles (GO:0043231)	Vesicles	Vesicles	cyto	FALSE	FALSE	FALSE
ENSG00000002016	RAD52	Approved	Nuclear speckles	Plasma membrane				Nuclear speckles;Plasma membrane					Nuclear speckles (GO:0016607);Plasma membrane (GO:0005886)	Nuclear speckles;Plasma membrane	Plasma membrane;Nuclear speckles	cell	TRUE	FALSE	FALSE
ENSG00000002330	BAD	Enhanced	Mitochondria			Mitochondria							Mitochondria (GO:0005739)	Mitochondria	Mitochondria	cyto	FALSE	FALSE	FALSE
ENSG00000002549	LAP3	Approved	Cytosol	Midbody;Nucleoplasm				Cytosol	Midbody;Nucleoplasm	Midbody		Midbody (biological definition)	Cytosol (GO:0005829);Midbody (GO:0030496);Nucleoplasm (GO:0005654)	Cytosol;Midbody;Nucleoplasm	Cytosol;Nucleoplasm;Microtubules	cell	TRUE	FALSE	TRUE
ENSG00000002586	CD99	Approved	Golgi apparatus					Golgi apparatus					Golgi apparatus (GO:0005794)	Golgi apparatus	Golgi apparatus	cyto	FALSE	FALSE	FALSE
ENSG00000002587	HS3ST1	Approved	Vesicles					Vesicles					Vesicles (GO:0043231)	Vesicles	Vesicles	cyto	FALSE	FALSE	FALSE
ENSG00000002746	HECW1	Approved	Cytosol;Nucleoli fibrillar center				Cytosol		Nucleoli fibrillar center				Cytosol (GO:0005829);Nucleoli fibrillar center (GO:0001650)	Cytosol;Nucleoli fibrillar center	Nucleoli;Cytosol	cell	TRUE	FALSE	FALSE
ENSG00000002822	MAD1L1	Supported	Nuclear membrane;Nucleoplasm				Nuclear membrane;Nucleoplasm						Nuclear membrane (GO:0031965);Nucleoplasm (GO:0005654)	Nuclear membrane;Nucleoplasm	Nuclear membrane;Nucleoplasm	nuc	TRUE	FALSE	FALSE
ENSG00000002834	LASP1	Supported	Cytosol;Plasma membrane	Focal adhesion sites			Cytosol;Plasma membrane	Focal adhesion sites					Cytosol (GO:0005829);Focal adhesion sites (GO:0005925);Plasma membrane (GO:0005886)	Cytosol;Plasma membrane;Focal adhesion sites	Cytosol;Plasma membrane;Actin filaments	cyto	TRUE	FALSE	FALSE
ENSG00000002919	SNX11	Approved	Endoplasmic reticulum	Vesicles			Vesicles	Endoplasmic reticulum					Endoplasmic reticulum (GO:0005783);Vesicles (GO:0043231)	Endoplasmic reticulum;Vesicles	Endoplasmic reticulum;Vesicles	cyto	TRUE	FALSE	FALSE
ENSG00000002933	TMEM176A	Approved	Mitochondria					Mitochondria					Mitochondria (GO:0005739)	Mitochondria	Mitochondria	cyto	FALSE	FALSE	FALSE
ENSG00000003096	KLHL13	Approved	Cytosol					Cytosol					Cytosol (GO:0005829)	Cytosol	Cytosol	cyto	FALSE	FALSE	FALSE
ENSG00000003137	CYP26B1	Approved	Cytosol					Cytosol		Cytosol			Cytosol (GO:0005829)	Cytosol	Cytosol	cyto	FALSE	TRUE	FALSE
ENSG00000003147	ICA1	Supported	Cytosol;Vesicles				Cytosol;Vesicles			Vesicles			Cytosol (GO:0005829);Vesicles (GO:0043231)	Cytosol;Vesicles	Cytosol;Vesicles	cyto	TRUE	TRUE	FALSE
ENSG00000003249	DBNDD1	Approved	Nuclear speckles	Cytosol				Cytosol;Nuclear speckles		Nuclear speckles			Cytosol (GO:0005829);Nuclear speckles (GO:0016607)	Nuclear speckles;Cytosol	Cytosol;Nuclear speckles	cell	TRUE	TRUE	FALSE
ENSG00000003393	ALS2	Approved	Cytosol;Vesicles					Cytosol;Vesicles					Cytosol (GO:0005829);Vesicles (GO:0043231)	Cytosol;Vesicles	Cytosol;Vesicles	cyto	TRUE	FALSE	FALSE
ENSG00000003400	CASP10	Approved	Golgi apparatus	Vesicles				Golgi apparatus;Vesicles					Golgi apparatus (GO:0005794);Vesicles (GO:0043231)	Golgi apparatus;Vesicles	Golgi apparatus;Vesicles	cyto	TRUE	FALSE	FALSE
ENSG00000003402	CFLAR	Supported	Cytosol;Nucleoplasm;Plasma membrane	Nuclear bodies			Cytosol;Nucleoplasm;Plasma membrane	Nuclear bodies					Cytosol (GO:0005829);Nuclear bodies (GO:0016604);Nucleoplasm (GO:0005654);Plasma membrane (GO:0005886)	Cytosol;Nucleoplasm;Plasma membrane;Nuclear bodies	Cytosol;Plasma membrane;Nuclear bodies;Nucleoplasm	cell	TRUE	FALSE	FALSE
ENSG00000003756	RBM5	Enhanced	Nucleoplasm			Nucleoplasm							Nucleoplasm (GO:0005654)	Nucleoplasm	Nucleoplasm	nuc	FALSE	FALSE	FALSE
ENSG00000003987	MTMR7	Approved	Cytosol;Nucleoplasm				Cytosol		Nucleoplasm				Cytosol (GO:0005829);Nucleoplasm (GO:0005654)	Cytosol;Nucleoplasm	Cytosol;Nucleoplasm	cell	TRUE	FALSE	FALSE
ENSG00000003989	SLC7A2	Supported	Plasma membrane	Cell Junctions			Cell Junctions;Plasma membrane						Cell Junctions (GO:0030054);Plasma membrane (GO:0005886)	Plasma membrane;Cell Junctions	Plasma membrane	cyto	TRUE	FALSE	FALSE
ENSG00000004139	SARM1	Supported	Mitochondria				Mitochondria						Mitochondria (GO:0005739)	Mitochondria	Mitochondria	cyto	FALSE	FALSE	FALSE
ENSG00000004142	POLDIP2	Approved	Mitochondria					Mitochondria					Mitochondria (GO:0005739)	Mitochondria	Mitochondria	cyto	FALSE	FALSE	FALSE
ENSG00000004455	AK2	Approved	Mitochondria					Mitochondria					Mitochondria (GO:0005739)	Mitochondria	Mitochondria	cyto	FALSE	FALSE	FALSE
ENSG00000004468	CD38	Supported	Plasma membrane				Plasma membrane			Plasma membrane			Plasma membrane (GO:0005886)	Plasma membrane	Plasma membrane	cyto	FALSE	TRUE	FALSE
ENSG00000004478	FKBP4	Enhanced	Cytosol	Nucleoplasm		Cytosol;Nucleoplasm							Cytosol (GO:0005829);Nucleoplasm (GO:0005654)	Cytosol;Nucleoplasm	Cytosol;Nucleoplasm	cell	TRUE	FALSE	FALSE
ENSG00000004487	KDM1A	Supported	Nucleoplasm	Cytosol			Nucleoplasm		Cytosol				Cytosol (GO:0005829);Nucleoplasm (GO:0005654)	Nucleoplasm;Cytosol	Cytosol;Nucleoplasm	cell	TRUE	FALSE	FALSE
ENSG00000004534	RBM6	Approved	Nuclear speckles	Cytoplasmic bodies				Cytoplasmic bodies;Nuclear speckles					Cytoplasmic bodies (GO:0036464);Nuclear speckles (GO:0016607)	Nuclear speckles;Cytoplasmic bodies	Cytoplasmic Aggregates;Nuclear speckles	cell	TRUE	FALSE	FALSE
ENSG00000004660	CAMKK1	Approved	Cytosol					Cytosol		Cytosol			Cytosol (GO:0005829)	Cytosol	Cytosol	cyto	FALSE	TRUE	FALSE
ENSG00000004700	RECQL	Enhanced	Nucleoplasm			Nucleoplasm							Nucleoplasm (GO:0005654)	Nucleoplasm	Nucleoplasm	nuc	FALSE	FALSE	FALSE
ENSG00000004766	VPS50	Uncertain	Cytosol	Plasma membrane					Cytosol;Plasma membrane				Cytosol (GO:0005829);Plasma membrane (GO:0005886)	Cytosol;Plasma membrane	Cytosol;Plasma membrane	cyto	TRUE	FALSE	FALSE
ENSG00000004776	HSPB6	Supported	Cytosol;Mitochondria	Nuclear speckles			Cytosol;Nuclear speckles	Mitochondria		Cytosol;Mitochondria;Nuclear speckles			Cytosol (GO:0005829);Mitochondria (GO:0005739);Nuclear speckles (GO:0016607)	Cytosol;Mitochondria;Nuclear speckles	Cytosol;Nuclear speckles;Mitochondria	cell	TRUE	TRUE	FALSE
ENSG00000004777	ARHGAP33	Approved	Plasma membrane	Actin filaments;Cytosol				Actin filaments;Cytosol;Plasma membrane					Actin filaments (GO:0015629);Cytosol (GO:0005829);Plasma membrane (GO:0005886)	Plasma membrane;Actin filaments;Cytosol	Plasma membrane;Cytosol;Actin filaments	cyto	TRUE	FALSE	FALSE
ENSG00000004779	NDUFAB1	Supported	Mitochondria	Nucleoplasm			Mitochondria	Nucleoplasm		Mitochondria			Mitochondria (GO:0005739);Nucleoplasm (GO:0005654)	Mitochondria;Nucleoplasm	Nucleoplasm;Mitochondria	cell	TRUE	TRUE	FALSE
ENSG00000004809	SLC22A16	Approved	Cytosol;Plasma membrane					Cytosol;Plasma membrane					Cytosol (GO:0005829);Plasma membrane (GO:0005886)	Cytosol;Plasma membrane	Cytosol;Plasma membrane	cyto	TRUE	FALSE	FALSE
ENSG00000004838	ZMYND10	Approved	Plasma membrane	Cytosol				Cytosol;Plasma membrane					Cytosol (GO:0005829);Plasma membrane (GO:0005886)	Plasma membrane;Cytosol	Plasma membrane;Cytosol	cyto	TRUE	FALSE	FALSE
ENSG00000004864	SLC25A13	Supported	Mitochondria				Mitochondria						Mitochondria (GO:0005739)	Mitochondria	Mitochondria	cyto	FALSE	FALSE	FALSE
ENSG00000004866	ST7	Supported	Nucleoplasm	Cytosol			Nucleoplasm	Cytosol		Nucleoplasm			Cytosol (GO:0005829);Nucleoplasm (GO:0005654)	Nucleoplasm;Cytosol	Cytosol;Nucleoplasm	cell	TRUE	TRUE	FALSE
ENSG00000004897	CDC27	Enhanced	Nucleoplasm			Nucleoplasm							Nucleoplasm (GO:0005654)	Nucleoplasm	Nucleoplasm	nuc	FALSE	FALSE	FALSE
ENSG00000004948	CALCR	Approved	Cell Junctions	Centriolar satellite;Vesicles				Cell Junctions;Centriolar satellite;Vesicles					Cell Junctions (GO:0030054);Centriolar satellite (GO:0034451);Vesicles (GO:0043231)	Cell Junctions;Centriolar satellite;Vesicles	Plasma membrane;Centrosome;Vesicles	cyto	TRUE	FALSE	FALSE
ENSG00000004961	HCCS	Enhanced	Mitochondria			Mitochondria				Mitochondria			Mitochondria (GO:0005739)	Mitochondria	Mitochondria	cyto	FALSE	TRUE	FALSE
ENSG00000004975	DVL2	Enhanced	Nucleoplasm	Nuclear bodies		Nuclear bodies;Nucleoplasm							Nuclear bodies (GO:0016604);Nucleoplasm (GO:0005654)	Nucleoplasm;Nuclear bodies	Nuclear bodies;Nucleoplasm	nuc	TRUE	FALSE	FALSE
ENSG00000005001	PRSS22	Approved	Nucleoplasm		Predicted to be secreted			Nucleoplasm					Nucleoplasm (GO:0005654)	Nucleoplasm	Nucleoplasm	nuc	FALSE	FALSE	FALSE
ENSG00000005007	UPF1	Supported	Nucleoplasm	Cytosol			Cytosol;Nucleoplasm						Cytosol (GO:0005829);Nucleoplasm (GO:0005654)	Nucleoplasm;Cytosol	Cytosol;Nucleoplasm	cell	TRUE	FALSE	FALSE
ENSG00000005020	SKAP2	Supported	Nucleoplasm	Cytosol		Nucleoplasm	Cytosol						Cytosol (GO:0005829);Nucleoplasm (GO:0005654)	Nucleoplasm;Cytosol	Cytosol;Nucleoplasm	cell	TRUE	FALSE	FALSE
ENSG00000005022	SLC25A5	Supported	Mitochondria				Mitochondria						Mitochondria (GO:0005739)	Mitochondria	Mitochondria	cyto	FALSE	FALSE	FALSE
ENSG00000005059	MCUB	Approved	Mitochondria;Nucleoplasm;Vesicles					Mitochondria;Nucleoplasm;Vesicles					Mitochondria (GO:0005739);Nucleoplasm (GO:0005654);Vesicles (GO:0043231)	Mitochondria;Nucleoplasm;Vesicles	Vesicles;Nucleoplasm;Mitochondria	cell	TRUE	FALSE	FALSE
ENSG00000005073	HOXA11	Supported	Nucleoplasm				Nucleoplasm			Nucleoplasm			Nucleoplasm (GO:0005654)	Nucleoplasm	Nucleoplasm	nuc	FALSE	TRUE	FALSE
ENSG00000005075	POLR2J	Approved	Nucleoplasm					Nucleoplasm					Nucleoplasm (GO:0005654)	Nucleoplasm	Nucleoplasm	nuc	FALSE	FALSE	FALSE
ENSG00000005100	DHX33	Supported	Nucleoli				Nucleoli						Nucleoli (GO:0005730)	Nucleoli	Nucleoli	nuc	FALSE	FALSE	FALSE
ENSG00000005102	MEOX1	Approved	Nucleoplasm	Cytokinetic bridge;Cytosol				Cytokinetic bridge;Cytosol;Nucleoplasm		Cytokinetic bridge		Cytokinetic bridge (biological definition)	Cytokinetic bridge (GO:0045171);Cytosol (GO:0005829);Nucleoplasm (GO:0005654)	Nucleoplasm;Cytokinetic bridge;Cytosol	Cytosol;Microtubules;Nucleoplasm	cell	TRUE	FALSE	TRUE
ENSG00000005156	LIG3	Supported	Nucleoplasm				Nucleoplasm						Nucleoplasm (GO:0005654)	Nucleoplasm	Nucleoplasm	nuc	FALSE	FALSE	FALSE
ENSG00000005175	RPAP3	Enhanced	Cytosol			Cytosol							Cytosol (GO:0005829)	Cytosol	Cytosol	cyto	FALSE	FALSE	FALSE
ENSG00000005189	REXO5	Approved	Nuclear membrane	Endoplasmic reticulum;Nucleoli				Endoplasmic reticulum;Nuclear membrane;Nucleoli					Endoplasmic reticulum (GO:0005783);Nuclear membrane (GO:0031965);Nucleoli (GO:0005730)	Nuclear membrane;Endoplasmic reticulum;Nucleoli	Nuclear membrane;Nucleoli;Endoplasmic reticulum	cell	TRUE	FALSE	FALSE
ENSG00000005194	CIAPIN1	Supported	Mitochondria	Nucleoplasm			Mitochondria;Nucleoplasm			Mitochondria			Mitochondria (GO:0005739);Nucleoplasm (GO:0005654)	Mitochondria;Nucleoplasm	Nucleoplasm;Mitochondria	cell	TRUE	TRUE	FALSE
ENSG00000005206	SPPL2B	Approved	Nucleoplasm;Plasma membrane	Centrosome			Plasma membrane		Centrosome;Nucleoplasm				Centrosome (GO:0005813);Nucleoplasm (GO:0005654);Plasma membrane (GO:0005886)	Nucleoplasm;Plasma membrane;Centrosome	Plasma membrane;Centrosome;Nucleoplasm	cell	TRUE	FALSE	FALSE
ENSG00000005238	ATOSB	Approved	Nucleoli fibrillar center;Nucleoplasm					Nucleoli fibrillar center;Nucleoplasm					Nucleoli fibrillar center (GO:0001650);Nucleoplasm (GO:0005654)	Nucleoli fibrillar center;Nucleoplasm	Nucleoli;Nucleoplasm	nuc	TRUE	FALSE	FALSE
ENSG00000005249	PRKAR2B	Approved	Mitochondria					Mitochondria					Mitochondria (GO:0005739)	Mitochondria	Mitochondria	cyto	FALSE	FALSE	FALSE
ENSG00000005302	MSL3	Approved	Nucleoplasm					Nucleoplasm					Nucleoplasm (GO:0005654)	Nucleoplasm	Nucleoplasm	nuc	FALSE	FALSE	FALSE
ENSG00000005339	CREBBP	Supported	Nucleoplasm	Nuclear bodies			Nuclear bodies;Nucleoplasm			Nuclear bodies			Nuclear bodies (GO:0016604);Nucleoplasm (GO:0005654)	Nucleoplasm;Nuclear bodies	Nuclear bodies;Nucleoplasm	nuc	TRUE	TRUE	FALSE
ENSG00000005381	MPO	Supported	Vesicles	Nucleoplasm			Vesicles		Nucleoplasm	Nucleoplasm			Nucleoplasm (GO:0005654);Vesicles (GO:0043231)	Vesicles;Nucleoplasm	Nucleoplasm;Vesicles	cell	TRUE	TRUE	FALSE
ENSG00000005436	GCFC2	Supported	Nucleoplasm				Nucleoplasm						Nucleoplasm (GO:0005654)	Nucleoplasm	Nucleoplasm	nuc	FALSE	FALSE	FALSE
ENSG00000005448	WDR54	Supported	Vesicles				Vesicles						Vesicles (GO:0043231)	Vesicles	Vesicles	cyto	FALSE	FALSE	FALSE
ENSG00000005469	CROT	Approved	Vesicles					Vesicles					Vesicles (GO:0043231)	Vesicles	Vesicles	cyto	FALSE	FALSE	FALSE
ENSG00000005471	ABCB4	Approved	Nucleoplasm;Plasma membrane	Cytosol;Focal adhesion sites			Cytosol;Plasma membrane	Focal adhesion sites	Nucleoplasm				Cytosol (GO:0005829);Focal adhesion sites (GO:0005925);Nucleoplasm (GO:0005654);Plasma membrane (GO:0005886)	Nucleoplasm;Plasma membrane;Cytosol;Focal adhesion sites	Plasma membrane;Cytosol;Nucleoplasm;Actin filaments	cell	TRUE	FALSE	FALSE
ENSG00000005483	KMT2E	Supported	Nucleoplasm	Nuclear bodies			Nucleoplasm	Nuclear bodies		Nuclear bodies			Nuclear bodies (GO:0016604);Nucleoplasm (GO:0005654)	Nucleoplasm;Nuclear bodies	Nuclear bodies;Nucleoplasm	nuc	TRUE	TRUE	FALSE
ENSG00000005486	RHBDD2	Enhanced	Golgi apparatus			Golgi apparatus							Golgi apparatus (GO:0005794)	Golgi apparatus	Golgi apparatus	cyto	FALSE	FALSE	FALSE
ENSG00000005513	SOX8	Enhanced	Nucleoplasm			Nucleoplasm				Nucleoplasm			Nucleoplasm (GO:0005654)	Nucleoplasm	Nucleoplasm	nuc	FALSE	TRUE	FALSE
ENSG00000005700	IBTK	Supported	Nucleoplasm				Nucleoplasm						Nucleoplasm (GO:0005654)	Nucleoplasm	Nucleoplasm	nuc	FALSE	FALSE	FALSE
ENSG00000005801	ZNF195	Approved	Nucleoplasm	Cytosol				Cytosol;Nucleoplasm					Cytosol (GO:0005829);Nucleoplasm (GO:0005654)	Nucleoplasm;Cytosol	Cytosol;Nucleoplasm	cell	TRUE	FALSE	FALSE
ENSG00000005810	MYCBP2	Supported	Nucleoplasm	Cytosol;Vesicles			Nucleoplasm		Cytosol;Vesicles				Cytosol (GO:0005829);Nucleoplasm (GO:0005654);Vesicles (GO:0043231)	Nucleoplasm;Cytosol;Vesicles	Cytosol;Nucleoplasm;Vesicles	cell	TRUE	FALSE	FALSE
ENSG00000005812	FBXL3	Enhanced	Nuclear bodies			Nuclear bodies							Nuclear bodies (GO:0016604)	Nuclear bodies	Nuclear bodies	nuc	FALSE	FALSE	FALSE
ENSG00000005882	PDK2	Approved	Mitochondria;Nucleoplasm				Mitochondria		Nucleoplasm	Nucleoplasm			Mitochondria (GO:0005739);Nucleoplasm (GO:0005654)	Mitochondria;Nucleoplasm	Nucleoplasm;Mitochondria	cell	TRUE	TRUE	FALSE
ENSG00000005884	ITGA3	Supported	Plasma membrane				Plasma membrane			Plasma membrane			Plasma membrane (GO:0005886)	Plasma membrane	Plasma membrane	cyto	FALSE	TRUE	FALSE
ENSG00000005889	ZFX	Approved	Nucleoplasm	Nucleoli				Nucleoli;Nucleoplasm		Nucleoli			Nucleoli (GO:0005730);Nucleoplasm (GO:0005654)	Nucleoplasm;Nucleoli	Nucleoli;Nucleoplasm	nuc	TRUE	TRUE	FALSE
ENSG00000005893	LAMP2	Supported	Vesicles				Vesicles						Vesicles (GO:0043231)	Vesicles	Vesicles	cyto	FALSE	FALSE	FALSE
ENSG00000005961	ITGA2B	Approved	Plasma membrane					Plasma membrane					Plasma membrane (GO:0005886)	Plasma membrane	Plasma membrane	cyto	FALSE	FALSE	FALSE
ENSG00000006007	GDE1	Approved	Vesicles	Nucleoplasm;Plasma membrane				Plasma membrane;Vesicles	Nucleoplasm	Vesicles			Nucleoplasm (GO:0005654);Plasma membrane (GO:0005886);Vesicles (GO:0043231)	Vesicles;Nucleoplasm;Plasma membrane	Plasma membrane;Nucleoplasm;Vesicles	cell	TRUE	TRUE	FALSE
ENSG00000006015	REX1BD	Approved	Vesicles					Vesicles					Vesicles (GO:0043231)	Vesicles	Vesicles	cyto	FALSE	FALSE	FALSE
ENSG00000006025	OSBPL7	Approved	Cytosol;Nucleoplasm	Plasma membrane			Cytosol;Plasma membrane		Nucleoplasm				Cytosol (GO:0005829);Nucleoplasm (GO:0005654);Plasma membrane (GO:0005886)	Cytosol;Nucleoplasm;Plasma membrane	Cytosol;Plasma membrane;Nucleoplasm	cell	TRUE	FALSE	FALSE
ENSG00000006042	TMEM98	Supported	Nucleoplasm				Nucleoplasm						Nucleoplasm (GO:0005654)	Nucleoplasm	Nucleoplasm	nuc	FALSE	FALSE	FALSE
ENSG00000006062	MAP3K14	Supported	Cytosol;Vesicles	Nucleoli fibrillar center;Nucleoplasm			Cytosol	Vesicles	Nucleoli fibrillar center;Nucleoplasm				Cytosol (GO:0005829);Nucleoli fibrillar center (GO:0001650);Nucleoplasm (GO:0005654);Vesicles (GO:0043231)	Cytosol;Vesicles;Nucleoli fibrillar center;Nucleoplasm	Nucleoli;Cytosol;Nucleoplasm;Vesicles	cell	TRUE	FALSE	FALSE
ENSG00000006071	ABCC8	Approved	Nucleoli	Cytosol;Golgi apparatus				Cytosol;Golgi apparatus;Nucleoli		Nucleoli			Cytosol (GO:0005829);Golgi apparatus (GO:0005794);Nucleoli (GO:0005730)	Nucleoli;Cytosol;Golgi apparatus	Nucleoli;Cytosol;Golgi apparatus	cell	TRUE	TRUE	FALSE
ENSG00000006118	TMEM132A	Approved	Mitochondria					Mitochondria		Mitochondria			Mitochondria (GO:0005739)	Mitochondria	Mitochondria	cyto	FALSE	TRUE	FALSE
ENSG00000006125	AP2B1	Supported	Vesicles				Vesicles						Vesicles (GO:0043231)	Vesicles	Vesicles	cyto	FALSE	FALSE	FALSE
ENSG00000006194	ZNF263	Supported	Cytosol	Mitotic spindle;Nucleoplasm			Cytosol	Mitotic spindle;Nucleoplasm		Cytosol;Mitotic spindle		Mitotic spindle (biological definition)	Cytosol (GO:0005829);Mitotic spindle (GO:0072686);Nucleoplasm (GO:0005654)	Cytosol;Mitotic spindle;Nucleoplasm	Cytosol;Nucleoplasm;Microtubules	cell	TRUE	TRUE	TRUE
ENSG00000006210	CX3CL1	Supported	Plasma membrane		Predicted to be secreted		Plasma membrane						Plasma membrane (GO:0005886)	Plasma membrane	Plasma membrane	cyto	FALSE	FALSE	FALSE
ENSG00000006282	SPATA20	Approved	Nucleoplasm		Predicted to be secreted			Nucleoplasm					Nucleoplasm (GO:0005654)	Nucleoplasm	Nucleoplasm	nuc	FALSE	FALSE	FALSE
ENSG00000006327	TNFRSF12A	Supported	Plasma membrane	Cytosol			Plasma membrane	Cytosol					Cytosol (GO:0005829);Plasma membrane (GO:0005886)	Plasma membrane;Cytosol	Plasma membrane;Cytosol	cyto	TRUE	FALSE	FALSE
ENSG00000006377	DLX6	Approved	Nuclear bodies					Nuclear bodies					Nuclear bodies (GO:0016604)	Nuclear bodies	Nuclear bodies	nuc	FALSE	FALSE	FALSE
ENSG00000006432	MAP3K9	Approved	Nucleoli;Nucleoplasm					Nucleoli;Nucleoplasm					Nucleoli (GO:0005730);Nucleoplasm (GO:0005654)	Nucleoli;Nucleoplasm	Nucleoli;Nucleoplasm	nuc	TRUE	FALSE	FALSE
ENSG00000006451	RALA	Supported	Plasma membrane	Focal adhesion sites			Plasma membrane		Focal adhesion sites				Focal adhesion sites (GO:0005925);Plasma membrane (GO:0005886)	Plasma membrane;Focal adhesion sites	Plasma membrane;Actin filaments	cyto	TRUE	FALSE	FALSE
ENSG00000006453	BAIAP2L1	Enhanced	Plasma membrane	Cytosol		Cytosol;Plasma membrane							Cytosol (GO:0005829);Plasma membrane (GO:0005886)	Plasma membrane;Cytosol	Plasma membrane;Cytosol	cyto	TRUE	FALSE	FALSE
ENSG00000006459	KDM7A	Approved	Nucleoplasm	Nucleoli				Nucleoli;Nucleoplasm		Nucleoli			Nucleoli (GO:0005730);Nucleoplasm (GO:0005654)	Nucleoplasm;Nucleoli	Nucleoli;Nucleoplasm	nuc	TRUE	TRUE	FALSE
ENSG00000006468	ETV1	Approved	Nucleoplasm					Nucleoplasm		Nucleoplasm			Nucleoplasm (GO:0005654)	Nucleoplasm	Nucleoplasm	nuc	FALSE	TRUE	FALSE
ENSG00000006530	AGK	Supported	Mitochondria	Vesicles			Mitochondria	Vesicles					Mitochondria (GO:0005739);Vesicles (GO:0043231)	Mitochondria;Vesicles	Vesicles;Mitochondria	cyto	TRUE	FALSE	FALSE
ENSG00000006576	PHTF2	Approved	Nucleoplasm	Cytosol				Cytosol;Nucleoplasm					Cytosol (GO:0005829);Nucleoplasm (GO:0005654)	Nucleoplasm;Cytosol	Cytosol;Nucleoplasm	cell	TRUE	FALSE	FALSE
ENSG00000006607	FARP2	Approved	Cytosol					Cytosol					Cytosol (GO:0005829)	Cytosol	Cytosol	cyto	FALSE	FALSE	FALSE
ENSG00000006611	USH1C	Enhanced	Cytosol			Cytosol				Cytosol			Cytosol (GO:0005829)	Cytosol	Cytosol	cyto	FALSE	TRUE	FALSE
ENSG00000006634	DBF4	Supported	Nuclear bodies;Nucleoplasm				Nuclear bodies;Nucleoplasm			Nucleoplasm	Nuclear bodies;Nucleoplasm		Nuclear bodies (GO:0016604);Nucleoplasm (GO:0005654)	Nuclear bodies;Nucleoplasm	Nuclear bodies;Nucleoplasm	nuc	TRUE	TRUE	FALSE
ENSG00000006638	TBXA2R	Supported	Plasma membrane	Nuclear speckles			Plasma membrane	Nuclear speckles					Nuclear speckles (GO:0016607);Plasma membrane (GO:0005886)	Plasma membrane;Nuclear speckles	Plasma membrane;Nuclear speckles	cell	TRUE	FALSE	FALSE
ENSG00000006652	IFRD1	Approved	Cytosol;Plasma membrane					Cytosol;Plasma membrane		Cytosol;Plasma membrane			Cytosol (GO:0005829);Plasma membrane (GO:0005886)	Cytosol;Plasma membrane	Cytosol;Plasma membrane	cyto	TRUE	TRUE	FALSE
ENSG00000006659	LGALS14	Supported	Nucleoplasm				Nucleoplasm						Nucleoplasm (GO:0005654)	Nucleoplasm	Nucleoplasm	nuc	FALSE	FALSE	FALSE
ENSG00000006695	COX10	Supported	Mitochondria	Cytosol;Nucleoli			Mitochondria		Cytosol;Nucleoli				Cytosol (GO:0005829);Mitochondria (GO:0005739);Nucleoli (GO:0005730)	Mitochondria;Cytosol;Nucleoli	Nucleoli;Cytosol;Mitochondria	cell	TRUE	FALSE	FALSE
ENSG00000006704	GTF2IRD1	Supported	Nucleoplasm	Cytosol			Nucleoplasm		Cytosol	Cytosol;Nucleoplasm			Cytosol (GO:0005829);Nucleoplasm (GO:0005654)	Nucleoplasm;Cytosol	Cytosol;Nucleoplasm	cell	TRUE	TRUE	FALSE
ENSG00000006712	PAF1	Supported	Nucleoplasm	Nucleoli fibrillar center;Vesicles			Nucleoli fibrillar center;Nucleoplasm		Vesicles	Vesicles			Nucleoli fibrillar center (GO:0001650);Nucleoplasm (GO:0005654);Vesicles (GO:0043231)	Nucleoplasm;Nucleoli fibrillar center;Vesicles	Nucleoli;Nucleoplasm;Vesicles	cell	TRUE	TRUE	FALSE
ENSG00000006744	ELAC2	Supported	Nucleoplasm				Nucleoplasm						Nucleoplasm (GO:0005654)	Nucleoplasm	Nucleoplasm	nuc	FALSE	FALSE	FALSE
ENSG00000006747	SCIN	Approved	Plasma membrane	Cytosol				Cytosol;Plasma membrane		Cytosol;Plasma membrane			Cytosol (GO:0005829);Plasma membrane (GO:0005886)	Plasma membrane;Cytosol	Plasma membrane;Cytosol	cyto	TRUE	TRUE	FALSE
ENSG00000006756	ARSD	Approved	Lipid droplets;Vesicles					Lipid droplets;Vesicles					Lipid droplets (GO:0005811);Vesicles (GO:0043231)	Lipid droplets;Vesicles	Cytoplasmic Aggregates;Vesicles	cyto	TRUE	FALSE	FALSE
ENSG00000006837	CDKL3	Uncertain	Nucleoplasm;Vesicles						Nucleoplasm;Vesicles				Nucleoplasm (GO:0005654);Vesicles (GO:0043231)	Nucleoplasm;Vesicles	Nucleoplasm;Vesicles	cell	TRUE	FALSE	FALSE
ENSG00000007001	UPP2	Approved	Nucleoplasm	Mitochondria;Vesicles				Mitochondria;Nucleoplasm;Vesicles					Mitochondria (GO:0005739);Nucleoplasm (GO:0005654);Vesicles (GO:0043231)	Nucleoplasm;Mitochondria;Vesicles	Vesicles;Nucleoplasm;Mitochondria	cell	TRUE	FALSE	FALSE
ENSG00000007038	PRSS21	Approved	Cytosol					Cytosol					Cytosol (GO:0005829)	Cytosol	Cytosol	cyto	FALSE	FALSE	FALSE
ENSG00000007047	MARK4	Supported	Cytosol				Cytosol						Cytosol (GO:0005829)	Cytosol	Cytosol	cyto	FALSE	FALSE	FALSE
ENSG00000007080	CCDC124	Enhanced	Cytosol;Plasma membrane			Cytosol;Plasma membrane							Cytosol (GO:0005829);Plasma membrane (GO:0005886)	Cytosol;Plasma membrane	Cytosol;Plasma membrane	cyto	TRUE	FALSE	FALSE
ENSG00000007168	PAFAH1B1	Supported	Centrosome				Centrosome						Centrosome (GO:0005813)	Centrosome	Centrosome	cyto	FALSE	FALSE	FALSE
ENSG00000007202	BLTP2	Approved	Cytosol;Nuclear speckles					Cytosol;Nuclear speckles		Nuclear speckles			Cytosol (GO:0005829);Nuclear speckles (GO:0016607)	Cytosol;Nuclear speckles	Cytosol;Nuclear speckles	cell	TRUE	TRUE	FALSE
ENSG00000007237	GAS7	Approved	Plasma membrane	Actin filaments;Focal adhesion sites				Actin filaments;Focal adhesion sites;Plasma membrane		Actin filaments;Plasma membrane			Actin filaments (GO:0015629);Focal adhesion sites (GO:0005925);Plasma membrane (GO:0005886)	Plasma membrane;Actin filaments;Focal adhesion sites	Plasma membrane;Actin filaments	cyto	TRUE	TRUE	FALSE
ENSG00000007264	MATK	Approved	Microtubules	Centriolar satellite;Cytokinetic bridge;Cytosol;Mitotic spindle			Cytosol	Centriolar satellite;Cytokinetic bridge;Microtubules;Mitotic spindle		Centriolar satellite;Cytokinetic bridge;Mitotic spindle		Cytokinetic bridge (biological definition);Mitotic spindle (biological definition)	Centriolar satellite (GO:0034451);Cytokinetic bridge (GO:0045171);Cytosol (GO:0005829);Microtubules (GO:0015630);Mitotic spindle (GO:0072686)	Microtubules;Centriolar satellite;Cytokinetic bridge;Cytosol;Mitotic spindle	Cytosol;Centrosome;Microtubules	cyto	TRUE	TRUE	TRUE
ENSG00000007306	CEACAM7	Supported	Plasma membrane	Cytosol			Plasma membrane		Cytosol				Cytosol (GO:0005829);Plasma membrane (GO:0005886)	Plasma membrane;Cytosol	Plasma membrane;Cytosol	cyto	TRUE	FALSE	FALSE
ENSG00000007312	CD79B	Supported	Plasma membrane	Cytosol;Nucleoplasm			Plasma membrane		Cytosol;Nucleoplasm				Cytosol (GO:0005829);Nucleoplasm (GO:0005654);Plasma membrane (GO:0005886)	Plasma membrane;Cytosol;Nucleoplasm	Plasma membrane;Cytosol;Nucleoplasm	cell	TRUE	FALSE	FALSE
ENSG00000007314	SCN4A	Uncertain	Golgi apparatus						Golgi apparatus				Golgi apparatus (GO:0005794)	Golgi apparatus	Golgi apparatus	cyto	FALSE	FALSE	FALSE
ENSG00000007341	ST7L	Approved	Centrosome					Centrosome					Centrosome (GO:0005813)	Centrosome	Centrosome	cyto	FALSE	FALSE	FALSE
ENSG00000007350	TKTL1	Enhanced	Cytosol			Cytosol				Cytosol			Cytosol (GO:0005829)	Cytosol	Cytosol	cyto	FALSE	TRUE	FALSE
ENSG00000007372	PAX6	Enhanced	Nucleoplasm			Nucleoplasm							Nucleoplasm (GO:0005654)	Nucleoplasm	Nucleoplasm	nuc	FALSE	FALSE	FALSE
ENSG00000007376	RPUSD1	Approved	Golgi apparatus	Cell Junctions;Cytosol;Nucleoplasm				Cell Junctions;Cytosol;Golgi apparatus;Nucleoplasm					Cell Junctions (GO:0030054);Cytosol (GO:0005829);Golgi apparatus (GO:0005794);Nucleoplasm (GO:0005654)	Golgi apparatus;Cell Junctions;Cytosol;Nucleoplasm	Plasma membrane;Cytosol;Nucleoplasm;Golgi apparatus	cell	TRUE	FALSE	FALSE
ENSG00000007384	RHBDF1	Uncertain	Vesicles						Vesicles				Vesicles (GO:0043231)	Vesicles	Vesicles	cyto	FALSE	FALSE	FALSE
ENSG00000007392	LUC7L	Approved	Nucleoplasm	Mitochondria				Mitochondria;Nucleoplasm					Mitochondria (GO:0005739);Nucleoplasm (GO:0005654)	Nucleoplasm;Mitochondria	Nucleoplasm;Mitochondria	cell	TRUE	FALSE	FALSE
ENSG00000007402	CACNA2D2	Approved	Vesicles					Vesicles		Vesicles			Vesicles (GO:0043231)	Vesicles	Vesicles	cyto	FALSE	TRUE	FALSE
ENSG00000007520	TSR3	Approved	Cytosol	Golgi apparatus				Cytosol;Golgi apparatus					Cytosol (GO:0005829);Golgi apparatus (GO:0005794)	Cytosol;Golgi apparatus	Cytosol;Golgi apparatus	cyto	TRUE	FALSE	FALSE
ENSG00000007541	PIGQ	Approved	Golgi apparatus;Vesicles	Nucleoplasm				Golgi apparatus;Nucleoplasm;Vesicles					Golgi apparatus (GO:0005794);Nucleoplasm (GO:0005654);Vesicles (GO:0043231)	Golgi apparatus;Vesicles;Nucleoplasm	Nucleoplasm;Golgi apparatus;Vesicles	cell	TRUE	FALSE	FALSE
ENSG00000007545	CRAMP1	Approved	Nucleoplasm	Cytosol;Nucleoli				Cytosol;Nucleoli;Nucleoplasm		Nucleoplasm			Cytosol (GO:0005829);Nucleoli (GO:0005730);Nucleoplasm (GO:0005654)	Nucleoplasm;Cytosol;Nucleoli	Nucleoli;Cytosol;Nucleoplasm	cell	TRUE	TRUE	FALSE
ENSG00000007923	DNAJC11	Supported	Mitochondria				Mitochondria						Mitochondria (GO:0005739)	Mitochondria	Mitochondria	cyto	FALSE	FALSE	FALSE
ENSG00000008018	PSMB1	Supported	Nucleoplasm				Nucleoplasm						Nucleoplasm (GO:0005654)	Nucleoplasm	Nucleoplasm	nuc	FALSE	FALSE	FALSE
ENSG00000008083	JARID2	Supported	Mitochondria;Nucleoplasm				Nucleoplasm	Mitochondria					Mitochondria (GO:0005739);Nucleoplasm (GO:0005654)	Mitochondria;Nucleoplasm	Nucleoplasm;Mitochondria	cell	TRUE	FALSE	FALSE
ENSG00000008086	CDKL5	Supported	Nucleoplasm				Nucleoplasm			Nucleoplasm			Nucleoplasm (GO:0005654)	Nucleoplasm	Nucleoplasm	nuc	FALSE	TRUE	FALSE
ENSG00000008128	CDK11A	Supported	Nuclear speckles	Cytosol			Cytosol;Nuclear speckles						Cytosol (GO:0005829);Nuclear speckles (GO:0016607)	Nuclear speckles;Cytosol	Cytosol;Nuclear speckles	cell	TRUE	FALSE	FALSE
ENSG00000008130	NADK	Approved	Nucleoplasm	Cytosol				Cytosol;Nucleoplasm		Nucleoplasm			Cytosol (GO:0005829);Nucleoplasm (GO:0005654)	Nucleoplasm;Cytosol	Cytosol;Nucleoplasm	cell	TRUE	TRUE	FALSE
ENSG00000008196	TFAP2B	Approved	Nucleoplasm					Nucleoplasm					Nucleoplasm (GO:0005654)	Nucleoplasm	Nucleoplasm	nuc	FALSE	FALSE	FALSE
ENSG00000008197	TFAP2D	Uncertain	Nucleoplasm	Golgi apparatus;Vesicles					Golgi apparatus;Nucleoplasm;Vesicles				Golgi apparatus (GO:0005794);Nucleoplasm (GO:0005654);Vesicles (GO:0043231)	Nucleoplasm;Golgi apparatus;Vesicles	Nucleoplasm;Golgi apparatus;Vesicles	cell	TRUE	FALSE	FALSE
ENSG00000008226	DLEC1	Supported	Cytosol				Cytosol						Cytosol (GO:0005829)	Cytosol	Cytosol	cyto	FALSE	FALSE	FALSE
ENSG00000008256	CYTH3	Supported	Cytosol	Nucleoplasm			Cytosol		Nucleoplasm				Cytosol (GO:0005829);Nucleoplasm (GO:0005654)	Cytosol;Nucleoplasm	Cytosol;Nucleoplasm	cell	TRUE	FALSE	FALSE
ENSG00000008277	ADAM22	Approved	Cell Junctions					Cell Junctions					Cell Junctions (GO:0030054)	Cell Junctions	Plasma membrane	cyto	FALSE	FALSE	FALSE
ENSG00000008294	SPAG9	Enhanced	Centriolar satellite;Cytosol			Centriolar satellite;Cytosol							Centriolar satellite (GO:0034451);Cytosol (GO:0005829)	Centriolar satellite;Cytosol	Cytosol;Centrosome	cyto	TRUE	FALSE	FALSE
ENSG00000008311	AASS	Approved	Mitochondria	Nucleoplasm;Vesicles				Mitochondria;Nucleoplasm;Vesicles		Mitochondria;Vesicles			Mitochondria (GO:0005739);Nucleoplasm (GO:0005654);Vesicles (GO:0043231)	Mitochondria;Nucleoplasm;Vesicles	Vesicles;Nucleoplasm;Mitochondria	cell	TRUE	TRUE	FALSE
ENSG00000008323	PLEKHG6	Supported	Cell Junctions	Centrosome			Cell Junctions	Centrosome					Cell Junctions (GO:0030054);Centrosome (GO:0005813)	Cell Junctions;Centrosome	Plasma membrane;Centrosome	cyto	TRUE	FALSE	FALSE
ENSG00000008324	SS18L2	Approved	Mitochondria;Nucleoli	Nucleoplasm				Mitochondria;Nucleoli;Nucleoplasm		Mitochondria			Mitochondria (GO:0005739);Nucleoli (GO:0005730);Nucleoplasm (GO:0005654)	Mitochondria;Nucleoli;Nucleoplasm	Nucleoli;Nucleoplasm;Mitochondria	cell	TRUE	TRUE	FALSE
ENSG00000008382	MPND	Approved	Nucleoli rim	Nucleoplasm				Nucleoli rim;Nucleoplasm		Nucleoplasm			Nucleoli rim (GO:0005730);Nucleoplasm (GO:0005654)	Nucleoli rim;Nucleoplasm	Nucleoli;Nucleoplasm	nuc	TRUE	TRUE	FALSE
ENSG00000008394	MGST1	Approved	Mitochondria	Endoplasmic reticulum				Endoplasmic reticulum;Mitochondria		Mitochondria			Endoplasmic reticulum (GO:0005783);Mitochondria (GO:0005739)	Mitochondria;Endoplasmic reticulum	Endoplasmic reticulum;Mitochondria	cyto	TRUE	TRUE	FALSE
ENSG00000008405	CRY1	Supported	Microtubules;Nuclear membrane;Nucleoplasm				Nucleoplasm	Microtubules;Nuclear membrane					Microtubules (GO:0015630);Nuclear membrane (GO:0031965);Nucleoplasm (GO:0005654)	Microtubules;Nuclear membrane;Nucleoplasm	Nuclear membrane;Nucleoplasm;Microtubules	cell	TRUE	FALSE	FALSE
ENSG00000008438	PGLYRP1	Approved	Vesicles	Cytosol;Nucleoplasm	Predicted to be secreted			Cytosol;Nucleoplasm;Vesicles					Cytosol (GO:0005829);Nucleoplasm (GO:0005654);Vesicles (GO:0043231)	Vesicles;Cytosol;Nucleoplasm	Cytosol;Nucleoplasm;Vesicles	cell	TRUE	FALSE	FALSE
ENSG00000008441	NFIX	Supported	Nucleoplasm				Nucleoplasm						Nucleoplasm (GO:0005654)	Nucleoplasm	Nucleoplasm	nuc	FALSE	FALSE	FALSE
ENSG00000008516	MMP25	Supported	Plasma membrane		Predicted to be secreted		Plasma membrane						Plasma membrane (GO:0005886)	Plasma membrane	Plasma membrane	cyto	FALSE	FALSE	FALSE
ENSG00000008853	RHOBTB2	Approved	Plasma membrane					Plasma membrane		Plasma membrane			Plasma membrane (GO:0005886)	Plasma membrane	Plasma membrane	cyto	FALSE	TRUE	FALSE
ENSG00000008869	HEATR5B	Approved	Cytosol;Nuclear speckles;Vesicles				Cytosol;Vesicles		Nuclear speckles				Cytosol (GO:0005829);Nuclear speckles (GO:0016607);Vesicles (GO:0043231)	Cytosol;Nuclear speckles;Vesicles	Cytosol;Nuclear speckles;Vesicles	cell	TRUE	FALSE	FALSE
ENSG00000008952	SEC62	Approved	Endoplasmic reticulum	Intermediate filaments				Endoplasmic reticulum;Intermediate filaments					Endoplasmic reticulum (GO:0005783);Intermediate filaments (GO:0045111)	Endoplasmic reticulum;Intermediate filaments	Endoplasmic reticulum;Intermediate filaments	cyto	TRUE	FALSE	FALSE
ENSG00000008988	RPS20	Supported	Cytosol;Endoplasmic reticulum				Cytosol;Endoplasmic reticulum						Cytosol (GO:0005829);Endoplasmic reticulum (GO:0005783)	Cytosol;Endoplasmic reticulum	Cytosol;Endoplasmic reticulum	cyto	TRUE	FALSE	FALSE
ENSG00000009307	CSDE1	Supported	Cytosol	Golgi apparatus;Plasma membrane			Cytosol		Golgi apparatus;Plasma membrane				Cytosol (GO:0005829);Golgi apparatus (GO:0005794);Plasma membrane (GO:0005886)	Cytosol;Golgi apparatus;Plasma membrane	Cytosol;Plasma membrane;Golgi apparatus	cyto	TRUE	FALSE	FALSE
ENSG00000009335	UBE3C	Approved	Mitochondria;Nucleoplasm	Plasma membrane				Mitochondria;Nucleoplasm;Plasma membrane		Mitochondria			Mitochondria (GO:0005739);Nucleoplasm (GO:0005654);Plasma membrane (GO:0005886)	Mitochondria;Nucleoplasm;Plasma membrane	Plasma membrane;Nucleoplasm;Mitochondria	cell	TRUE	TRUE	FALSE
ENSG00000009413	REV3L	Approved	Nucleoplasm					Nucleoplasm					Nucleoplasm (GO:0005654)	Nucleoplasm	Nucleoplasm	nuc	FALSE	FALSE	FALSE
ENSG00000009694	TENM1	Approved	Nucleoplasm;Plasma membrane					Nucleoplasm;Plasma membrane					Nucleoplasm (GO:0005654);Plasma membrane (GO:0005886)	Nucleoplasm;Plasma membrane	Plasma membrane;Nucleoplasm	cell	TRUE	FALSE	FALSE
ENSG00000009724	MASP2	Supported	Golgi apparatus		Predicted to be secreted		Golgi apparatus						Golgi apparatus (GO:0005794)	Golgi apparatus	Golgi apparatus	cyto	FALSE	FALSE	FALSE
ENSG00000009765	IYD	Supported	Plasma membrane				Plasma membrane						Plasma membrane (GO:0005886)	Plasma membrane	Plasma membrane	cyto	FALSE	FALSE	FALSE
ENSG00000009780	FAM76A	Approved	Cytosol;Nucleoplasm					Cytosol;Nucleoplasm			Cytosol;Nucleoplasm		Cytosol (GO:0005829);Nucleoplasm (GO:0005654)	Cytosol;Nucleoplasm	Cytosol;Nucleoplasm	cell	TRUE	TRUE	FALSE
ENSG00000009790	TRAF3IP3	Uncertain	Vesicles						Vesicles				Vesicles (GO:0043231)	Vesicles	Vesicles	cyto	FALSE	FALSE	FALSE
ENSG00000009830	POMT2	Approved	Nucleoplasm	Cytosol;Nucleoli				Cytosol;Nucleoplasm	Nucleoli				Cytosol (GO:0005829);Nucleoli (GO:0005730);Nucleoplasm (GO:0005654)	Nucleoplasm;Cytosol;Nucleoli	Nucleoli;Cytosol;Nucleoplasm	cell	TRUE	FALSE	FALSE
ENSG00000009844	VTA1	Supported	Cytosol;Nucleoplasm;Vesicles				Cytosol;Vesicles	Nucleoplasm					Cytosol (GO:0005829);Nucleoplasm (GO:0005654);Vesicles (GO:0043231)	Cytosol;Nucleoplasm;Vesicles	Cytosol;Nucleoplasm;Vesicles	cell	TRUE	FALSE	FALSE
ENSG00000009950	MLXIPL	Supported	Nucleoplasm				Nucleoplasm						Nucleoplasm (GO:0005654)	Nucleoplasm	Nucleoplasm	nuc	FALSE	FALSE	FALSE
ENSG00000009954	BAZ1B	Supported	Nucleoplasm				Nucleoplasm						Nucleoplasm (GO:0005654)	Nucleoplasm	Nucleoplasm	nuc	FALSE	FALSE	FALSE
ENSG00000010017	RANBP9	Supported	Nucleoplasm	Cytosol			Cytosol;Nucleoplasm				Cytosol;Nucleoplasm		Cytosol (GO:0005829);Nucleoplasm (GO:0005654)	Nucleoplasm;Cytosol	Cytosol;Nucleoplasm	cell	TRUE	TRUE	FALSE
ENSG00000010030	ETV7	Supported	Nucleoplasm				Nucleoplasm						Nucleoplasm (GO:0005654)	Nucleoplasm	Nucleoplasm	nuc	FALSE	FALSE	FALSE
ENSG00000010072	SPRTN	Supported	Nucleoplasm				Nucleoplasm						Nucleoplasm (GO:0005654)	Nucleoplasm	Nucleoplasm	nuc	FALSE	FALSE	FALSE
ENSG00000010165	METTL13	Enhanced	Cytosol			Cytosol							Cytosol (GO:0005829)	Cytosol	Cytosol	cyto	FALSE	FALSE	FALSE
ENSG00000010219	DYRK4	Enhanced	Vesicles			Vesicles				Vesicles			Vesicles (GO:0043231)	Vesicles	Vesicles	cyto	FALSE	TRUE	FALSE
ENSG00000010244	ZNF207	Enhanced	Nucleoplasm			Nucleoplasm							Nucleoplasm (GO:0005654)	Nucleoplasm	Nucleoplasm	nuc	FALSE	FALSE	FALSE
ENSG00000010256	UQCRC1	Supported	Mitochondria				Mitochondria						Mitochondria (GO:0005739)	Mitochondria	Mitochondria	cyto	FALSE	FALSE	FALSE
ENSG00000010270	STARD3NL	Supported	Vesicles				Vesicles						Vesicles (GO:0043231)	Vesicles	Vesicles	cyto	FALSE	FALSE	FALSE
ENSG00000010278	CD9	Supported	Plasma membrane				Plasma membrane						Plasma membrane (GO:0005886)	Plasma membrane	Plasma membrane	cyto	FALSE	FALSE	FALSE
ENSG00000010292	NCAPD2	Supported	Cytosol	Nucleoli;Nucleoplasm			Cytosol;Nucleoli;Nucleoplasm						Cytosol (GO:0005829);Nucleoli (GO:0005730);Nucleoplasm (GO:0005654)	Cytosol;Nucleoli;Nucleoplasm	Nucleoli;Cytosol;Nucleoplasm	cell	TRUE	FALSE	FALSE
ENSG00000010310	GIPR	Uncertain	Vesicles						Vesicles				Vesicles (GO:0043231)	Vesicles	Vesicles	cyto	FALSE	FALSE	FALSE
ENSG00000010318	PHF7	Supported	Nucleoplasm	Golgi apparatus			Nucleoplasm	Golgi apparatus					Golgi apparatus (GO:0005794);Nucleoplasm (GO:0005654)	Nucleoplasm;Golgi apparatus	Nucleoplasm;Golgi apparatus	cell	TRUE	FALSE	FALSE
ENSG00000010322	NISCH	Approved	Cytosol;Nucleoplasm	Cytokinetic bridge;Microtubules;Vesicles			Cytosol;Vesicles		Cytokinetic bridge;Microtubules;Nucleoplasm			Cytokinetic bridge (biological definition)	Cytokinetic bridge (GO:0045171);Cytosol (GO:0005829);Microtubules (GO:0015630);Nucleoplasm (GO:0005654);Vesicles (GO:0043231)	Cytosol;Nucleoplasm;Cytokinetic bridge;Microtubules;Vesicles	Cytosol;Microtubules;Nucleoplasm;Vesicles	cell	TRUE	FALSE	FALSE
ENSG00000010327	STAB1	Approved	Cytosol	Nucleoplasm;Plasma membrane				Cytosol;Nucleoplasm;Plasma membrane		Cytosol			Cytosol (GO:0005829);Nucleoplasm (GO:0005654);Plasma membrane (GO:0005886)	Cytosol;Nucleoplasm;Plasma membrane	Cytosol;Plasma membrane;Nucleoplasm	cell	TRUE	TRUE	FALSE
ENSG00000010361	FUZ	Approved	Cytosol					Cytosol		Cytosol			Cytosol (GO:0005829)	Cytosol	Cytosol	cyto	FALSE	TRUE	FALSE
ENSG00000010379	SLC6A13	Supported	Mitochondria	Cytosol;Nucleoli;Nucleoplasm			Mitochondria		Cytosol;Nucleoli;Nucleoplasm	Nucleoli			Cytosol (GO:0005829);Mitochondria (GO:0005739);Nucleoli (GO:0005730);Nucleoplasm (GO:0005654)	Mitochondria;Cytosol;Nucleoli;Nucleoplasm	Nucleoli;Cytosol;Nucleoplasm;Mitochondria	cell	TRUE	TRUE	FALSE
ENSG00000010438	PRSS3	Approved	Vesicles	Endoplasmic reticulum	Predicted to be secreted			Endoplasmic reticulum;Vesicles					Endoplasmic reticulum (GO:0005783);Vesicles (GO:0043231)	Vesicles;Endoplasmic reticulum	Endoplasmic reticulum;Vesicles	cyto	TRUE	FALSE	FALSE
ENSG00000010539	ZNF200	Approved	Mitochondria					Mitochondria		Mitochondria			Mitochondria (GO:0005739)	Mitochondria	Mitochondria	cyto	FALSE	TRUE	FALSE
ENSG00000010610	CD4	Supported	Plasma membrane				Plasma membrane						Plasma membrane (GO:0005886)	Plasma membrane	Plasma membrane	cyto	FALSE	FALSE	FALSE
ENSG00000010626	LRRC23	Supported	Nucleoli;Nucleoli rim				Nucleoli;Nucleoli rim						Nucleoli (GO:0005730);Nucleoli rim (GO:0005730)	Nucleoli;Nucleoli rim	Nucleoli	nuc	TRUE	FALSE	FALSE
ENSG00000010671	BTK	Supported	Cytosol;Plasma membrane				Cytosol;Plasma membrane						Cytosol (GO:0005829);Plasma membrane (GO:0005886)	Cytosol;Plasma membrane	Cytosol;Plasma membrane	cyto	TRUE	FALSE	FALSE
ENSG00000010704	HFE	Supported	Plasma membrane	Nucleoplasm			Plasma membrane	Nucleoplasm		Plasma membrane			Nucleoplasm (GO:0005654);Plasma membrane (GO:0005886)	Plasma membrane;Nucleoplasm	Plasma membrane;Nucleoplasm	cell	TRUE	TRUE	FALSE
ENSG00000010803	SCMH1	Supported	Nucleoplasm	Cytosol;Nuclear bodies			Nucleoplasm	Cytosol;Nuclear bodies		Cytosol			Cytosol (GO:0005829);Nuclear bodies (GO:0016604);Nucleoplasm (GO:0005654)	Nucleoplasm;Cytosol;Nuclear bodies	Cytosol;Nuclear bodies;Nucleoplasm	cell	TRUE	TRUE	FALSE
ENSG00000010810	FYN	Enhanced	Plasma membrane	Cytosol		Cytosol;Plasma membrane				Plasma membrane			Cytosol (GO:0005829);Plasma membrane (GO:0005886)	Plasma membrane;Cytosol	Plasma membrane;Cytosol	cyto	TRUE	TRUE	FALSE
ENSG00000010818	HIVEP2	Supported	Nucleoplasm				Nucleoplasm						Nucleoplasm (GO:0005654)	Nucleoplasm	Nucleoplasm	nuc	FALSE	FALSE	FALSE
ENSG00000011007	ELOA	Approved	Nuclear speckles	Cytosol			Nuclear speckles		Cytosol				Cytosol (GO:0005829);Nuclear speckles (GO:0016607)	Nuclear speckles;Cytosol	Cytosol;Nuclear speckles	cell	TRUE	FALSE	FALSE
ENSG00000011009	LYPLA2	Approved	Cytosol;Nucleoplasm				Cytosol		Nucleoplasm	Cytosol;Nucleoplasm			Cytosol (GO:0005829);Nucleoplasm (GO:0005654)	Cytosol;Nucleoplasm	Cytosol;Nucleoplasm	cell	TRUE	TRUE	FALSE
ENSG00000011021	CLCN6	Uncertain	Cytosol;Plasma membrane						Cytosol;Plasma membrane	Cytosol;Plasma membrane			Cytosol (GO:0005829);Plasma membrane (GO:0005886)	Cytosol;Plasma membrane	Cytosol;Plasma membrane	cyto	TRUE	TRUE	FALSE
ENSG00000011052	NME1-NME2	Approved	Cytosol					Cytosol					Cytosol (GO:0005829)	Cytosol	Cytosol	cyto	FALSE	FALSE	FALSE
ENSG00000011083	SLC6A7	Approved	Cytosol;Plasma membrane					Cytosol;Plasma membrane					Cytosol (GO:0005829);Plasma membrane (GO:0005886)	Cytosol;Plasma membrane	Cytosol;Plasma membrane	cyto	TRUE	FALSE	FALSE
ENSG00000011105	TSPAN9	Approved	Golgi apparatus;Nucleoplasm	Cytosol				Cytosol;Golgi apparatus;Nucleoplasm					Cytosol (GO:0005829);Golgi apparatus (GO:0005794);Nucleoplasm (GO:0005654)	Golgi apparatus;Nucleoplasm;Cytosol	Cytosol;Nucleoplasm;Golgi apparatus	cell	TRUE	FALSE	FALSE
ENSG00000011114	BTBD7	Approved	Focal adhesion sites					Focal adhesion sites					Focal adhesion sites (GO:0005925)	Focal adhesion sites	Actin filaments	cyto	FALSE	FALSE	FALSE
ENSG00000011132	APBA3	Approved	Vesicles					Vesicles					Vesicles (GO:0043231)	Vesicles	Vesicles	cyto	FALSE	FALSE	FALSE
ENSG00000011198	ABHD5	Supported	Cytosol;Vesicles	Nucleoplasm			Cytosol	Vesicles	Nucleoplasm	Cytosol;Nucleoplasm;Vesicles			Cytosol (GO:0005829);Nucleoplasm (GO:0005654);Vesicles (GO:0043231)	Cytosol;Vesicles;Nucleoplasm	Cytosol;Nucleoplasm;Vesicles	cell	TRUE	TRUE	FALSE
ENSG00000011243	AKAP8L	Supported	Nuclear speckles				Nuclear speckles						Nuclear speckles (GO:0016607)	Nuclear speckles	Nuclear speckles	nuc	FALSE	FALSE	FALSE
ENSG00000011258	MBTD1	Approved	Nucleoplasm	Cytosol				Cytosol;Nucleoplasm					Cytosol (GO:0005829);Nucleoplasm (GO:0005654)	Nucleoplasm;Cytosol	Cytosol;Nucleoplasm	cell	TRUE	FALSE	FALSE
ENSG00000011260	UTP18	Supported	Nucleoli;Nucleoli rim	Nuclear membrane;Nucleoplasm			Nucleoli;Nucleoli rim		Nuclear membrane;Nucleoplasm				Nuclear membrane (GO:0031965);Nucleoli (GO:0005730);Nucleoli rim (GO:0005730);Nucleoplasm (GO:0005654)	Nucleoli;Nucleoli rim;Nuclear membrane;Nucleoplasm	Nuclear membrane;Nucleoli;Nucleoplasm	nuc	TRUE	FALSE	FALSE
ENSG00000011275	RNF216	Supported	Cytosol	Nucleoplasm			Cytosol	Nucleoplasm					Cytosol (GO:0005829);Nucleoplasm (GO:0005654)	Cytosol;Nucleoplasm	Cytosol;Nucleoplasm	cell	TRUE	FALSE	FALSE
ENSG00000011295	TTC19	Enhanced	Mitochondria			Mitochondria							Mitochondria (GO:0005739)	Mitochondria	Mitochondria	cyto	FALSE	FALSE	FALSE
ENSG00000011304	PTBP1	Supported	Nucleoplasm				Nucleoplasm						Nucleoplasm (GO:0005654)	Nucleoplasm	Nucleoplasm	nuc	FALSE	FALSE	FALSE
ENSG00000011332	DPF1	Approved	Cytosol;Nucleoplasm	Mitochondria				Cytosol;Mitochondria;Nucleoplasm					Cytosol (GO:0005829);Mitochondria (GO:0005739);Nucleoplasm (GO:0005654)	Cytosol;Nucleoplasm;Mitochondria	Cytosol;Nucleoplasm;Mitochondria	cell	TRUE	FALSE	FALSE
ENSG00000011376	LARS2	Supported	Mitochondria	Nucleoplasm			Mitochondria	Nucleoplasm					Mitochondria (GO:0005739);Nucleoplasm (GO:0005654)	Mitochondria;Nucleoplasm	Nucleoplasm;Mitochondria	cell	TRUE	FALSE	FALSE
ENSG00000011405	PIK3C2A	Supported	Nucleoplasm	Cytosol;Vesicles			Cytosol;Nucleoplasm;Vesicles			Nucleoplasm			Cytosol (GO:0005829);Nucleoplasm (GO:0005654);Vesicles (GO:0043231)	Nucleoplasm;Cytosol;Vesicles	Cytosol;Nucleoplasm;Vesicles	cell	TRUE	TRUE	FALSE
ENSG00000011422	PLAUR	Supported	Plasma membrane				Plasma membrane						Plasma membrane (GO:0005886)	Plasma membrane	Plasma membrane	cyto	FALSE	FALSE	FALSE
ENSG00000011426	ANLN	Enhanced	Nucleoplasm	Midbody		Midbody;Nucleoplasm				Nucleoplasm		Midbody (biological definition)	Midbody (GO:0030496);Nucleoplasm (GO:0005654)	Nucleoplasm;Midbody	Microtubules;Nucleoplasm	nuc	TRUE	TRUE	FALSE
ENSG00000011451	WIZ	Enhanced	Nucleoplasm			Nucleoplasm							Nucleoplasm (GO:0005654)	Nucleoplasm	Nucleoplasm	nuc	FALSE	FALSE	FALSE
ENSG00000011454	RABGAP1	Enhanced	Cytosol			Cytosol							Cytosol (GO:0005829)	Cytosol	Cytosol	cyto	FALSE	FALSE	FALSE
ENSG00000011478	QPCTL	Supported	Golgi apparatus				Golgi apparatus			Golgi apparatus			Golgi apparatus (GO:0005794)	Golgi apparatus	Golgi apparatus	cyto	FALSE	TRUE	FALSE
ENSG00000011485	PPP5C	Supported	Cytosol;Vesicles				Cytosol;Vesicles						Cytosol (GO:0005829);Vesicles (GO:0043231)	Cytosol;Vesicles	Cytosol;Vesicles	cyto	TRUE	FALSE	FALSE
ENSG00000011523	CEP68	Supported	Centriolar satellite;Nucleoplasm				Centriolar satellite	Nucleoplasm					Centriolar satellite (GO:0034451);Nucleoplasm (GO:0005654)	Centriolar satellite;Nucleoplasm	Centrosome;Nucleoplasm	nuc	TRUE	FALSE	FALSE
ENSG00000011566	MAP4K3	Approved	Centriolar satellite					Centriolar satellite					Centriolar satellite (GO:0034451)	Centriolar satellite	Centrosome	nuc	FALSE	FALSE	FALSE
ENSG00000011600	TYROBP	Supported	Plasma membrane				Plasma membrane						Plasma membrane (GO:0005886)	Plasma membrane	Plasma membrane	cyto	FALSE	FALSE	FALSE
ENSG00000011638	LDAF1	Approved	Vesicles					Vesicles					Vesicles (GO:0043231)	Vesicles	Vesicles	cyto	FALSE	FALSE	FALSE
ENSG00000011677	GABRA3	Uncertain	Plasma membrane	Nucleoplasm					Nucleoplasm;Plasma membrane	Nucleoplasm;Plasma membrane			Nucleoplasm (GO:0005654);Plasma membrane (GO:0005886)	Plasma membrane;Nucleoplasm	Plasma membrane;Nucleoplasm	cell	TRUE	TRUE	FALSE
ENSG00000012048	BRCA1	Supported	Nuclear bodies;Nucleoplasm				Nuclear bodies;Nucleoplasm						Nuclear bodies (GO:0016604);Nucleoplasm (GO:0005654)	Nuclear bodies;Nucleoplasm	Nuclear bodies;Nucleoplasm	nuc	TRUE	FALSE	FALSE
ENSG00000012061	ERCC1	Supported	Nucleoplasm				Nucleoplasm						Nucleoplasm (GO:0005654)	Nucleoplasm	Nucleoplasm	nuc	FALSE	FALSE	FALSE
ENSG00000012174	MBTPS2	Approved	Cytosol;Mitochondria;Nucleoplasm					Cytosol;Mitochondria;Nucleoplasm					Cytosol (GO:0005829);Mitochondria (GO:0005739);Nucleoplasm (GO:0005654)	Cytosol;Mitochondria;Nucleoplasm	Cytosol;Nucleoplasm;Mitochondria	cell	TRUE	FALSE	FALSE
ENSG00000012504	NR1H4	Approved	Nucleoplasm					Nucleoplasm					Nucleoplasm (GO:0005654)	Nucleoplasm	Nucleoplasm	nuc	FALSE	FALSE	FALSE
ENSG00000012660	ELOVL5	Enhanced	Endoplasmic reticulum			Endoplasmic reticulum				Endoplasmic reticulum			Endoplasmic reticulum (GO:0005783)	Endoplasmic reticulum	Endoplasmic reticulum	cyto	FALSE	TRUE	FALSE
ENSG00000012779	ALOX5	Supported	Nucleoplasm				Nucleoplasm						Nucleoplasm (GO:0005654)	Nucleoplasm	Nucleoplasm	nuc	FALSE	FALSE	FALSE
ENSG00000012817	KDM5D	Approved	Nucleoli fibrillar center					Nucleoli fibrillar center					Nucleoli fibrillar center (GO:0001650)	Nucleoli fibrillar center	Nucleoli	nuc	FALSE	FALSE	FALSE
ENSG00000012822	CALCOCO1	Supported	Cytosol				Cytosol						Cytosol (GO:0005829)	Cytosol	Cytosol	cyto	FALSE	FALSE	FALSE
ENSG00000012963	UBR7	Approved	Nucleoplasm					Nucleoplasm					Nucleoplasm (GO:0005654)	Nucleoplasm	Nucleoplasm	nuc	FALSE	FALSE	FALSE
ENSG00000012983	MAP4K5	Supported	Cytosol	Plasma membrane			Cytosol		Plasma membrane				Cytosol (GO:0005829);Plasma membrane (GO:0005886)	Cytosol;Plasma membrane	Cytosol;Plasma membrane	cyto	TRUE	FALSE	FALSE
ENSG00000013016	EHD3	Approved	Plasma membrane					Plasma membrane					Plasma membrane (GO:0005886)	Plasma membrane	Plasma membrane	cyto	FALSE	FALSE	FALSE
ENSG00000013275	PSMC4	Supported	Cytosol;Nucleoplasm				Cytosol;Nucleoplasm						Cytosol (GO:0005829);Nucleoplasm (GO:0005654)	Cytosol;Nucleoplasm	Cytosol;Nucleoplasm	cell	TRUE	FALSE	FALSE
ENSG00000013293	SLC7A14	Approved	Cytosol;Vesicles	Nucleoplasm;Plasma membrane			Vesicles	Cytosol	Nucleoplasm;Plasma membrane				Cytosol (GO:0005829);Nucleoplasm (GO:0005654);Plasma membrane (GO:0005886);Vesicles (GO:0043231)	Cytosol;Vesicles;Nucleoplasm;Plasma membrane	Cytosol;Plasma membrane;Nucleoplasm;Vesicles	cell	TRUE	FALSE	FALSE
ENSG00000013297	CLDN11	Approved	Cell Junctions;Lipid droplets				Cell Junctions		Lipid droplets				Cell Junctions (GO:0030054);Lipid droplets (GO:0005811)	Cell Junctions;Lipid droplets	Plasma membrane;Cytoplasmic Aggregates	cyto	TRUE	FALSE	FALSE
ENSG00000013364	MVP	Supported	Cytosol				Cytosol						Cytosol (GO:0005829)	Cytosol	Cytosol	cyto	FALSE	FALSE	FALSE
ENSG00000013374	NUB1	Enhanced	Nucleoli;Nucleoplasm			Nucleoli;Nucleoplasm				Nucleoli			Nucleoli (GO:0005730);Nucleoplasm (GO:0005654)	Nucleoli;Nucleoplasm	Nucleoli;Nucleoplasm	nuc	TRUE	TRUE	FALSE
ENSG00000013375	PGM3	Approved	Cytosol;Nucleoplasm					Cytosol;Nucleoplasm					Cytosol (GO:0005829);Nucleoplasm (GO:0005654)	Cytosol;Nucleoplasm	Cytosol;Nucleoplasm	cell	TRUE	FALSE	FALSE
ENSG00000013392	RWDD2A	Approved	Vesicles					Vesicles		Vesicles			Vesicles (GO:0043231)	Vesicles	Vesicles	cyto	FALSE	TRUE	FALSE
ENSG00000013441	CLK1	Supported	Nuclear membrane;Nucleoplasm				Nuclear membrane;Nucleoplasm						Nuclear membrane (GO:0031965);Nucleoplasm (GO:0005654)	Nuclear membrane;Nucleoplasm	Nuclear membrane;Nucleoplasm	nuc	TRUE	FALSE	FALSE
ENSG00000013503	POLR3B	Approved	Nuclear speckles					Nuclear speckles		Nuclear speckles			Nuclear speckles (GO:0016607)	Nuclear speckles	Nuclear speckles	nuc	FALSE	TRUE	FALSE
ENSG00000013523	ANGEL1	Approved	Nucleoplasm					Nucleoplasm					Nucleoplasm (GO:0005654)	Nucleoplasm	Nucleoplasm	nuc	FALSE	FALSE	FALSE
ENSG00000013561	RNF14	Supported	Nucleoplasm	Cytosol			Cytosol;Nucleoplasm						Cytosol (GO:0005829);Nucleoplasm (GO:0005654)	Nucleoplasm;Cytosol	Cytosol;Nucleoplasm	cell	TRUE	FALSE	FALSE
ENSG00000013573	DDX11	Enhanced	Nucleoplasm	Nucleoli		Nucleoli;Nucleoplasm				Nucleoli;Nucleoplasm			Nucleoli (GO:0005730);Nucleoplasm (GO:0005654)	Nucleoplasm;Nucleoli	Nucleoli;Nucleoplasm	nuc	TRUE	TRUE	FALSE
ENSG00000013583	HEBP1	Approved	Vesicles	Nucleoplasm				Vesicles	Nucleoplasm				Nucleoplasm (GO:0005654);Vesicles (GO:0043231)	Vesicles;Nucleoplasm	Nucleoplasm;Vesicles	cell	TRUE	FALSE	FALSE
ENSG00000013588	GPRC5A	Enhanced	Plasma membrane;Vesicles			Plasma membrane;Vesicles							Plasma membrane (GO:0005886);Vesicles (GO:0043231)	Plasma membrane;Vesicles	Plasma membrane;Vesicles	cyto	TRUE	FALSE	FALSE
ENSG00000013619	MAMLD1	Supported	Nucleoplasm				Nucleoplasm						Nucleoplasm (GO:0005654)	Nucleoplasm	Nucleoplasm	nuc	FALSE	FALSE	FALSE
ENSG00000013810	TACC3	Enhanced	Centriolar satellite;Cytosol;Mitotic spindle	Vesicles		Cytosol;Mitotic spindle	Centriolar satellite		Vesicles	Cytosol;Mitotic spindle		Mitotic spindle (biological definition)	Centriolar satellite (GO:0034451);Cytosol (GO:0005829);Mitotic spindle (GO:0072686);Vesicles (GO:0043231)	Centriolar satellite;Cytosol;Mitotic spindle;Vesicles	Cytosol;Centrosome;Microtubules;Vesicles	cyto	TRUE	TRUE	TRUE
ENSG00000014123	UFL1	Supported	Endoplasmic reticulum				Endoplasmic reticulum						Endoplasmic reticulum (GO:0005783)	Endoplasmic reticulum	Endoplasmic reticulum	cyto	FALSE	FALSE	FALSE
ENSG00000014138	POLA2	Supported	Nucleoplasm	Cytosol			Nucleoplasm		Cytosol				Cytosol (GO:0005829);Nucleoplasm (GO:0005654)	Nucleoplasm;Cytosol	Cytosol;Nucleoplasm	cell	TRUE	FALSE	FALSE
ENSG00000014164	ZC3H3	Approved	Nucleoplasm					Nucleoplasm					Nucleoplasm (GO:0005654)	Nucleoplasm	Nucleoplasm	nuc	FALSE	FALSE	FALSE
ENSG00000014216	CAPN1	Supported	Cytosol				Cytosol						Cytosol (GO:0005829)	Cytosol	Cytosol	cyto	FALSE	FALSE	FALSE
ENSG00000014641	MDH1	Supported	Centrosome;Cytosol				Cytosol	Centrosome					Centrosome (GO:0005813);Cytosol (GO:0005829)	Centrosome;Cytosol	Cytosol;Centrosome	cyto	TRUE	FALSE	FALSE
ENSG00000014914	MTMR11	Approved	Centrosome					Centrosome					Centrosome (GO:0005813)	Centrosome	Centrosome	cyto	FALSE	FALSE	FALSE
ENSG00000014919	COX15	Supported	Mitochondria	Nucleoplasm			Mitochondria		Nucleoplasm				Mitochondria (GO:0005739);Nucleoplasm (GO:0005654)	Mitochondria;Nucleoplasm	Nucleoplasm;Mitochondria	cell	TRUE	FALSE	FALSE
ENSG00000015133	CCDC88C	Enhanced	Cell Junctions			Cell Junctions							Cell Junctions (GO:0030054)	Cell Junctions	Plasma membrane	cyto	FALSE	FALSE	FALSE
ENSG00000015153	YAF2	Supported	Nucleoplasm				Nucleoplasm						Nucleoplasm (GO:0005654)	Nucleoplasm	Nucleoplasm	nuc	FALSE	FALSE	FALSE
ENSG00000015171	ZMYND11	Supported	Nucleoplasm				Nucleoplasm						Nucleoplasm (GO:0005654)	Nucleoplasm	Nucleoplasm	nuc	FALSE	FALSE	FALSE
ENSG00000015285	WAS	Approved	Plasma membrane	Cytosol				Cytosol;Plasma membrane					Cytosol (GO:0005829);Plasma membrane (GO:0005886)	Plasma membrane;Cytosol	Plasma membrane;Cytosol	cyto	TRUE	FALSE	FALSE
ENSG00000015413	DPEP1	Approved	Cell Junctions;Nucleoplasm				Cell Junctions		Nucleoplasm				Cell Junctions (GO:0030054);Nucleoplasm (GO:0005654)	Cell Junctions;Nucleoplasm	Plasma membrane;Nucleoplasm	cell	TRUE	FALSE	FALSE
ENSG00000015475	BID	Supported	Cytosol				Cytosol						Cytosol (GO:0005829)	Cytosol	Cytosol	cyto	FALSE	FALSE	FALSE
ENSG00000015479	MATR3	Approved	Nucleoplasm					Nucleoplasm					Nucleoplasm (GO:0005654)	Nucleoplasm	Nucleoplasm	nuc	FALSE	FALSE	FALSE
ENSG00000015568	RGPD5	Uncertain	Nuclear membrane;Vesicles						Nuclear membrane;Vesicles				Nuclear membrane (GO:0031965);Vesicles (GO:0043231)	Nuclear membrane;Vesicles	Nuclear membrane;Vesicles	cell	TRUE	FALSE	FALSE
ENSG00000015592	STMN4	Uncertain	Golgi apparatus	Vesicles					Golgi apparatus;Vesicles				Golgi apparatus (GO:0005794);Vesicles (GO:0043231)	Golgi apparatus;Vesicles	Golgi apparatus;Vesicles	cyto	TRUE	FALSE	FALSE
ENSG00000015676	NUDCD3	Approved	Cytosol;Plasma membrane	Nucleoplasm				Cytosol;Nucleoplasm;Plasma membrane					Cytosol (GO:0005829);Nucleoplasm (GO:0005654);Plasma membrane (GO:0005886)	Cytosol;Plasma membrane;Nucleoplasm	Cytosol;Plasma membrane;Nucleoplasm	cell	TRUE	FALSE	FALSE
ENSG00000016082	ISL1	Approved	Nucleoplasm	Mitochondria;Nuclear speckles				Mitochondria;Nuclear speckles;Nucleoplasm					Mitochondria (GO:0005739);Nuclear speckles (GO:0016607);Nucleoplasm (GO:0005654)	Nucleoplasm;Mitochondria;Nuclear speckles	Nuclear speckles;Nucleoplasm;Mitochondria	cell	TRUE	FALSE	FALSE
ENSG00000016402	IL20RA	Approved	Cytosol					Cytosol					Cytosol (GO:0005829)	Cytosol	Cytosol	cyto	FALSE	FALSE	FALSE
ENSG00000016602	CLCA4	Approved	Plasma membrane	Aggresome;Nucleoplasm				Aggresome;Nucleoplasm;Plasma membrane					Aggresome (GO:0016235);Nucleoplasm (GO:0005654);Plasma membrane (GO:0005886)	Plasma membrane;Aggresome;Nucleoplasm	Plasma membrane;Cytoplasmic Aggregates;Nucleoplasm	cell	TRUE	FALSE	FALSE
ENSG00000016864	GLT8D1	Approved	Golgi apparatus	Centrosome				Centrosome;Golgi apparatus					Centrosome (GO:0005813);Golgi apparatus (GO:0005794)	Golgi apparatus;Centrosome	Centrosome;Golgi apparatus	cyto	TRUE	FALSE	FALSE
ENSG00000017260	ATP2C1	Supported	Golgi apparatus				Golgi apparatus						Golgi apparatus (GO:0005794)	Golgi apparatus	Golgi apparatus	cyto	FALSE	FALSE	FALSE
ENSG00000017483	SLC38A5	Approved	Plasma membrane;Vesicles	Cytosol				Cytosol;Plasma membrane;Vesicles		Vesicles			Cytosol (GO:0005829);Plasma membrane (GO:0005886);Vesicles (GO:0043231)	Plasma membrane;Vesicles;Cytosol	Plasma membrane;Cytosol;Vesicles	cyto	TRUE	TRUE	FALSE
ENSG00000017797	RALBP1	Supported	Nucleoplasm;Plasma membrane	Nuclear bodies			Nuclear bodies;Nucleoplasm;Plasma membrane						Nuclear bodies (GO:0016604);Nucleoplasm (GO:0005654);Plasma membrane (GO:0005886)	Nucleoplasm;Plasma membrane;Nuclear bodies	Plasma membrane;Nuclear bodies;Nucleoplasm	cell	TRUE	FALSE	FALSE
ENSG00000018189	RUFY3	Supported	Cytosol				Cytosol						Cytosol (GO:0005829)	Cytosol	Cytosol	cyto	FALSE	FALSE	FALSE
ENSG00000018280	SLC11A1	Approved	Mitochondria	Nucleoli				Mitochondria;Nucleoli					Mitochondria (GO:0005739);Nucleoli (GO:0005730)	Mitochondria;Nucleoli	Nucleoli;Mitochondria	cell	TRUE	FALSE	FALSE
ENSG00000018408	WWTR1	Supported	Nuclear bodies;Nucleoplasm	Cytosol			Cytosol;Nuclear bodies;Nucleoplasm			Nuclear bodies			Cytosol (GO:0005829);Nuclear bodies (GO:0016604);Nucleoplasm (GO:0005654)	Nuclear bodies;Nucleoplasm;Cytosol	Cytosol;Nuclear bodies;Nucleoplasm	cell	TRUE	TRUE	FALSE
ENSG00000018510	AGPS	Enhanced	Peroxisomes			Peroxisomes							Peroxisomes (GO:0005777)	Peroxisomes	Vesicles	cyto	FALSE	FALSE	FALSE
ENSG00000018610	STEEP1	Supported	Nucleoplasm	Centrosome			Nucleoplasm	Centrosome					Centrosome (GO:0005813);Nucleoplasm (GO:0005654)	Nucleoplasm;Centrosome	Centrosome;Nucleoplasm	nuc	TRUE	FALSE	FALSE
ENSG00000018699	TTC27	Approved	Mitochondria	Nucleoli				Mitochondria;Nucleoli		Mitochondria			Mitochondria (GO:0005739);Nucleoli (GO:0005730)	Mitochondria;Nucleoli	Nucleoli;Mitochondria	cell	TRUE	TRUE	FALSE
ENSG00000018869	ZNF582	Approved	Cytosol	Nucleoplasm				Cytosol;Nucleoplasm		Cytosol			Cytosol (GO:0005829);Nucleoplasm (GO:0005654)	Cytosol;Nucleoplasm	Cytosol;Nucleoplasm	cell	TRUE	TRUE	FALSE
ENSG00000019102	VSIG2	Approved	Nucleoplasm					Nucleoplasm					Nucleoplasm (GO:0005654)	Nucleoplasm	Nucleoplasm	nuc	FALSE	FALSE	FALSE
ENSG00000019144	PHLDB1	Supported	Cytosol;Vesicles	Plasma membrane			Cytosol	Plasma membrane;Vesicles					Cytosol (GO:0005829);Plasma membrane (GO:0005886);Vesicles (GO:0043231)	Cytosol;Vesicles;Plasma membrane	Cytosol;Plasma membrane;Vesicles	cyto	TRUE	FALSE	FALSE
ENSG00000019169	MARCO	Approved	Golgi apparatus	Vesicles				Golgi apparatus;Vesicles					Golgi apparatus (GO:0005794);Vesicles (GO:0043231)	Golgi apparatus;Vesicles	Golgi apparatus;Vesicles	cyto	TRUE	FALSE	FALSE
ENSG00000019186	CYP24A1	Approved	Mitochondria					Mitochondria		Mitochondria			Mitochondria (GO:0005739)	Mitochondria	Mitochondria	cyto	FALSE	TRUE	FALSE
ENSG00000019505	SYT13	Supported	Vesicles				Vesicles						Vesicles (GO:0043231)	Vesicles	Vesicles	cyto	FALSE	FALSE	FALSE
ENSG00000019549	SNAI2	Supported	Nucleoplasm				Nucleoplasm						Nucleoplasm (GO:0005654)	Nucleoplasm	Nucleoplasm	nuc	FALSE	FALSE	FALSE
ENSG00000019582	CD74	Supported	Golgi apparatus				Golgi apparatus			Golgi apparatus			Golgi apparatus (GO:0005794)	Golgi apparatus	Golgi apparatus	cyto	FALSE	TRUE	FALSE
ENSG00000019995	ZRANB1	Supported	Nucleoplasm	Cytosol			Cytosol;Nucleoplasm						Cytosol (GO:0005829);Nucleoplasm (GO:0005654)	Nucleoplasm;Cytosol	Cytosol;Nucleoplasm	cell	TRUE	FALSE	FALSE
ENSG00000020129	NCDN	Supported	Cytosol				Cytosol						Cytosol (GO:0005829)	Cytosol	Cytosol	cyto	FALSE	FALSE	FALSE
ENSG00000020181	ADGRA2	Supported	Plasma membrane	Vesicles			Plasma membrane		Vesicles				Plasma membrane (GO:0005886);Vesicles (GO:0043231)	Plasma membrane;Vesicles	Plasma membrane;Vesicles	cyto	TRUE	FALSE	FALSE
ENSG00000020256	ZFP64	Approved	Nucleoplasm					Nucleoplasm					Nucleoplasm (GO:0005654)	Nucleoplasm	Nucleoplasm	nuc	FALSE	FALSE	FALSE
ENSG00000020426	MNAT1	Enhanced	Nucleoplasm			Nucleoplasm				Nucleoplasm			Nucleoplasm (GO:0005654)	Nucleoplasm	Nucleoplasm	nuc	FALSE	TRUE	FALSE
ENSG00000020577	SAMD4A	Approved	Cell Junctions	Cytosol			Cytosol	Cell Junctions					Cell Junctions (GO:0030054);Cytosol (GO:0005829)	Cell Junctions;Cytosol	Plasma membrane;Cytosol	cyto	TRUE	FALSE	FALSE
ENSG00000020633	RUNX3	Supported	Nucleoplasm;Vesicles	Cytosol			Cytosol;Nucleoplasm	Vesicles					Cytosol (GO:0005829);Nucleoplasm (GO:0005654);Vesicles (GO:0043231)	Nucleoplasm;Vesicles;Cytosol	Cytosol;Nucleoplasm;Vesicles	cell	TRUE	FALSE	FALSE
ENSG00000020922	MRE11	Enhanced	Nucleoplasm			Nucleoplasm							Nucleoplasm (GO:0005654)	Nucleoplasm	Nucleoplasm	nuc	FALSE	FALSE	FALSE
ENSG00000021355	SERPINB1	Supported	Cytoplasmic bodies		Predicted to be secreted		Cytoplasmic bodies			Cytoplasmic bodies			Cytoplasmic bodies (GO:0036464)	Cytoplasmic bodies	Cytoplasmic Aggregates	cyto	FALSE	TRUE	FALSE
ENSG00000021461	CYP3A43	Approved	Cytosol	Vesicles				Cytosol	Vesicles				Cytosol (GO:0005829);Vesicles (GO:0043231)	Cytosol;Vesicles	Cytosol;Vesicles	cyto	TRUE	FALSE	FALSE
ENSG00000021574	SPAST	Supported	Nucleoplasm	Cytosol			Cytosol;Nucleoplasm						Cytosol (GO:0005829);Nucleoplasm (GO:0005654)	Nucleoplasm;Cytosol	Cytosol;Nucleoplasm	cell	TRUE	FALSE	FALSE
ENSG00000021762	OSBPL5	Enhanced	Vesicles			Vesicles							Vesicles (GO:0043231)	Vesicles	Vesicles	cyto	FALSE	FALSE	FALSE
ENSG00000021776	AQR	Enhanced	Nucleoplasm			Nucleoplasm				Nucleoplasm			Nucleoplasm (GO:0005654)	Nucleoplasm	Nucleoplasm	nuc	FALSE	TRUE	FALSE
ENSG00000021826	CPS1	Supported	Nucleoli;Nucleoli rim				Nucleoli;Nucleoli rim						Nucleoli (GO:0005730);Nucleoli rim (GO:0005730)	Nucleoli;Nucleoli rim	Nucleoli	nuc	TRUE	FALSE	FALSE
ENSG00000022267	FHL1	Uncertain	Cytosol	Plasma membrane			Plasma membrane		Cytosol				Cytosol (GO:0005829);Plasma membrane (GO:0005886)	Cytosol;Plasma membrane	Cytosol;Plasma membrane	cyto	TRUE	FALSE	FALSE
ENSG00000022277	RTF2	Supported	Nucleoli;Nucleoplasm				Nucleoli;Nucleoplasm						Nucleoli (GO:0005730);Nucleoplasm (GO:0005654)	Nucleoli;Nucleoplasm	Nucleoli;Nucleoplasm	nuc	TRUE	FALSE	FALSE
ENSG00000022355	GABRA1	Approved	Plasma membrane	Nucleoplasm				Plasma membrane	Nucleoplasm	Nucleoplasm;Plasma membrane			Nucleoplasm (GO:0005654);Plasma membrane (GO:0005886)	Plasma membrane;Nucleoplasm	Plasma membrane;Nucleoplasm	cell	TRUE	TRUE	FALSE
ENSG00000022556	NLRP2	Supported	Cytosol;Golgi apparatus;Vesicles				Cytosol	Golgi apparatus;Vesicles					Cytosol (GO:0005829);Golgi apparatus (GO:0005794);Vesicles (GO:0043231)	Cytosol;Golgi apparatus;Vesicles	Cytosol;Golgi apparatus;Vesicles	cyto	TRUE	FALSE	FALSE
ENSG00000022567	SLC45A4	Approved	Plasma membrane					Plasma membrane					Plasma membrane (GO:0005886)	Plasma membrane	Plasma membrane	cyto	FALSE	FALSE	FALSE
ENSG00000022840	RNF10	Approved	Nucleoplasm	Mitochondria				Mitochondria;Nucleoplasm		Mitochondria			Mitochondria (GO:0005739);Nucleoplasm (GO:0005654)	Nucleoplasm;Mitochondria	Nucleoplasm;Mitochondria	cell	TRUE	TRUE	FALSE
ENSG00000022976	ZNF839	Approved	Plasma membrane	Nucleoplasm				Nucleoplasm;Plasma membrane					Nucleoplasm (GO:0005654);Plasma membrane (GO:0005886)	Plasma membrane;Nucleoplasm	Plasma membrane;Nucleoplasm	cell	TRUE	FALSE	FALSE
ENSG00000023171	GRAMD1B	Supported	Endoplasmic reticulum;Plasma membrane	Vesicles			Endoplasmic reticulum;Plasma membrane		Vesicles				Endoplasmic reticulum (GO:0005783);Plasma membrane (GO:0005886);Vesicles (GO:0043231)	Endoplasmic reticulum;Plasma membrane;Vesicles	Plasma membrane;Endoplasmic reticulum;Vesicles	cyto	TRUE	FALSE	FALSE
ENSG00000023191	RNH1	Enhanced	Cytosol;Nucleoplasm			Cytosol	Nucleoplasm						Cytosol (GO:0005829);Nucleoplasm (GO:0005654)	Cytosol;Nucleoplasm	Cytosol;Nucleoplasm	cell	TRUE	FALSE	FALSE
ENSG00000023228	NDUFS1	Supported	Mitochondria				Mitochondria						Mitochondria (GO:0005739)	Mitochondria	Mitochondria	cyto	FALSE	FALSE	FALSE
ENSG00000023287	RB1CC1	Supported	Cytosol	Nuclear membrane			Cytosol		Nuclear membrane				Cytosol (GO:0005829);Nuclear membrane (GO:0031965)	Cytosol;Nuclear membrane	Nuclear membrane;Cytosol	cell	TRUE	FALSE	FALSE
ENSG00000023330	ALAS1	Supported	Mitochondria	Nucleoplasm			Mitochondria;Nucleoplasm			Mitochondria			Mitochondria (GO:0005739);Nucleoplasm (GO:0005654)	Mitochondria;Nucleoplasm	Nucleoplasm;Mitochondria	cell	TRUE	TRUE	FALSE
ENSG00000023445	BIRC3	Supported	Cytosol;Nucleoplasm				Cytosol;Nucleoplasm						Cytosol (GO:0005829);Nucleoplasm (GO:0005654)	Cytosol;Nucleoplasm	Cytosol;Nucleoplasm	cell	TRUE	FALSE	FALSE
ENSG00000023516	AKAP11	Approved	Cytosol;Nucleoli;Plasma membrane				Cytosol		Nucleoli;Plasma membrane				Cytosol (GO:0005829);Nucleoli (GO:0005730);Plasma membrane (GO:0005886)	Cytosol;Nucleoli;Plasma membrane	Nucleoli;Cytosol;Plasma membrane	cell	TRUE	FALSE	FALSE
ENSG00000023572	GLRX2	Supported	Nucleoplasm	Vesicles		Nucleoplasm		Vesicles					Nucleoplasm (GO:0005654);Vesicles (GO:0043231)	Nucleoplasm;Vesicles	Nucleoplasm;Vesicles	cell	TRUE	FALSE	FALSE
ENSG00000023608	SNAPC1	Enhanced	Nucleoli	Nucleoplasm		Nucleoli;Nucleoplasm				Nucleoplasm			Nucleoli (GO:0005730);Nucleoplasm (GO:0005654)	Nucleoli;Nucleoplasm	Nucleoli;Nucleoplasm	nuc	TRUE	TRUE	FALSE
ENSG00000023697	DERA	Supported	Nucleoplasm				Nucleoplasm						Nucleoplasm (GO:0005654)	Nucleoplasm	Nucleoplasm	nuc	FALSE	FALSE	FALSE
ENSG00000023734	STRAP	Enhanced	Cytosol			Cytosol							Cytosol (GO:0005829)	Cytosol	Cytosol	cyto	FALSE	FALSE	FALSE
ENSG00000023892	DEF6	Enhanced	Nucleoplasm			Nucleoplasm				Nucleoplasm			Nucleoplasm (GO:0005654)	Nucleoplasm	Nucleoplasm	nuc	FALSE	TRUE	FALSE
ENSG00000023902	PLEKHO1	Supported	Mitochondria				Mitochondria			Mitochondria			Mitochondria (GO:0005739)	Mitochondria	Mitochondria	cyto	FALSE	TRUE	FALSE
ENSG00000023909	GCLM	Approved	Cytosol;Nucleoplasm	Plasma membrane				Cytosol;Nucleoplasm;Plasma membrane		Cytosol;Nucleoplasm			Cytosol (GO:0005829);Nucleoplasm (GO:0005654);Plasma membrane (GO:0005886)	Cytosol;Nucleoplasm;Plasma membrane	Cytosol;Plasma membrane;Nucleoplasm	cell	TRUE	TRUE	FALSE
ENSG00000024048	UBR2	Approved	Nucleoplasm	Plasma membrane				Nucleoplasm;Plasma membrane					Nucleoplasm (GO:0005654);Plasma membrane (GO:0005886)	Nucleoplasm;Plasma membrane	Plasma membrane;Nucleoplasm	cell	TRUE	FALSE	FALSE
ENSG00000024422	EHD2	Supported	Plasma membrane				Plasma membrane						Plasma membrane (GO:0005886)	Plasma membrane	Plasma membrane	cyto	FALSE	FALSE	FALSE
ENSG00000024526	DEPDC1	Supported	Nucleoplasm	Nucleoli fibrillar center			Nucleoli fibrillar center;Nucleoplasm						Nucleoli fibrillar center (GO:0001650);Nucleoplasm (GO:0005654)	Nucleoplasm;Nucleoli fibrillar center	Nucleoli;Nucleoplasm	nuc	TRUE	FALSE	FALSE
ENSG00000024862	CCDC28A	Approved	Plasma membrane	Nucleoplasm				Nucleoplasm;Plasma membrane					Nucleoplasm (GO:0005654);Plasma membrane (GO:0005886)	Plasma membrane;Nucleoplasm	Plasma membrane;Nucleoplasm	cell	TRUE	FALSE	FALSE
ENSG00000025039	RRAGD	Approved	Nucleoplasm	Centrosome;Vesicles			Nucleoplasm;Vesicles	Centrosome		Vesicles			Centrosome (GO:0005813);Nucleoplasm (GO:0005654);Vesicles (GO:0043231)	Nucleoplasm;Centrosome;Vesicles	Centrosome;Nucleoplasm;Vesicles	cell	TRUE	TRUE	FALSE
ENSG00000025156	HSF2	Supported	Nucleoplasm				Nucleoplasm			Nucleoplasm			Nucleoplasm (GO:0005654)	Nucleoplasm	Nucleoplasm	nuc	FALSE	TRUE	FALSE
ENSG00000025293	PHF20	Supported	Nuclear membrane;Nucleoplasm	Cytosol			Nuclear membrane;Nucleoplasm		Cytosol				Cytosol (GO:0005829);Nuclear membrane (GO:0031965);Nucleoplasm (GO:0005654)	Nuclear membrane;Nucleoplasm;Cytosol	Nuclear membrane;Cytosol;Nucleoplasm	cell	TRUE	FALSE	FALSE
ENSG00000025423	HSD17B6	Approved	Nucleoplasm;Vesicles					Vesicles	Nucleoplasm				Nucleoplasm (GO:0005654);Vesicles (GO:0043231)	Nucleoplasm;Vesicles	Nucleoplasm;Vesicles	cell	TRUE	FALSE	FALSE
ENSG00000025434	NR1H3	Approved	Nucleoplasm	Cytosol				Cytosol;Nucleoplasm					Cytosol (GO:0005829);Nucleoplasm (GO:0005654)	Nucleoplasm;Cytosol	Cytosol;Nucleoplasm	cell	TRUE	FALSE	FALSE
ENSG00000025708	TYMP	Approved	Golgi apparatus;Nuclear bodies	Cytosol				Cytosol;Golgi apparatus;Nuclear bodies		Cytosol;Golgi apparatus			Cytosol (GO:0005829);Golgi apparatus (GO:0005794);Nuclear bodies (GO:0016604)	Golgi apparatus;Nuclear bodies;Cytosol	Cytosol;Nuclear bodies;Golgi apparatus	cell	TRUE	TRUE	FALSE
ENSG00000025770	NCAPH2	Supported	Nucleoplasm	Cell Junctions;Cytokinetic bridge			Nucleoplasm		Cell Junctions;Cytokinetic bridge	Cytokinetic bridge		Cytokinetic bridge (biological definition)	Cell Junctions (GO:0030054);Cytokinetic bridge (GO:0045171);Nucleoplasm (GO:0005654)	Nucleoplasm;Cell Junctions;Cytokinetic bridge	Plasma membrane;Microtubules;Nucleoplasm	cell	TRUE	FALSE	TRUE
ENSG00000025772	TOMM34	Supported	Cytosol	Mitochondria;Vesicles			Cytosol;Mitochondria	Vesicles					Cytosol (GO:0005829);Mitochondria (GO:0005739);Vesicles (GO:0043231)	Cytosol;Mitochondria;Vesicles	Cytosol;Vesicles;Mitochondria	cyto	TRUE	FALSE	FALSE
ENSG00000025796	SEC63	Supported	Endoplasmic reticulum				Endoplasmic reticulum						Endoplasmic reticulum (GO:0005783)	Endoplasmic reticulum	Endoplasmic reticulum	cyto	FALSE	FALSE	FALSE
ENSG00000025800	KPNA6	Approved	Cytosol	Nucleoplasm				Cytosol;Nucleoplasm					Cytosol (GO:0005829);Nucleoplasm (GO:0005654)	Cytosol;Nucleoplasm	Cytosol;Nucleoplasm	cell	TRUE	FALSE	FALSE
ENSG00000026025	VIM	Supported	Intermediate filaments				Intermediate filaments						Intermediate filaments (GO:0045111)	Intermediate filaments	Intermediate filaments	cyto	FALSE	FALSE	FALSE
ENSG00000026103	FAS	Supported	Plasma membrane	Cytosol;Nuclear bodies	Predicted to be secreted		Plasma membrane	Cytosol;Nuclear bodies					Cytosol (GO:0005829);Nuclear bodies (GO:0016604);Plasma membrane (GO:0005886)	Plasma membrane;Cytosol;Nuclear bodies	Plasma membrane;Cytosol;Nuclear bodies	cell	TRUE	FALSE	FALSE
ENSG00000026508	CD44	Supported	Plasma membrane	Golgi apparatus	Predicted to be secreted		Plasma membrane	Golgi apparatus		Golgi apparatus;Plasma membrane			Golgi apparatus (GO:0005794);Plasma membrane (GO:0005886)	Plasma membrane;Golgi apparatus	Plasma membrane;Golgi apparatus	cyto	TRUE	TRUE	FALSE
ENSG00000026559	KCNG1	Approved	Vesicles					Vesicles					Vesicles (GO:0043231)	Vesicles	Vesicles	cyto	FALSE	FALSE	FALSE
ENSG00000026652	AGPAT4	Approved	Golgi apparatus	Nucleoli;Vesicles				Golgi apparatus;Vesicles	Nucleoli				Golgi apparatus (GO:0005794);Nucleoli (GO:0005730);Vesicles (GO:0043231)	Golgi apparatus;Nucleoli;Vesicles	Nucleoli;Golgi apparatus;Vesicles	cell	TRUE	FALSE	FALSE
ENSG00000026751	SLAMF7	Approved	Vesicles					Vesicles					Vesicles (GO:0043231)	Vesicles	Vesicles	cyto	FALSE	FALSE	FALSE
ENSG00000026950	BTN3A1	Uncertain	Vesicles						Vesicles				Vesicles (GO:0043231)	Vesicles	Vesicles	cyto	FALSE	FALSE	FALSE
ENSG00000027001	MIPEP	Enhanced	Mitochondria			Mitochondria				Mitochondria			Mitochondria (GO:0005739)	Mitochondria	Mitochondria	cyto	FALSE	TRUE	FALSE
ENSG00000027075	PRKCH	Approved	Cytosol	Plasma membrane				Cytosol;Plasma membrane		Cytosol			Cytosol (GO:0005829);Plasma membrane (GO:0005886)	Cytosol;Plasma membrane	Cytosol;Plasma membrane	cyto	TRUE	TRUE	FALSE
ENSG00000027697	IFNGR1	Supported	Plasma membrane				Plasma membrane						Plasma membrane (GO:0005886)	Plasma membrane	Plasma membrane	cyto	FALSE	FALSE	FALSE
ENSG00000028116	VRK2	Supported	Endoplasmic reticulum				Endoplasmic reticulum						Endoplasmic reticulum (GO:0005783)	Endoplasmic reticulum	Endoplasmic reticulum	cyto	FALSE	FALSE	FALSE
ENSG00000028203	VEZT	Supported	Nucleoplasm	Cytosol			Nucleoplasm	Cytosol					Cytosol (GO:0005829);Nucleoplasm (GO:0005654)	Nucleoplasm;Cytosol	Cytosol;Nucleoplasm	cell	TRUE	FALSE	FALSE
ENSG00000028277	POU2F2	Enhanced	Nucleoplasm;Vesicles			Nucleoplasm;Vesicles							Nucleoplasm (GO:0005654);Vesicles (GO:0043231)	Nucleoplasm;Vesicles	Nucleoplasm;Vesicles	cell	TRUE	FALSE	FALSE
ENSG00000028310	BRD9	Enhanced	Nucleoplasm			Nucleoplasm							Nucleoplasm (GO:0005654)	Nucleoplasm	Nucleoplasm	nuc	FALSE	FALSE	FALSE
ENSG00000028528	SNX1	Enhanced	Endosomes;Lysosomes			Endosomes	Lysosomes						Endosomes (GO:0005768);Lysosomes (GO:0005764)	Endosomes;Lysosomes	Vesicles	cyto	TRUE	FALSE	FALSE
ENSG00000028839	TBPL1	Supported	Nucleoplasm	Nucleoli		Nucleoplasm		Nucleoli					Nucleoli (GO:0005730);Nucleoplasm (GO:0005654)	Nucleoplasm;Nucleoli	Nucleoli;Nucleoplasm	nuc	TRUE	FALSE	FALSE
ENSG00000029153	BMAL2	Supported	Nucleoli;Nucleoplasm				Nucleoli;Nucleoplasm			Nucleoli;Nucleoplasm			Nucleoli (GO:0005730);Nucleoplasm (GO:0005654)	Nucleoli;Nucleoplasm	Nucleoli;Nucleoplasm	nuc	TRUE	TRUE	FALSE
ENSG00000029363	BCLAF1	Enhanced	Nuclear speckles			Nuclear speckles							Nuclear speckles (GO:0016607)	Nuclear speckles	Nuclear speckles	nuc	FALSE	FALSE	FALSE
ENSG00000029364	SLC39A9	Approved	Endoplasmic reticulum					Endoplasmic reticulum					Endoplasmic reticulum (GO:0005783)	Endoplasmic reticulum	Endoplasmic reticulum	cyto	FALSE	FALSE	FALSE
ENSG00000029725	RABEP1	Supported	Vesicles				Vesicles						Vesicles (GO:0043231)	Vesicles	Vesicles	cyto	FALSE	FALSE	FALSE
ENSG00000029993	HMGB3	Supported	Nucleoplasm	Nucleoli			Nucleoli;Nucleoplasm						Nucleoli (GO:0005730);Nucleoplasm (GO:0005654)	Nucleoplasm;Nucleoli	Nucleoli;Nucleoplasm	nuc	TRUE	FALSE	FALSE
ENSG00000030419	IKZF2	Approved	Nuclear bodies;Nucleoplasm	Cytosol				Cytosol;Nuclear bodies;Nucleoplasm					Cytosol (GO:0005829);Nuclear bodies (GO:0016604);Nucleoplasm (GO:0005654)	Nuclear bodies;Nucleoplasm;Cytosol	Cytosol;Nuclear bodies;Nucleoplasm	cell	TRUE	FALSE	FALSE
ENSG00000030582	GRN	Enhanced	Lysosomes	Endosomes	Predicted to be secreted	Lysosomes	Endosomes						Endosomes (GO:0005768);Lysosomes (GO:0005764)	Lysosomes;Endosomes	Vesicles	cyto	TRUE	FALSE	FALSE
ENSG00000031003	FAM13B	Approved	Nucleoplasm					Nucleoplasm					Nucleoplasm (GO:0005654)	Nucleoplasm	Nucleoplasm	nuc	FALSE	FALSE	FALSE
ENSG00000031691	CENPQ	Supported	Nucleoplasm			Nucleoplasm							Nucleoplasm (GO:0005654)	Nucleoplasm	Nucleoplasm	nuc	FALSE	FALSE	FALSE
ENSG00000031698	SARS1	Enhanced	Cytosol			Cytosol							Cytosol (GO:0005829)	Cytosol	Cytosol	cyto	FALSE	FALSE	FALSE
ENSG00000031823	RANBP3	Enhanced	Nucleoplasm			Nucleoplasm							Nucleoplasm (GO:0005654)	Nucleoplasm	Nucleoplasm	nuc	FALSE	FALSE	FALSE
ENSG00000032219	ARID4A	Supported	Nucleoplasm				Nucleoplasm						Nucleoplasm (GO:0005654)	Nucleoplasm	Nucleoplasm	nuc	FALSE	FALSE	FALSE
ENSG00000032389	EIPR1	Supported	Nucleoli;Nucleoplasm	Intermediate filaments			Nucleoli;Nucleoplasm	Intermediate filaments					Intermediate filaments (GO:0045111);Nucleoli (GO:0005730);Nucleoplasm (GO:0005654)	Nucleoli;Nucleoplasm;Intermediate filaments	Nucleoli;Nucleoplasm;Intermediate filaments	cell	TRUE	FALSE	FALSE
ENSG00000032444	PNPLA6	Approved	Cytosol;Endoplasmic reticulum					Cytosol;Endoplasmic reticulum		Cytosol;Endoplasmic reticulum			Cytosol (GO:0005829);Endoplasmic reticulum (GO:0005783)	Cytosol;Endoplasmic reticulum	Cytosol;Endoplasmic reticulum	cyto	TRUE	TRUE	FALSE
ENSG00000033011	ALG1	Approved	Endoplasmic reticulum	Nucleoli fibrillar center				Endoplasmic reticulum;Nucleoli fibrillar center					Endoplasmic reticulum (GO:0005783);Nucleoli fibrillar center (GO:0001650)	Endoplasmic reticulum;Nucleoli fibrillar center	Nucleoli;Endoplasmic reticulum	cell	TRUE	FALSE	FALSE
ENSG00000033030	ZCCHC8	Enhanced	Nucleoplasm			Nucleoplasm							Nucleoplasm (GO:0005654)	Nucleoplasm	Nucleoplasm	nuc	FALSE	FALSE	FALSE
ENSG00000033050	ABCF2	Enhanced	Cytosol			Cytosol							Cytosol (GO:0005829)	Cytosol	Cytosol	cyto	FALSE	FALSE	FALSE
ENSG00000033100	CHPF2	Approved	Cytosol;Nucleoplasm					Cytosol;Nucleoplasm		Cytosol;Nucleoplasm			Cytosol (GO:0005829);Nucleoplasm (GO:0005654)	Cytosol;Nucleoplasm	Cytosol;Nucleoplasm	cell	TRUE	TRUE	FALSE
ENSG00000033122	LRRC7	Supported	Cytosol;Plasma membrane	Centrosome;Nucleoplasm			Cytosol	Plasma membrane	Centrosome;Nucleoplasm				Centrosome (GO:0005813);Cytosol (GO:0005829);Nucleoplasm (GO:0005654);Plasma membrane (GO:0005886)	Cytosol;Plasma membrane;Centrosome;Nucleoplasm	Cytosol;Plasma membrane;Centrosome;Nucleoplasm	cell	TRUE	FALSE	FALSE
ENSG00000033170	FUT8	Approved	Golgi apparatus	Cytosol;Nucleoplasm				Cytosol;Golgi apparatus;Nucleoplasm					Cytosol (GO:0005829);Golgi apparatus (GO:0005794);Nucleoplasm (GO:0005654)	Golgi apparatus;Cytosol;Nucleoplasm	Cytosol;Nucleoplasm;Golgi apparatus	cell	TRUE	FALSE	FALSE
ENSG00000033178	UBA6	Enhanced	Cytosol;Nucleoplasm			Cytosol;Nucleoplasm							Cytosol (GO:0005829);Nucleoplasm (GO:0005654)	Cytosol;Nucleoplasm	Cytosol;Nucleoplasm	cell	TRUE	FALSE	FALSE
ENSG00000033327	GAB2	Supported	Plasma membrane				Plasma membrane						Plasma membrane (GO:0005886)	Plasma membrane	Plasma membrane	cyto	FALSE	FALSE	FALSE
ENSG00000033627	ATP6V0A1	Approved	Golgi apparatus;Vesicles	Cytosol;Nuclear speckles			Vesicles		Cytosol;Golgi apparatus;Nuclear speckles	Golgi apparatus			Cytosol (GO:0005829);Golgi apparatus (GO:0005794);Nuclear speckles (GO:0016607);Vesicles (GO:0043231)	Golgi apparatus;Vesicles;Cytosol;Nuclear speckles	Cytosol;Nuclear speckles;Golgi apparatus;Vesicles	cell	TRUE	TRUE	FALSE
ENSG00000033800	PIAS1	Approved	Microtubules					Microtubules					Microtubules (GO:0015630)	Microtubules	Microtubules	cyto	FALSE	FALSE	FALSE
ENSG00000033867	SLC4A7	Supported	Plasma membrane	Cytosol;Focal adhesion sites			Plasma membrane	Cytosol;Focal adhesion sites					Cytosol (GO:0005829);Focal adhesion sites (GO:0005925);Plasma membrane (GO:0005886)	Plasma membrane;Cytosol;Focal adhesion sites	Plasma membrane;Cytosol;Actin filaments	cyto	TRUE	FALSE	FALSE
ENSG00000034053	APBA2	Enhanced	Golgi apparatus			Golgi apparatus							Golgi apparatus (GO:0005794)	Golgi apparatus	Golgi apparatus	cyto	FALSE	FALSE	FALSE
ENSG00000034152	MAP2K3	Supported	Cytosol;Nucleoplasm				Cytosol;Nucleoplasm						Cytosol (GO:0005829);Nucleoplasm (GO:0005654)	Cytosol;Nucleoplasm	Cytosol;Nucleoplasm	cell	TRUE	FALSE	FALSE
ENSG00000034239	CLXN	Approved	Nucleoplasm	Plasma membrane				Nucleoplasm;Plasma membrane					Nucleoplasm (GO:0005654);Plasma membrane (GO:0005886)	Nucleoplasm;Plasma membrane	Plasma membrane;Nucleoplasm	cell	TRUE	FALSE	FALSE
ENSG00000034533	ASTE1	Approved	Endoplasmic reticulum					Endoplasmic reticulum					Endoplasmic reticulum (GO:0005783)	Endoplasmic reticulum	Endoplasmic reticulum	cyto	FALSE	FALSE	FALSE
ENSG00000034693	PEX3	Approved	Nucleoplasm;Peroxisomes				Peroxisomes		Nucleoplasm				Nucleoplasm (GO:0005654);Peroxisomes (GO:0005777)	Nucleoplasm;Peroxisomes	Nucleoplasm;Vesicles	cell	TRUE	FALSE	FALSE
ENSG00000034713	GABARAPL2	Uncertain	Cytosol;Nucleoplasm	Nuclear bodies					Cytosol;Nuclear bodies;Nucleoplasm				Cytosol (GO:0005829);Nuclear bodies (GO:0016604);Nucleoplasm (GO:0005654)	Cytosol;Nucleoplasm;Nuclear bodies	Cytosol;Nuclear bodies;Nucleoplasm	cell	TRUE	FALSE	FALSE
ENSG00000035115	SH3YL1	Approved	Nucleoplasm					Nucleoplasm					Nucleoplasm (GO:0005654)	Nucleoplasm	Nucleoplasm	nuc	FALSE	FALSE	FALSE
ENSG00000035141	FAM136A	Approved	Mitochondria					Mitochondria					Mitochondria (GO:0005739)	Mitochondria	Mitochondria	cyto	FALSE	FALSE	FALSE
ENSG00000035403	VCL	Enhanced	Focal adhesion sites			Focal adhesion sites							Focal adhesion sites (GO:0005925)	Focal adhesion sites	Actin filaments	cyto	FALSE	FALSE	FALSE
ENSG00000035499	DEPDC1B	Approved	Golgi apparatus	Cytosol;Nucleoplasm				Cytosol;Golgi apparatus;Nucleoplasm					Cytosol (GO:0005829);Golgi apparatus (GO:0005794);Nucleoplasm (GO:0005654)	Golgi apparatus;Cytosol;Nucleoplasm	Cytosol;Nucleoplasm;Golgi apparatus	cell	TRUE	FALSE	FALSE
ENSG00000035664	DAPK2	Supported	Golgi apparatus;Vesicles				Vesicles	Golgi apparatus					Golgi apparatus (GO:0005794);Vesicles (GO:0043231)	Golgi apparatus;Vesicles	Golgi apparatus;Vesicles	cyto	TRUE	FALSE	FALSE
ENSG00000035681	NSMAF	Approved	Nucleoli					Nucleoli					Nucleoli (GO:0005730)	Nucleoli	Nucleoli	nuc	FALSE	FALSE	FALSE
ENSG00000035687	ADSS2	Approved	Cytosol	Plasma membrane				Cytosol;Plasma membrane		Cytosol			Cytosol (GO:0005829);Plasma membrane (GO:0005886)	Cytosol;Plasma membrane	Cytosol;Plasma membrane	cyto	TRUE	TRUE	FALSE
ENSG00000035720	STAP1	Supported	Cytosol;Mitochondria;Nucleoplasm	Centriolar satellite			Cytosol;Mitochondria;Nucleoplasm		Centriolar satellite				Centriolar satellite (GO:0034451);Cytosol (GO:0005829);Mitochondria (GO:0005739);Nucleoplasm (GO:0005654)	Cytosol;Mitochondria;Nucleoplasm;Centriolar satellite	Cytosol;Centrosome;Nucleoplasm;Mitochondria	cell	TRUE	FALSE	FALSE
ENSG00000035928	RFC1	Enhanced	Nucleoplasm			Nucleoplasm							Nucleoplasm (GO:0005654)	Nucleoplasm	Nucleoplasm	nuc	FALSE	FALSE	FALSE
ENSG00000036054	TBC1D23	Enhanced	Golgi apparatus			Golgi apparatus							Golgi apparatus (GO:0005794)	Golgi apparatus	Golgi apparatus	cyto	FALSE	FALSE	FALSE
ENSG00000036448	MYOM2	Approved	Mitochondria					Mitochondria					Mitochondria (GO:0005739)	Mitochondria	Mitochondria	cyto	FALSE	FALSE	FALSE
ENSG00000036473	OTC	Supported	Mitochondria				Mitochondria			Mitochondria			Mitochondria (GO:0005739)	Mitochondria	Mitochondria	cyto	FALSE	TRUE	FALSE
ENSG00000036549	ZZZ3	Enhanced	Nucleoli;Nucleoli rim;Nucleoplasm			Nucleoli;Nucleoli rim;Nucleoplasm				Nucleoli;Nucleoli rim			Nucleoli (GO:0005730);Nucleoli rim (GO:0005730);Nucleoplasm (GO:0005654)	Nucleoli;Nucleoli rim;Nucleoplasm	Nucleoli;Nucleoplasm	nuc	TRUE	TRUE	FALSE
ENSG00000036672	USP2	Supported	Cytosol	Plasma membrane			Cytosol	Plasma membrane		Cytosol;Plasma membrane			Cytosol (GO:0005829);Plasma membrane (GO:0005886)	Cytosol;Plasma membrane	Cytosol;Plasma membrane	cyto	TRUE	TRUE	FALSE
ENSG00000037042	TUBG2	Supported	Centriolar satellite				Centriolar satellite						Centriolar satellite (GO:0034451)	Centriolar satellite	Centrosome	cyto	FALSE	FALSE	FALSE
ENSG00000037241	RPL26L1	Approved	Cytosol;Endoplasmic reticulum	Nucleoli				Cytosol;Endoplasmic reticulum;Nucleoli					Cytosol (GO:0005829);Endoplasmic reticulum (GO:0005783);Nucleoli (GO:0005730)	Cytosol;Endoplasmic reticulum;Nucleoli	Nucleoli;Cytosol;Endoplasmic reticulum	cell	TRUE	FALSE	FALSE
ENSG00000037280	FLT4	Supported	Nuclear speckles;Plasma membrane	Cell Junctions	Predicted to be secreted		Cell Junctions;Nuclear speckles;Plasma membrane						Cell Junctions (GO:0030054);Nuclear speckles (GO:0016607);Plasma membrane (GO:0005886)	Nuclear speckles;Plasma membrane;Cell Junctions	Plasma membrane;Nuclear speckles	cell	TRUE	FALSE	FALSE
ENSG00000037474	NSUN2	Uncertain	Nucleoplasm						Nucleoplasm				Nucleoplasm (GO:0005654)	Nucleoplasm	Nucleoplasm	nuc	FALSE	FALSE	FALSE
ENSG00000037637	FBXO42	Approved	Nucleoplasm					Nucleoplasm					Nucleoplasm (GO:0005654)	Nucleoplasm	Nucleoplasm	nuc	FALSE	FALSE	FALSE
ENSG00000037749	MFAP3	Approved	Golgi apparatus	Nucleoplasm				Golgi apparatus;Nucleoplasm					Golgi apparatus (GO:0005794);Nucleoplasm (GO:0005654)	Golgi apparatus;Nucleoplasm	Nucleoplasm;Golgi apparatus	cell	TRUE	FALSE	FALSE
ENSG00000037757	MRI1	Supported	Cytosol;Nucleoplasm	Nucleoli fibrillar center			Nucleoplasm	Cytosol;Nucleoli fibrillar center		Nucleoli fibrillar center;Nucleoplasm			Cytosol (GO:0005829);Nucleoli fibrillar center (GO:0001650);Nucleoplasm (GO:0005654)	Cytosol;Nucleoplasm;Nucleoli fibrillar center	Nucleoli;Cytosol;Nucleoplasm	cell	TRUE	TRUE	FALSE
ENSG00000037897	METTL1	Supported	Nucleoplasm			Nucleoplasm							Nucleoplasm (GO:0005654)	Nucleoplasm	Nucleoplasm	nuc	FALSE	FALSE	FALSE
ENSG00000037965	HOXC8	Approved	Microtubules;Nucleoplasm				Nucleoplasm		Microtubules				Microtubules (GO:0015630);Nucleoplasm (GO:0005654)	Microtubules;Nucleoplasm	Nucleoplasm;Microtubules	cell	TRUE	FALSE	FALSE
ENSG00000038210	PI4K2B	Supported	Cytosol				Cytosol						Cytosol (GO:0005829)	Cytosol	Cytosol	cyto	FALSE	FALSE	FALSE
ENSG00000038219	BOD1L1	Enhanced	Nucleoplasm			Nucleoplasm							Nucleoplasm (GO:0005654)	Nucleoplasm	Nucleoplasm	nuc	FALSE	FALSE	FALSE
ENSG00000038274	MAT2B	Approved	Plasma membrane					Plasma membrane					Plasma membrane (GO:0005886)	Plasma membrane	Plasma membrane	cyto	FALSE	FALSE	FALSE
ENSG00000038295	TLL1	Approved	Vesicles		Predicted to be secreted			Vesicles					Vesicles (GO:0043231)	Vesicles	Vesicles	cyto	FALSE	FALSE	FALSE
ENSG00000038358	EDC4	Enhanced	Cytoplasmic bodies	Nucleoplasm		Cytoplasmic bodies	Nucleoplasm						Cytoplasmic bodies (GO:0036464);Nucleoplasm (GO:0005654)	Cytoplasmic bodies;Nucleoplasm	Cytoplasmic Aggregates;Nucleoplasm	cell	TRUE	FALSE	FALSE
ENSG00000038382	TRIO	Approved	Cytosol	Vesicles				Cytosol;Vesicles		Cytosol			Cytosol (GO:0005829);Vesicles (GO:0043231)	Cytosol;Vesicles	Cytosol;Vesicles	cyto	TRUE	TRUE	FALSE
ENSG00000038427	VCAN	Approved	Vesicles		Predicted to be secreted			Vesicles		Vesicles			Vesicles (GO:0043231)	Vesicles	Vesicles	cyto	FALSE	TRUE	FALSE
ENSG00000038532	CLEC16A	Approved	Nucleoplasm;Vesicles					Nucleoplasm;Vesicles					Nucleoplasm (GO:0005654);Vesicles (GO:0043231)	Nucleoplasm;Vesicles	Nucleoplasm;Vesicles	cell	TRUE	FALSE	FALSE
ENSG00000039068	CDH1	Supported	Cell Junctions;Plasma membrane	Golgi apparatus			Cell Junctions;Golgi apparatus;Plasma membrane			Plasma membrane			Cell Junctions (GO:0030054);Golgi apparatus (GO:0005794);Plasma membrane (GO:0005886)	Cell Junctions;Plasma membrane;Golgi apparatus	Plasma membrane;Golgi apparatus	cyto	TRUE	TRUE	FALSE
ENSG00000039123	MTREX	Supported	Nucleoplasm				Nucleoplasm						Nucleoplasm (GO:0005654)	Nucleoplasm	Nucleoplasm	nuc	FALSE	FALSE	FALSE
ENSG00000039319	ZFYVE16	Enhanced	Cytosol;Vesicles			Cytosol;Vesicles				Cytosol			Cytosol (GO:0005829);Vesicles (GO:0043231)	Cytosol;Vesicles	Cytosol;Vesicles	cyto	TRUE	TRUE	FALSE
ENSG00000039523	RIPOR1	Approved	Cytosol;Golgi apparatus					Cytosol;Golgi apparatus					Cytosol (GO:0005829);Golgi apparatus (GO:0005794)	Cytosol;Golgi apparatus	Cytosol;Golgi apparatus	cyto	TRUE	FALSE	FALSE
ENSG00000039560	RAI14	Supported	Nucleoplasm	Actin filaments;Cytosol			Nucleoplasm	Actin filaments	Cytosol				Actin filaments (GO:0015629);Cytosol (GO:0005829);Nucleoplasm (GO:0005654)	Nucleoplasm;Actin filaments;Cytosol	Cytosol;Actin filaments;Nucleoplasm	cell	TRUE	FALSE	FALSE
ENSG00000039600	SOX30	Supported	Nucleoplasm;Vesicles	Cytosol			Cytosol;Nucleoplasm	Vesicles					Cytosol (GO:0005829);Nucleoplasm (GO:0005654);Vesicles (GO:0043231)	Nucleoplasm;Vesicles;Cytosol	Cytosol;Nucleoplasm;Vesicles	cell	TRUE	FALSE	FALSE
ENSG00000039650	PNKP	Supported	Nucleoli;Nucleoplasm				Nucleoli;Nucleoplasm						Nucleoli (GO:0005730);Nucleoplasm (GO:0005654)	Nucleoli;Nucleoplasm	Nucleoli;Nucleoplasm	nuc	TRUE	FALSE	FALSE
ENSG00000040199	PHLPP2	Supported	Cytosol	Cytokinetic bridge;Mitotic spindle;Nucleoplasm			Cytosol	Cytokinetic bridge;Mitotic spindle;Nucleoplasm		Cytokinetic bridge;Mitotic spindle		Cytokinetic bridge (biological definition);Mitotic spindle (biological definition)	Cytokinetic bridge (GO:0045171);Cytosol (GO:0005829);Mitotic spindle (GO:0072686);Nucleoplasm (GO:0005654)	Cytosol;Cytokinetic bridge;Mitotic spindle;Nucleoplasm	Cytosol;Nucleoplasm;Microtubules	cell	TRUE	FALSE	TRUE
ENSG00000040275	SPDL1	Approved	Cytosol					Cytosol					Cytosol (GO:0005829)	Cytosol	Cytosol	cyto	FALSE	FALSE	FALSE
ENSG00000040341	STAU2	Supported	Nucleoplasm	Cytosol			Cytosol;Nucleoplasm						Cytosol (GO:0005829);Nucleoplasm (GO:0005654)	Nucleoplasm;Cytosol	Cytosol;Nucleoplasm	cell	TRUE	FALSE	FALSE
ENSG00000040487	SLC66A1	Supported	Vesicles				Vesicles						Vesicles (GO:0043231)	Vesicles	Vesicles	cyto	FALSE	FALSE	FALSE
ENSG00000040531	CTNS	Supported	Vesicles				Vesicles						Vesicles (GO:0043231)	Vesicles	Vesicles	cyto	FALSE	FALSE	FALSE
ENSG00000040608	RTN4R	Approved	Focal adhesion sites;Plasma membrane	Actin filaments			Plasma membrane		Actin filaments;Focal adhesion sites				Actin filaments (GO:0015629);Focal adhesion sites (GO:0005925);Plasma membrane (GO:0005886)	Focal adhesion sites;Plasma membrane;Actin filaments	Plasma membrane;Actin filaments	cyto	TRUE	FALSE	FALSE
ENSG00000040633	PHF23	Enhanced	Nucleoplasm			Nucleoplasm							Nucleoplasm (GO:0005654)	Nucleoplasm	Nucleoplasm	nuc	FALSE	FALSE	FALSE
ENSG00000040731	CDH10	Approved	Cell Junctions	Nucleoplasm				Cell Junctions;Nucleoplasm					Cell Junctions (GO:0030054);Nucleoplasm (GO:0005654)	Cell Junctions;Nucleoplasm	Plasma membrane;Nucleoplasm	cell	TRUE	FALSE	FALSE
ENSG00000040933	INPP4A	Supported	Nuclear membrane;Nucleoplasm				Nuclear membrane;Nucleoplasm						Nuclear membrane (GO:0031965);Nucleoplasm (GO:0005654)	Nuclear membrane;Nucleoplasm	Nuclear membrane;Nucleoplasm	nuc	TRUE	FALSE	FALSE
ENSG00000041353	RAB27B	Approved	Golgi apparatus;Plasma membrane	Cytosol			Golgi apparatus	Cytosol;Plasma membrane					Cytosol (GO:0005829);Golgi apparatus (GO:0005794);Plasma membrane (GO:0005886)	Golgi apparatus;Plasma membrane;Cytosol	Plasma membrane;Cytosol;Golgi apparatus	cyto	TRUE	FALSE	FALSE
ENSG00000041357	PSMA4	Supported	Cytosol;Nucleoplasm	Vesicles			Cytosol;Nucleoplasm;Vesicles				Cytosol;Nucleoplasm;Vesicles		Cytosol (GO:0005829);Nucleoplasm (GO:0005654);Vesicles (GO:0043231)	Cytosol;Nucleoplasm;Vesicles	Cytosol;Nucleoplasm;Vesicles	cell	TRUE	TRUE	FALSE
ENSG00000041515	MYO16	Approved	Vesicles					Vesicles					Vesicles (GO:0043231)	Vesicles	Vesicles	cyto	FALSE	FALSE	FALSE
ENSG00000041802	LSG1	Supported	Cytosol;Nuclear bodies	Nucleoplasm			Cytosol;Nuclear bodies;Nucleoplasm			Nuclear bodies			Cytosol (GO:0005829);Nuclear bodies (GO:0016604);Nucleoplasm (GO:0005654)	Cytosol;Nuclear bodies;Nucleoplasm	Cytosol;Nuclear bodies;Nucleoplasm	cell	TRUE	TRUE	FALSE
ENSG00000041880	PARP3	Supported	Nuclear bodies;Nucleoplasm				Nuclear bodies;Nucleoplasm			Nucleoplasm			Nuclear bodies (GO:0016604);Nucleoplasm (GO:0005654)	Nuclear bodies;Nucleoplasm	Nuclear bodies;Nucleoplasm	nuc	TRUE	TRUE	FALSE
ENSG00000041988	THAP3	Approved	Nucleoplasm	Mitochondria;Nucleoli				Nucleoplasm	Mitochondria;Nucleoli	Mitochondria;Nucleoli			Mitochondria (GO:0005739);Nucleoli (GO:0005730);Nucleoplasm (GO:0005654)	Nucleoplasm;Mitochondria;Nucleoli	Nucleoli;Nucleoplasm;Mitochondria	cell	TRUE	TRUE	FALSE
ENSG00000042062	RIPOR3	Approved	Nucleoplasm					Nucleoplasm					Nucleoplasm (GO:0005654)	Nucleoplasm	Nucleoplasm	nuc	FALSE	FALSE	FALSE
ENSG00000042088	TDP1	Supported	Nucleoplasm	Plasma membrane			Nucleoplasm	Plasma membrane		Nucleoplasm;Plasma membrane			Nucleoplasm (GO:0005654);Plasma membrane (GO:0005886)	Nucleoplasm;Plasma membrane	Plasma membrane;Nucleoplasm	cell	TRUE	TRUE	FALSE
ENSG00000042286	AIFM2	Supported	Vesicles	Cytosol;Plasma membrane			Cytosol;Vesicles	Plasma membrane		Vesicles			Cytosol (GO:0005829);Plasma membrane (GO:0005886);Vesicles (GO:0043231)	Vesicles;Cytosol;Plasma membrane	Cytosol;Plasma membrane;Vesicles	cyto	TRUE	TRUE	FALSE
ENSG00000042317	SPATA7	Supported	Cytosol				Cytosol						Cytosol (GO:0005829)	Cytosol	Cytosol	cyto	FALSE	FALSE	FALSE
ENSG00000042429	MED17	Approved	Nuclear speckles	Cytosol				Cytosol;Nuclear speckles					Cytosol (GO:0005829);Nuclear speckles (GO:0016607)	Nuclear speckles;Cytosol	Cytosol;Nuclear speckles	cell	TRUE	FALSE	FALSE
ENSG00000042445	RETSAT	Approved	Cytosol					Cytosol					Cytosol (GO:0005829)	Cytosol	Cytosol	cyto	FALSE	FALSE	FALSE
ENSG00000042493	CAPG	Supported	Nucleoplasm				Nucleoplasm			Nucleoplasm			Nucleoplasm (GO:0005654)	Nucleoplasm	Nucleoplasm	nuc	FALSE	TRUE	FALSE
ENSG00000042980	ADAM28	Approved	Plasma membrane	Mitochondria	Predicted to be secreted		Plasma membrane	Mitochondria					Mitochondria (GO:0005739);Plasma membrane (GO:0005886)	Plasma membrane;Mitochondria	Plasma membrane;Mitochondria	cyto	TRUE	FALSE	FALSE
ENSG00000043039	BARX2	Supported	Nucleoplasm	Cytosol;Golgi apparatus			Nucleoplasm		Cytosol;Golgi apparatus				Cytosol (GO:0005829);Golgi apparatus (GO:0005794);Nucleoplasm (GO:0005654)	Nucleoplasm;Cytosol;Golgi apparatus	Cytosol;Nucleoplasm;Golgi apparatus	cell	TRUE	FALSE	FALSE
ENSG00000043093	DCUN1D1	Approved	Nucleoplasm	Cytosol				Cytosol;Nucleoplasm					Cytosol (GO:0005829);Nucleoplasm (GO:0005654)	Nucleoplasm;Cytosol	Cytosol;Nucleoplasm	cell	TRUE	FALSE	FALSE
ENSG00000043143	JADE2	Enhanced	Nucleoplasm			Nucleoplasm							Nucleoplasm (GO:0005654)	Nucleoplasm	Nucleoplasm	nuc	FALSE	FALSE	FALSE
ENSG00000043355	ZIC2	Supported	Nuclear bodies				Nuclear bodies						Nuclear bodies (GO:0016604)	Nuclear bodies	Nuclear bodies	nuc	FALSE	FALSE	FALSE
ENSG00000043514	TRIT1	Supported	Mitochondria				Mitochondria						Mitochondria (GO:0005739)	Mitochondria	Mitochondria	cyto	FALSE	FALSE	FALSE
ENSG00000044115	CTNNA1	Supported	Cell Junctions;Plasma membrane				Cell Junctions;Plasma membrane						Cell Junctions (GO:0030054);Plasma membrane (GO:0005886)	Cell Junctions;Plasma membrane	Plasma membrane	cyto	TRUE	FALSE	FALSE
ENSG00000044446	PHKA2	Approved	Nucleoplasm					Nucleoplasm					Nucleoplasm (GO:0005654)	Nucleoplasm	Nucleoplasm	nuc	FALSE	FALSE	FALSE
ENSG00000044459	CNTLN	Approved	Centrosome	Cytosol;Nucleoplasm			Centrosome		Cytosol;Nucleoplasm				Centrosome (GO:0005813);Cytosol (GO:0005829);Nucleoplasm (GO:0005654)	Centrosome;Cytosol;Nucleoplasm	Cytosol;Centrosome;Nucleoplasm	cell	TRUE	FALSE	FALSE
ENSG00000044524	EPHA3	Supported	Cytosol;Nuclear membrane;Plasma membrane	Actin filaments;Nucleoplasm			Plasma membrane	Actin filaments;Cytosol;Nuclear membrane;Nucleoplasm					Actin filaments (GO:0015629);Cytosol (GO:0005829);Nuclear membrane (GO:0031965);Nucleoplasm (GO:0005654);Plasma membrane (GO:0005886)	Cytosol;Nuclear membrane;Plasma membrane;Actin filaments;Nucleoplasm	Nuclear membrane;Actin filaments;Cytosol;Plasma membrane;Nucleoplasm	cell	TRUE	FALSE	FALSE
ENSG00000044574	HSPA5	Approved	Cytosol					Cytosol					Cytosol (GO:0005829)	Cytosol	Cytosol	cyto	FALSE	FALSE	FALSE
ENSG00000046604	DSG2	Supported	Cell Junctions				Cell Junctions						Cell Junctions (GO:0030054)	Cell Junctions	Plasma membrane	cyto	FALSE	FALSE	FALSE
ENSG00000046647	GEMIN8	Supported	Cytosol;Nucleoplasm				Cytosol	Nucleoplasm					Cytosol (GO:0005829);Nucleoplasm (GO:0005654)	Cytosol;Nucleoplasm	Cytosol;Nucleoplasm	cell	TRUE	FALSE	FALSE
ENSG00000046651	OFD1	Supported	Microtubules				Microtubules						Microtubules (GO:0015630)	Microtubules	Microtubules	cyto	FALSE	FALSE	FALSE
ENSG00000046774	MAGEC2	Supported	Nucleoplasm	Cytosol			Cytosol;Nucleoplasm			Cytosol;Nucleoplasm			Cytosol (GO:0005829);Nucleoplasm (GO:0005654)	Nucleoplasm;Cytosol	Cytosol;Nucleoplasm	cell	TRUE	TRUE	FALSE
ENSG00000046889	PREX2	Approved	Endoplasmic reticulum					Endoplasmic reticulum					Endoplasmic reticulum (GO:0005783)	Endoplasmic reticulum	Endoplasmic reticulum	cyto	FALSE	FALSE	FALSE
ENSG00000047056	WDR37	Approved	Intermediate filaments					Intermediate filaments		Intermediate filaments			Intermediate filaments (GO:0045111)	Intermediate filaments	Intermediate filaments	cyto	FALSE	TRUE	FALSE
ENSG00000047188	YTHDC2	Approved	Nucleoplasm	Cytoplasmic bodies;Nuclear bodies				Cytoplasmic bodies;Nuclear bodies;Nucleoplasm					Cytoplasmic bodies (GO:0036464);Nuclear bodies (GO:0016604);Nucleoplasm (GO:0005654)	Nucleoplasm;Cytoplasmic bodies;Nuclear bodies	Cytoplasmic Aggregates;Nuclear bodies;Nucleoplasm	cell	TRUE	FALSE	FALSE
ENSG00000047230	CTPS2	Approved	Cytosol;Mitochondria					Cytosol;Mitochondria		Mitochondria			Cytosol (GO:0005829);Mitochondria (GO:0005739)	Cytosol;Mitochondria	Cytosol;Mitochondria	cyto	TRUE	TRUE	FALSE
ENSG00000047249	ATP6V1H	Supported	Actin filaments;Cytosol	Plasma membrane			Cytosol	Actin filaments;Plasma membrane		Actin filaments;Cytosol;Plasma membrane			Actin filaments (GO:0015629);Cytosol (GO:0005829);Plasma membrane (GO:0005886)	Actin filaments;Cytosol;Plasma membrane	Cytosol;Plasma membrane;Actin filaments	cyto	TRUE	TRUE	FALSE
ENSG00000047315	POLR2B	Supported	Nucleoplasm				Nucleoplasm						Nucleoplasm (GO:0005654)	Nucleoplasm	Nucleoplasm	nuc	FALSE	FALSE	FALSE
ENSG00000047346	ATOSA	Approved	Nucleoplasm					Nucleoplasm					Nucleoplasm (GO:0005654)	Nucleoplasm	Nucleoplasm	nuc	FALSE	FALSE	FALSE
ENSG00000047365	ARAP2	Approved	Focal adhesion sites	Actin filaments				Actin filaments;Focal adhesion sites					Actin filaments (GO:0015629);Focal adhesion sites (GO:0005925)	Focal adhesion sites;Actin filaments	Actin filaments	cyto	TRUE	FALSE	FALSE
ENSG00000047410	TPR	Enhanced	Nuclear membrane			Nuclear membrane							Nuclear membrane (GO:0031965)	Nuclear membrane	Nuclear membrane	nuc	FALSE	FALSE	FALSE
ENSG00000047578	KATNIP	Approved	Nuclear speckles	Plasma membrane				Nuclear speckles;Plasma membrane					Nuclear speckles (GO:0016607);Plasma membrane (GO:0005886)	Nuclear speckles;Plasma membrane	Plasma membrane;Nuclear speckles	cell	TRUE	FALSE	FALSE
ENSG00000047579	DTNBP1	Enhanced	Microtubules	Midbody		Microtubules		Midbody		Midbody		Midbody (biological definition)	Microtubules (GO:0015630);Midbody (GO:0030496)	Microtubules;Midbody	Microtubules	cyto	TRUE	FALSE	TRUE
ENSG00000047597	XK	Approved	Mitochondria	Nucleoplasm;Vesicles				Mitochondria;Nucleoplasm;Vesicles		Mitochondria			Mitochondria (GO:0005739);Nucleoplasm (GO:0005654);Vesicles (GO:0043231)	Mitochondria;Nucleoplasm;Vesicles	Vesicles;Nucleoplasm;Mitochondria	cell	TRUE	TRUE	FALSE
ENSG00000047617	ANO2	Supported	Plasma membrane	Nucleoplasm			Plasma membrane		Nucleoplasm				Nucleoplasm (GO:0005654);Plasma membrane (GO:0005886)	Plasma membrane;Nucleoplasm	Plasma membrane;Nucleoplasm	cell	TRUE	FALSE	FALSE
ENSG00000047621	C12orf4	Approved	Nuclear bodies					Nuclear bodies					Nuclear bodies (GO:0016604)	Nuclear bodies	Nuclear bodies	nuc	FALSE	FALSE	FALSE
ENSG00000047634	SCML1	Approved	Nucleoplasm					Nucleoplasm					Nucleoplasm (GO:0005654)	Nucleoplasm	Nucleoplasm	nuc	FALSE	FALSE	FALSE
ENSG00000047644	WWC3	Approved	Cytosol	Actin filaments				Actin filaments;Cytosol					Actin filaments (GO:0015629);Cytosol (GO:0005829)	Cytosol;Actin filaments	Cytosol;Actin filaments	cyto	TRUE	FALSE	FALSE
ENSG00000047648	ARHGAP6	Supported	Cytosol				Cytosol						Cytosol (GO:0005829)	Cytosol	Cytosol	cyto	FALSE	FALSE	FALSE
ENSG00000047849	MAP4	Approved	Cytosol;Microtubules;Plasma membrane				Microtubules		Cytosol;Plasma membrane				Cytosol (GO:0005829);Microtubules (GO:0015630);Plasma membrane (GO:0005886)	Cytosol;Microtubules;Plasma membrane	Cytosol;Plasma membrane;Microtubules	cyto	TRUE	FALSE	FALSE
ENSG00000047932	GOPC	Enhanced	Golgi apparatus			Golgi apparatus				Golgi apparatus			Golgi apparatus (GO:0005794)	Golgi apparatus	Golgi apparatus	cyto	FALSE	TRUE	FALSE
ENSG00000047936	ROS1	Approved	Vesicles					Vesicles					Vesicles (GO:0043231)	Vesicles	Vesicles	cyto	FALSE	FALSE	FALSE
ENSG00000048028	USP28	Supported	Nucleoplasm	Nuclear bodies			Nuclear bodies;Nucleoplasm						Nuclear bodies (GO:0016604);Nucleoplasm (GO:0005654)	Nucleoplasm;Nuclear bodies	Nuclear bodies;Nucleoplasm	nuc	TRUE	FALSE	FALSE
ENSG00000048052	HDAC9	Approved	Nucleoplasm					Nucleoplasm					Nucleoplasm (GO:0005654)	Nucleoplasm	Nucleoplasm	nuc	FALSE	FALSE	FALSE
ENSG00000048162	NOP16	Enhanced	Nucleoli			Nucleoli							Nucleoli (GO:0005730)	Nucleoli	Nucleoli	nuc	FALSE	FALSE	FALSE
ENSG00000048392	RRM2B	Enhanced	Cytosol;Nucleoplasm			Cytosol;Nucleoplasm							Cytosol (GO:0005829);Nucleoplasm (GO:0005654)	Cytosol;Nucleoplasm	Cytosol;Nucleoplasm	cell	TRUE	FALSE	FALSE
ENSG00000048405	ZNF800	Supported	Nucleoli;Nucleoli rim	Cytosol			Nucleoli;Nucleoli rim	Cytosol					Cytosol (GO:0005829);Nucleoli (GO:0005730);Nucleoli rim (GO:0005730)	Nucleoli;Nucleoli rim;Cytosol	Nucleoli;Cytosol	cell	TRUE	FALSE	FALSE
ENSG00000048471	SNX29	Approved	Golgi apparatus	Cytosol;Nucleoli				Cytosol;Golgi apparatus;Nucleoli					Cytosol (GO:0005829);Golgi apparatus (GO:0005794);Nucleoli (GO:0005730)	Golgi apparatus;Cytosol;Nucleoli	Nucleoli;Cytosol;Golgi apparatus	cell	TRUE	FALSE	FALSE
ENSG00000048544	MRPS10	Approved	Mitochondria	Actin filaments				Actin filaments;Mitochondria					Actin filaments (GO:0015629);Mitochondria (GO:0005739)	Mitochondria;Actin filaments	Actin filaments;Mitochondria	cyto	TRUE	FALSE	FALSE
ENSG00000048545	GUCA1A	Approved	Plasma membrane					Plasma membrane					Plasma membrane (GO:0005886)	Plasma membrane	Plasma membrane	cyto	FALSE	FALSE	FALSE
ENSG00000048649	RSF1	Enhanced	Nucleoplasm			Nucleoplasm							Nucleoplasm (GO:0005654)	Nucleoplasm	Nucleoplasm	nuc	FALSE	FALSE	FALSE
ENSG00000048707	VPS13D	Approved	Nucleoplasm;Vesicles	Cytosol				Cytosol;Nucleoplasm;Vesicles					Cytosol (GO:0005829);Nucleoplasm (GO:0005654);Vesicles (GO:0043231)	Nucleoplasm;Vesicles;Cytosol	Cytosol;Nucleoplasm;Vesicles	cell	TRUE	FALSE	FALSE
ENSG00000048740	CELF2	Supported	Nucleoplasm	Midbody ring;Vesicles			Nucleoplasm	Midbody ring;Vesicles		Midbody ring;Nucleoplasm		Midbody ring (biological definition)	Midbody ring (GO:0090543);Nucleoplasm (GO:0005654);Vesicles (GO:0043231)	Nucleoplasm;Midbody ring;Vesicles	Microtubules;Nucleoplasm;Vesicles	cell	TRUE	TRUE	TRUE
ENSG00000048828	FAM120A	Enhanced	Cytosol			Cytosol							Cytosol (GO:0005829)	Cytosol	Cytosol	cyto	FALSE	FALSE	FALSE
ENSG00000048991	R3HDM1	Approved	Cytosol;Nucleoplasm					Cytosol;Nucleoplasm					Cytosol (GO:0005829);Nucleoplasm (GO:0005654)	Cytosol;Nucleoplasm	Cytosol;Nucleoplasm	cell	TRUE	FALSE	FALSE
ENSG00000049089	COL9A2	Approved	Vesicles		Predicted to be secreted			Vesicles					Vesicles (GO:0043231)	Vesicles	Vesicles	cyto	FALSE	FALSE	FALSE
ENSG00000049130	KITLG	Approved	Vesicles					Vesicles					Vesicles (GO:0043231)	Vesicles	Vesicles	cyto	FALSE	FALSE	FALSE
ENSG00000049167	ERCC8	Approved	Nuclear speckles					Nuclear speckles					Nuclear speckles (GO:0016607)	Nuclear speckles	Nuclear speckles	nuc	FALSE	FALSE	FALSE
ENSG00000049239	H6PD	Uncertain	Cytosol						Cytosol				Cytosol (GO:0005829)	Cytosol	Cytosol	cyto	FALSE	FALSE	FALSE
ENSG00000049246	PER3	Supported	Cytosol				Cytosol						Cytosol (GO:0005829)	Cytosol	Cytosol	cyto	FALSE	FALSE	FALSE
ENSG00000049249	TNFRSF9	Approved	Plasma membrane	Nucleoli				Nucleoli;Plasma membrane					Nucleoli (GO:0005730);Plasma membrane (GO:0005886)	Plasma membrane;Nucleoli	Nucleoli;Plasma membrane	cell	TRUE	FALSE	FALSE
ENSG00000049283	EPN3	Supported	Vesicles	Nucleoplasm			Vesicles	Nucleoplasm					Nucleoplasm (GO:0005654);Vesicles (GO:0043231)	Vesicles;Nucleoplasm	Nucleoplasm;Vesicles	cell	TRUE	FALSE	FALSE
ENSG00000049449	RCN1	Supported	Endoplasmic reticulum				Endoplasmic reticulum						Endoplasmic reticulum (GO:0005783)	Endoplasmic reticulum	Endoplasmic reticulum	cyto	FALSE	FALSE	FALSE
ENSG00000049540	ELN	Approved	Plasma membrane		Predicted to be secreted			Plasma membrane					Plasma membrane (GO:0005886)	Plasma membrane	Plasma membrane	cyto	FALSE	FALSE	FALSE
ENSG00000049541	RFC2	Supported	Nucleoplasm	Golgi apparatus			Nucleoplasm	Golgi apparatus					Golgi apparatus (GO:0005794);Nucleoplasm (GO:0005654)	Nucleoplasm;Golgi apparatus	Nucleoplasm;Golgi apparatus	cell	TRUE	FALSE	FALSE
ENSG00000049618	ARID1B	Supported	Nucleoplasm				Nucleoplasm						Nucleoplasm (GO:0005654)	Nucleoplasm	Nucleoplasm	nuc	FALSE	FALSE	FALSE
ENSG00000049656	CLPTM1L	Approved	Endoplasmic reticulum					Endoplasmic reticulum					Endoplasmic reticulum (GO:0005783)	Endoplasmic reticulum	Endoplasmic reticulum	cyto	FALSE	FALSE	FALSE
ENSG00000049768	FOXP3	Supported	Nucleoplasm	Cytosol			Cytosol;Nucleoplasm			Nucleoplasm			Cytosol (GO:0005829);Nucleoplasm (GO:0005654)	Nucleoplasm;Cytosol	Cytosol;Nucleoplasm	cell	TRUE	TRUE	FALSE
ENSG00000049769	PPP1R3F	Approved	Nucleoplasm;Vesicles					Nucleoplasm;Vesicles					Nucleoplasm (GO:0005654);Vesicles (GO:0043231)	Nucleoplasm;Vesicles	Nucleoplasm;Vesicles	cell	TRUE	FALSE	FALSE
ENSG00000050030	NEXMIF	Supported	Nucleoplasm	Cytosol;Midbody			Nucleoplasm		Cytosol;Midbody	Midbody		Midbody (biological definition)	Cytosol (GO:0005829);Midbody (GO:0030496);Nucleoplasm (GO:0005654)	Nucleoplasm;Cytosol;Midbody	Cytosol;Microtubules;Nucleoplasm	cell	TRUE	FALSE	TRUE
ENSG00000050130	JKAMP	Approved	Vesicles	Nucleoplasm				Nucleoplasm;Vesicles					Nucleoplasm (GO:0005654);Vesicles (GO:0043231)	Vesicles;Nucleoplasm	Nucleoplasm;Vesicles	cell	TRUE	FALSE	FALSE
ENSG00000050165	DKK3	Supported	Vesicles	Cytosol;Nuclear bodies	Predicted to be secreted		Vesicles		Cytosol;Nuclear bodies	Vesicles			Cytosol (GO:0005829);Nuclear bodies (GO:0016604);Vesicles (GO:0043231)	Vesicles;Cytosol;Nuclear bodies	Cytosol;Nuclear bodies;Vesicles	cell	TRUE	TRUE	FALSE
ENSG00000050327	ARHGEF5	Supported	Cytosol;Plasma membrane	Nucleoplasm			Cytosol;Nucleoplasm;Plasma membrane						Cytosol (GO:0005829);Nucleoplasm (GO:0005654);Plasma membrane (GO:0005886)	Cytosol;Plasma membrane;Nucleoplasm	Cytosol;Plasma membrane;Nucleoplasm	cell	TRUE	FALSE	FALSE
ENSG00000050344	NFE2L3	Approved	Nucleoplasm;Vesicles					Nucleoplasm;Vesicles					Nucleoplasm (GO:0005654);Vesicles (GO:0043231)	Nucleoplasm;Vesicles	Nucleoplasm;Vesicles	cell	TRUE	FALSE	FALSE
ENSG00000050405	LIMA1	Enhanced	Actin filaments;Plasma membrane	Cytosol;Focal adhesion sites		Actin filaments;Cytosol;Focal adhesion sites;Plasma membrane							Actin filaments (GO:0015629);Cytosol (GO:0005829);Focal adhesion sites (GO:0005925);Plasma membrane (GO:0005886)	Actin filaments;Plasma membrane;Cytosol;Focal adhesion sites	Plasma membrane;Cytosol;Actin filaments	cyto	TRUE	FALSE	FALSE
ENSG00000050426	LETMD1	Supported	Mitochondria	Nucleoli;Nucleoplasm			Mitochondria		Nucleoli;Nucleoplasm				Mitochondria (GO:0005739);Nucleoli (GO:0005730);Nucleoplasm (GO:0005654)	Mitochondria;Nucleoli;Nucleoplasm	Nucleoli;Nucleoplasm;Mitochondria	cell	TRUE	FALSE	FALSE
ENSG00000050438	SLC4A8	Approved	Plasma membrane					Plasma membrane					Plasma membrane (GO:0005886)	Plasma membrane	Plasma membrane	cyto	FALSE	FALSE	FALSE
ENSG00000050748	MAPK9	Approved	Cytosol;Plasma membrane	Nuclear speckles			Cytosol;Nuclear speckles		Plasma membrane				Cytosol (GO:0005829);Nuclear speckles (GO:0016607);Plasma membrane (GO:0005886)	Cytosol;Plasma membrane;Nuclear speckles	Cytosol;Plasma membrane;Nuclear speckles	cell	TRUE	FALSE	FALSE
ENSG00000050820	BCAR1	Approved	Cytosol;Plasma membrane					Cytosol;Plasma membrane					Cytosol (GO:0005829);Plasma membrane (GO:0005886)	Cytosol;Plasma membrane	Cytosol;Plasma membrane	cyto	TRUE	FALSE	FALSE
ENSG00000051009	FHIP1B	Approved	Mitochondria					Mitochondria					Mitochondria (GO:0005739)	Mitochondria	Mitochondria	cyto	FALSE	FALSE	FALSE
ENSG00000051108	HERPUD1	Uncertain	Cytosol;Plasma membrane						Cytosol;Plasma membrane				Cytosol (GO:0005829);Plasma membrane (GO:0005886)	Cytosol;Plasma membrane	Cytosol;Plasma membrane	cyto	TRUE	FALSE	FALSE
ENSG00000051128	HOMER3	Supported	Cytosol	Cytoplasmic bodies;Plasma membrane			Cytosol;Plasma membrane	Cytoplasmic bodies					Cytoplasmic bodies (GO:0036464);Cytosol (GO:0005829);Plasma membrane (GO:0005886)	Cytosol;Cytoplasmic bodies;Plasma membrane	Cytosol;Plasma membrane;Cytoplasmic Aggregates	cyto	TRUE	FALSE	FALSE
ENSG00000051180	RAD51	Supported	Nucleoli	Cytosol;Mitochondria			Cytosol;Mitochondria;Nucleoli						Cytosol (GO:0005829);Mitochondria (GO:0005739);Nucleoli (GO:0005730)	Nucleoli;Cytosol;Mitochondria	Nucleoli;Cytosol;Mitochondria	cell	TRUE	FALSE	FALSE
ENSG00000051341	POLQ	Supported	Nucleoplasm	Cytosol;Golgi apparatus			Nucleoplasm		Cytosol;Golgi apparatus				Cytosol (GO:0005829);Golgi apparatus (GO:0005794);Nucleoplasm (GO:0005654)	Nucleoplasm;Cytosol;Golgi apparatus	Cytosol;Nucleoplasm;Golgi apparatus	cell	TRUE	FALSE	FALSE
ENSG00000051382	PIK3CB	Supported	Nucleoplasm	Midbody;Nucleoli			Nucleoli;Nucleoplasm	Midbody		Midbody;Nucleoli;Nucleoplasm		Midbody (biological definition)	Midbody (GO:0030496);Nucleoli (GO:0005730);Nucleoplasm (GO:0005654)	Nucleoplasm;Midbody;Nucleoli	Nucleoli;Microtubules;Nucleoplasm	nuc	TRUE	TRUE	TRUE
ENSG00000051596	THOC3	Supported	Nucleoplasm	Vesicles			Nucleoplasm		Vesicles	Nucleoplasm			Nucleoplasm (GO:0005654);Vesicles (GO:0043231)	Nucleoplasm;Vesicles	Nucleoplasm;Vesicles	cell	TRUE	TRUE	FALSE
ENSG00000051825	MPHOSPH9	Approved	Cytosol;Plasma membrane	Centrosome;Golgi apparatus;Nucleoplasm			Centrosome	Golgi apparatus;Plasma membrane	Cytosol;Nucleoplasm				Centrosome (GO:0005813);Cytosol (GO:0005829);Golgi apparatus (GO:0005794);Nucleoplasm (GO:0005654);Plasma membrane (GO:0005886)	Cytosol;Plasma membrane;Centrosome;Golgi apparatus;Nucleoplasm	Cytosol;Plasma membrane;Centrosome;Nucleoplasm;Golgi apparatus	cell	TRUE	FALSE	FALSE
ENSG00000052126	PLEKHA5	Approved	Cytosol;Nucleoplasm				Cytosol		Nucleoplasm				Cytosol (GO:0005829);Nucleoplasm (GO:0005654)	Cytosol;Nucleoplasm	Cytosol;Nucleoplasm	cell	TRUE	FALSE	FALSE
ENSG00000052723	SIKE1	Approved	Focal adhesion sites	Vesicles				Focal adhesion sites;Vesicles					Focal adhesion sites (GO:0005925);Vesicles (GO:0043231)	Focal adhesion sites;Vesicles	Actin filaments;Vesicles	cyto	TRUE	FALSE	FALSE
ENSG00000052749	RRP12	Supported	Nucleoli	Cytosol;Plasma membrane;Vesicles		Nucleoli	Plasma membrane	Cytosol;Vesicles		Vesicles			Cytosol (GO:0005829);Nucleoli (GO:0005730);Plasma membrane (GO:0005886);Vesicles (GO:0043231)	Nucleoli;Cytosol;Plasma membrane;Vesicles	Nucleoli;Plasma membrane;Cytosol;Vesicles	cell	TRUE	TRUE	FALSE
ENSG00000052795	FNIP2	Supported	Cytosol	Centriolar satellite			Centriolar satellite;Cytosol						Centriolar satellite (GO:0034451);Cytosol (GO:0005829)	Cytosol;Centriolar satellite	Cytosol;Centrosome	cyto	TRUE	FALSE	FALSE
ENSG00000052802	MSMO1	Approved	Endoplasmic reticulum					Endoplasmic reticulum					Endoplasmic reticulum (GO:0005783)	Endoplasmic reticulum	Endoplasmic reticulum	cyto	FALSE	FALSE	FALSE
ENSG00000052841	TTC17	Supported	Plasma membrane	Cytosol			Cytosol;Plasma membrane						Cytosol (GO:0005829);Plasma membrane (GO:0005886)	Plasma membrane;Cytosol	Plasma membrane;Cytosol	cyto	TRUE	FALSE	FALSE
ENSG00000052850	ALX4	Supported	Nucleoplasm				Nucleoplasm						Nucleoplasm (GO:0005654)	Nucleoplasm	Nucleoplasm	nuc	FALSE	FALSE	FALSE
ENSG00000053108	FSTL4	Approved	Mitochondria	Nuclear membrane	Predicted to be secreted			Mitochondria;Nuclear membrane					Mitochondria (GO:0005739);Nuclear membrane (GO:0031965)	Mitochondria;Nuclear membrane	Nuclear membrane;Mitochondria	cell	TRUE	FALSE	FALSE
ENSG00000053254	FOXN3	Approved	Nucleoplasm	Plasma membrane				Nucleoplasm;Plasma membrane					Nucleoplasm (GO:0005654);Plasma membrane (GO:0005886)	Nucleoplasm;Plasma membrane	Plasma membrane;Nucleoplasm	cell	TRUE	FALSE	FALSE
ENSG00000053371	AKR7A2	Supported	Cytosol	Golgi apparatus			Cytosol	Golgi apparatus					Cytosol (GO:0005829);Golgi apparatus (GO:0005794)	Cytosol;Golgi apparatus	Cytosol;Golgi apparatus	cyto	TRUE	FALSE	FALSE
ENSG00000053372	MRTO4	Approved	Nuclear membrane;Nucleoplasm	Nucleoli			Nucleoli	Nuclear membrane;Nucleoplasm		Nucleoli;Nucleoplasm			Nuclear membrane (GO:0031965);Nucleoli (GO:0005730);Nucleoplasm (GO:0005654)	Nuclear membrane;Nucleoplasm;Nucleoli	Nuclear membrane;Nucleoli;Nucleoplasm	nuc	TRUE	TRUE	FALSE
ENSG00000053524	MCF2L2	Approved	Centriolar satellite;Cytosol					Centriolar satellite;Cytosol					Centriolar satellite (GO:0034451);Cytosol (GO:0005829)	Centriolar satellite;Cytosol	Cytosol;Centrosome	cyto	TRUE	FALSE	FALSE
ENSG00000053702	NRIP2	Approved	Cytosol;Nucleoplasm	Nuclear bodies				Cytosol;Nuclear bodies;Nucleoplasm		Nuclear bodies;Nucleoplasm			Cytosol (GO:0005829);Nuclear bodies (GO:0016604);Nucleoplasm (GO:0005654)	Cytosol;Nucleoplasm;Nuclear bodies	Cytosol;Nuclear bodies;Nucleoplasm	cell	TRUE	TRUE	FALSE
ENSG00000053747	LAMA3	Approved	Endoplasmic reticulum		Predicted to be secreted			Endoplasmic reticulum					Endoplasmic reticulum (GO:0005783)	Endoplasmic reticulum	Endoplasmic reticulum	cyto	FALSE	FALSE	FALSE
ENSG00000053918	KCNQ1	Supported	Endoplasmic reticulum	Plasma membrane			Endoplasmic reticulum;Plasma membrane						Endoplasmic reticulum (GO:0005783);Plasma membrane (GO:0005886)	Endoplasmic reticulum;Plasma membrane	Plasma membrane;Endoplasmic reticulum	cyto	TRUE	FALSE	FALSE
ENSG00000054116	TRAPPC3	Approved	Cytosol	Golgi apparatus			Golgi apparatus	Cytosol					Cytosol (GO:0005829);Golgi apparatus (GO:0005794)	Cytosol;Golgi apparatus	Cytosol;Golgi apparatus	cyto	TRUE	FALSE	FALSE
ENSG00000054118	THRAP3	Enhanced	Nuclear speckles			Nuclear speckles							Nuclear speckles (GO:0016607)	Nuclear speckles	Nuclear speckles	nuc	FALSE	FALSE	FALSE
ENSG00000054148	PHPT1	Approved	Cytosol	Nuclear bodies;Nucleoplasm;Plasma membrane				Cytosol;Nuclear bodies;Nucleoplasm;Plasma membrane		Nuclear bodies			Cytosol (GO:0005829);Nuclear bodies (GO:0016604);Nucleoplasm (GO:0005654);Plasma membrane (GO:0005886)	Cytosol;Nuclear bodies;Nucleoplasm;Plasma membrane	Cytosol;Plasma membrane;Nuclear bodies;Nucleoplasm	cell	TRUE	TRUE	FALSE
ENSG00000054219	LY75	Approved	Golgi apparatus					Golgi apparatus					Golgi apparatus (GO:0005794)	Golgi apparatus	Golgi apparatus	cyto	FALSE	FALSE	FALSE
ENSG00000054267	ARID4B	Approved	Cytosol;Mitochondria	Nucleoplasm			Cytosol	Nucleoplasm	Mitochondria				Cytosol (GO:0005829);Mitochondria (GO:0005739);Nucleoplasm (GO:0005654)	Cytosol;Mitochondria;Nucleoplasm	Cytosol;Nucleoplasm;Mitochondria	cell	TRUE	FALSE	FALSE
ENSG00000054277	OPN3	Approved	Nucleoplasm					Nucleoplasm					Nucleoplasm (GO:0005654)	Nucleoplasm	Nucleoplasm	nuc	FALSE	FALSE	FALSE
ENSG00000054282	SDCCAG8	Enhanced	Centrosome			Centrosome							Centrosome (GO:0005813)	Centrosome	Centrosome	nuc	FALSE	FALSE	FALSE
ENSG00000054356	PTPRN	Approved	Endoplasmic reticulum					Endoplasmic reticulum					Endoplasmic reticulum (GO:0005783)	Endoplasmic reticulum	Endoplasmic reticulum	cyto	FALSE	FALSE	FALSE
ENSG00000054392	HHAT	Approved	Golgi apparatus					Golgi apparatus					Golgi apparatus (GO:0005794)	Golgi apparatus	Golgi apparatus	cyto	FALSE	FALSE	FALSE
ENSG00000054523	KIF1B	Approved	Microtubules	Nucleoli fibrillar center				Microtubules	Nucleoli fibrillar center				Microtubules (GO:0015630);Nucleoli fibrillar center (GO:0001650)	Microtubules;Nucleoli fibrillar center	Nucleoli;Microtubules	cell	TRUE	FALSE	FALSE
ENSG00000054598	FOXC1	Supported	Nucleoplasm	Cytosol			Nucleoplasm		Cytosol				Cytosol (GO:0005829);Nucleoplasm (GO:0005654)	Nucleoplasm;Cytosol	Cytosol;Nucleoplasm	cell	TRUE	FALSE	FALSE
ENSG00000054611	TBC1D22A	Approved	Golgi apparatus	Nucleoplasm;Vesicles				Golgi apparatus;Nucleoplasm;Vesicles					Golgi apparatus (GO:0005794);Nucleoplasm (GO:0005654);Vesicles (GO:0043231)	Golgi apparatus;Nucleoplasm;Vesicles	Nucleoplasm;Golgi apparatus;Vesicles	cell	TRUE	FALSE	FALSE
ENSG00000054654	SYNE2	Approved	Intermediate filaments;Nuclear membrane					Intermediate filaments;Nuclear membrane		Intermediate filaments			Intermediate filaments (GO:0045111);Nuclear membrane (GO:0031965)	Intermediate filaments;Nuclear membrane	Nuclear membrane;Intermediate filaments	cell	TRUE	TRUE	FALSE
ENSG00000054690	PLEKHH1	Approved	Centrosome					Centrosome					Centrosome (GO:0005813)	Centrosome	Centrosome	cell	FALSE	FALSE	FALSE
ENSG00000054938	CHRDL2	Approved	Vesicles		Predicted to be secreted			Vesicles					Vesicles (GO:0043231)	Vesicles	Vesicles	cyto	FALSE	FALSE	FALSE
ENSG00000054965	FAM168A	Approved	Nucleoplasm					Nucleoplasm					Nucleoplasm (GO:0005654)	Nucleoplasm	Nucleoplasm	nuc	FALSE	FALSE	FALSE
ENSG00000054967	RELT	Supported	Nucleoplasm				Nucleoplasm						Nucleoplasm (GO:0005654)	Nucleoplasm	Nucleoplasm	nuc	FALSE	FALSE	FALSE
ENSG00000055044	NOP58	Enhanced	Nucleoli fibrillar center	Nucleoplasm		Nucleoli fibrillar center;Nucleoplasm							Nucleoli fibrillar center (GO:0001650);Nucleoplasm (GO:0005654)	Nucleoli fibrillar center;Nucleoplasm	Nucleoli;Nucleoplasm	nuc	TRUE	FALSE	FALSE
ENSG00000055070	SZRD1	Approved	Cytosol;Nucleoplasm					Cytosol;Nucleoplasm					Cytosol (GO:0005829);Nucleoplasm (GO:0005654)	Cytosol;Nucleoplasm	Cytosol;Nucleoplasm	cell	TRUE	FALSE	FALSE
ENSG00000055130	CUL1	Supported	Nucleoplasm	Nucleoli			Nucleoplasm	Nucleoli		Nucleoplasm			Nucleoli (GO:0005730);Nucleoplasm (GO:0005654)	Nucleoplasm;Nucleoli	Nucleoli;Nucleoplasm	nuc	TRUE	TRUE	FALSE
ENSG00000055147	FAM114A2	Approved	Vesicles					Vesicles					Vesicles (GO:0043231)	Vesicles	Vesicles	cyto	FALSE	FALSE	FALSE
ENSG00000055163	CYFIP2	Approved	Endoplasmic reticulum	Cytosol;Plasma membrane			Cytosol;Plasma membrane	Endoplasmic reticulum					Cytosol (GO:0005829);Endoplasmic reticulum (GO:0005783);Plasma membrane (GO:0005886)	Endoplasmic reticulum;Cytosol;Plasma membrane	Cytosol;Plasma membrane;Endoplasmic reticulum	cyto	TRUE	FALSE	FALSE
ENSG00000055211	GINM1	Approved	Nucleoli fibrillar center;Plasma membrane					Nucleoli fibrillar center;Plasma membrane					Nucleoli fibrillar center (GO:0001650);Plasma membrane (GO:0005886)	Nucleoli fibrillar center;Plasma membrane	Nucleoli;Plasma membrane	cell	TRUE	FALSE	FALSE
ENSG00000055332	EIF2AK2	Enhanced	Cytosol			Cytosol							Cytosol (GO:0005829)	Cytosol	Cytosol	cyto	FALSE	FALSE	FALSE
ENSG00000055483	USP36	Enhanced	Nucleoli;Nucleoli rim	Nuclear speckles		Nucleoli;Nucleoli rim	Nuclear speckles						Nuclear speckles (GO:0016607);Nucleoli (GO:0005730);Nucleoli rim (GO:0005730)	Nucleoli;Nucleoli rim;Nuclear speckles	Nucleoli;Nuclear speckles	nuc	TRUE	FALSE	FALSE
ENSG00000055609	KMT2C	Supported	Nucleoplasm				Nucleoplasm			Nucleoplasm			Nucleoplasm (GO:0005654)	Nucleoplasm	Nucleoplasm	nuc	FALSE	TRUE	FALSE
ENSG00000055732	MCOLN3	Approved	Cytosol;Nucleoli					Cytosol;Nucleoli					Cytosol (GO:0005829);Nucleoli (GO:0005730)	Cytosol;Nucleoli	Nucleoli;Cytosol	cell	TRUE	FALSE	FALSE
ENSG00000055917	PUM2	Enhanced	Cytosol			Cytosol							Cytosol (GO:0005829)	Cytosol	Cytosol	cyto	FALSE	FALSE	FALSE
ENSG00000055950	MRPL43	Approved	Mitochondria;Nucleoplasm				Mitochondria		Nucleoplasm				Mitochondria (GO:0005739);Nucleoplasm (GO:0005654)	Mitochondria;Nucleoplasm	Nucleoplasm;Mitochondria	cell	TRUE	FALSE	FALSE
ENSG00000055955	ITIH4	Approved	Vesicles		Predicted to be secreted			Vesicles					Vesicles (GO:0043231)	Vesicles	Vesicles	cyto	FALSE	FALSE	FALSE
ENSG00000055957	ITIH1	Approved	Vesicles		Predicted to be secreted			Vesicles					Vesicles (GO:0043231)	Vesicles	Vesicles	cyto	FALSE	FALSE	FALSE
ENSG00000056050	HPF1	Approved	Cytosol	Cytokinetic bridge;Microtubules				Cytokinetic bridge;Cytosol;Microtubules		Cytokinetic bridge		Cytokinetic bridge (biological definition)	Cytokinetic bridge (GO:0045171);Cytosol (GO:0005829);Microtubules (GO:0015630)	Cytosol;Cytokinetic bridge;Microtubules	Cytosol;Microtubules	cyto	TRUE	FALSE	TRUE
ENSG00000056097	ZFR	Approved	Nucleoplasm					Nucleoplasm					Nucleoplasm (GO:0005654)	Nucleoplasm	Nucleoplasm	nuc	FALSE	FALSE	FALSE
ENSG00000056277	ZNF280C	Approved	Nucleoli fibrillar center;Nucleoplasm					Nucleoli fibrillar center;Nucleoplasm					Nucleoli fibrillar center (GO:0001650);Nucleoplasm (GO:0005654)	Nucleoli fibrillar center;Nucleoplasm	Nucleoli;Nucleoplasm	nuc	TRUE	FALSE	FALSE
ENSG00000056291	NPFFR2	Approved	Plasma membrane	Actin filaments			Plasma membrane	Actin filaments					Actin filaments (GO:0015629);Plasma membrane (GO:0005886)	Plasma membrane;Actin filaments	Plasma membrane;Actin filaments	cyto	TRUE	FALSE	FALSE
ENSG00000056487	PHF21B	Approved	Nucleoli fibrillar center;Nucleoplasm	Cytosol				Cytosol;Nucleoli fibrillar center;Nucleoplasm					Cytosol (GO:0005829);Nucleoli fibrillar center (GO:0001650);Nucleoplasm (GO:0005654)	Nucleoli fibrillar center;Nucleoplasm;Cytosol	Nucleoli;Cytosol;Nucleoplasm	cell	TRUE	FALSE	FALSE
ENSG00000056558	TRAF1	Approved	Nucleoplasm					Nucleoplasm					Nucleoplasm (GO:0005654)	Nucleoplasm	Nucleoplasm	nuc	FALSE	FALSE	FALSE
ENSG00000056586	RC3H2	Enhanced	Vesicles			Vesicles							Vesicles (GO:0043231)	Vesicles	Vesicles	cyto	FALSE	FALSE	FALSE
ENSG00000056736	IL17RB	Approved	Plasma membrane;Vesicles				Plasma membrane		Vesicles				Plasma membrane (GO:0005886);Vesicles (GO:0043231)	Plasma membrane;Vesicles	Plasma membrane;Vesicles	cyto	TRUE	FALSE	FALSE
ENSG00000056972	TRAF3IP2	Approved	Golgi apparatus	Vesicles				Golgi apparatus;Vesicles					Golgi apparatus (GO:0005794);Vesicles (GO:0043231)	Golgi apparatus;Vesicles	Golgi apparatus;Vesicles	cyto	TRUE	FALSE	FALSE
ENSG00000056998	GYG2	Approved	Cytosol;Nucleoli	Nucleoplasm				Cytosol;Nucleoli;Nucleoplasm		Cytosol;Nucleoli;Nucleoplasm			Cytosol (GO:0005829);Nucleoli (GO:0005730);Nucleoplasm (GO:0005654)	Cytosol;Nucleoli;Nucleoplasm	Nucleoli;Cytosol;Nucleoplasm	cell	TRUE	TRUE	FALSE
ENSG00000057019	DCBLD2	Approved	Cytosol;Plasma membrane	Golgi apparatus				Cytosol;Golgi apparatus;Plasma membrane					Cytosol (GO:0005829);Golgi apparatus (GO:0005794);Plasma membrane (GO:0005886)	Cytosol;Plasma membrane;Golgi apparatus	Cytosol;Plasma membrane;Golgi apparatus	cyto	TRUE	FALSE	FALSE
ENSG00000057149	SERPINB3	Supported	Cytosol	Plasma membrane			Cytosol		Plasma membrane				Cytosol (GO:0005829);Plasma membrane (GO:0005886)	Cytosol;Plasma membrane	Cytosol;Plasma membrane	cyto	TRUE	FALSE	FALSE
ENSG00000057252	SOAT1	Enhanced	Endoplasmic reticulum			Endoplasmic reticulum				Endoplasmic reticulum			Endoplasmic reticulum (GO:0005783)	Endoplasmic reticulum	Endoplasmic reticulum	cyto	FALSE	TRUE	FALSE
ENSG00000057294	PKP2	Enhanced	Cell Junctions	Nucleoplasm		Cell Junctions	Nucleoplasm						Cell Junctions (GO:0030054);Nucleoplasm (GO:0005654)	Cell Junctions;Nucleoplasm	Plasma membrane;Nucleoplasm	cell	TRUE	FALSE	FALSE
ENSG00000057468	MSH4	Approved	Nucleoplasm					Nucleoplasm					Nucleoplasm (GO:0005654)	Nucleoplasm	Nucleoplasm	nuc	FALSE	FALSE	FALSE
ENSG00000057593	F7	Approved	Mitochondria		Predicted to be secreted			Mitochondria					Mitochondria (GO:0005739)	Mitochondria	Mitochondria	cyto	FALSE	FALSE	FALSE
ENSG00000057608	GDI2	Approved	Cytosol;Plasma membrane					Cytosol;Plasma membrane		Cytosol;Plasma membrane			Cytosol (GO:0005829);Plasma membrane (GO:0005886)	Cytosol;Plasma membrane	Cytosol;Plasma membrane	cyto	TRUE	TRUE	FALSE
ENSG00000057657	PRDM1	Supported	Nucleoli	Nucleoplasm			Nucleoli;Nucleoplasm						Nucleoli (GO:0005730);Nucleoplasm (GO:0005654)	Nucleoli;Nucleoplasm	Nucleoli;Nucleoplasm	nuc	TRUE	FALSE	FALSE
ENSG00000057663	ATG5	Approved	Centrosome					Centrosome					Centrosome (GO:0005813)	Centrosome	Centrosome	nuc	FALSE	FALSE	FALSE
ENSG00000057704	TMCC3	Approved	Endoplasmic reticulum	Vesicles				Endoplasmic reticulum;Vesicles					Endoplasmic reticulum (GO:0005783);Vesicles (GO:0043231)	Endoplasmic reticulum;Vesicles	Endoplasmic reticulum;Vesicles	cyto	TRUE	FALSE	FALSE
ENSG00000057935	MTA3	Supported	Nucleoplasm	Vesicles			Nucleoplasm	Vesicles					Nucleoplasm (GO:0005654);Vesicles (GO:0043231)	Nucleoplasm;Vesicles	Nucleoplasm;Vesicles	cell	TRUE	FALSE	FALSE
ENSG00000058056	USP13	Approved	Cytosol;Nucleoplasm					Cytosol;Nucleoplasm		Cytosol;Nucleoplasm			Cytosol (GO:0005829);Nucleoplasm (GO:0005654)	Cytosol;Nucleoplasm	Cytosol;Nucleoplasm	cell	TRUE	TRUE	FALSE
ENSG00000058063	ATP11B	Approved	Centriolar satellite;Cytosol					Centriolar satellite;Cytosol					Centriolar satellite (GO:0034451);Cytosol (GO:0005829)	Centriolar satellite;Cytosol	Cytosol;Centrosome	cyto	TRUE	FALSE	FALSE
ENSG00000058085	LAMC2	Approved	Endoplasmic reticulum;Golgi apparatus		Predicted to be secreted			Endoplasmic reticulum;Golgi apparatus		Endoplasmic reticulum;Golgi apparatus			Endoplasmic reticulum (GO:0005783);Golgi apparatus (GO:0005794)	Endoplasmic reticulum;Golgi apparatus	Endoplasmic reticulum;Golgi apparatus	cyto	TRUE	TRUE	FALSE
ENSG00000058091	CDK14	Supported	Cytosol;Nucleoplasm				Cytosol;Nucleoplasm						Cytosol (GO:0005829);Nucleoplasm (GO:0005654)	Cytosol;Nucleoplasm	Cytosol;Nucleoplasm	cell	TRUE	FALSE	FALSE
ENSG00000058262	SEC61A1	Supported	Endoplasmic reticulum				Endoplasmic reticulum						Endoplasmic reticulum (GO:0005783)	Endoplasmic reticulum	Endoplasmic reticulum	cyto	FALSE	FALSE	FALSE
ENSG00000058272	PPP1R12A	Supported	Actin filaments;Cytosol	Nucleoli;Plasma membrane			Actin filaments;Cytosol		Nucleoli;Plasma membrane				Actin filaments (GO:0015629);Cytosol (GO:0005829);Nucleoli (GO:0005730);Plasma membrane (GO:0005886)	Actin filaments;Cytosol;Nucleoli;Plasma membrane	Nucleoli;Cytosol;Plasma membrane;Actin filaments	cell	TRUE	FALSE	FALSE
ENSG00000058335	RASGRF1	Approved	Golgi apparatus					Golgi apparatus					Golgi apparatus (GO:0005794)	Golgi apparatus	Golgi apparatus	cyto	FALSE	FALSE	FALSE
ENSG00000058404	CAMK2B	Uncertain	Plasma membrane	Cell Junctions;Cytosol					Cell Junctions;Cytosol;Plasma membrane				Cell Junctions (GO:0030054);Cytosol (GO:0005829);Plasma membrane (GO:0005886)	Plasma membrane;Cell Junctions;Cytosol	Plasma membrane;Cytosol	cyto	TRUE	FALSE	FALSE
ENSG00000058453	CROCC	Supported	Centrosome	Actin filaments;Cytosol;Plasma membrane			Centrosome		Actin filaments;Cytosol;Plasma membrane				Actin filaments (GO:0015629);Centrosome (GO:0005813);Cytosol (GO:0005829);Plasma membrane (GO:0005886)	Centrosome;Actin filaments;Cytosol;Plasma membrane	Plasma membrane;Cytosol;Centrosome;Actin filaments	cyto	TRUE	FALSE	FALSE
ENSG00000058600	POLR3E	Enhanced	Nucleoplasm			Nucleoplasm							Nucleoplasm (GO:0005654)	Nucleoplasm	Nucleoplasm	nuc	FALSE	FALSE	FALSE
ENSG00000058668	ATP2B4	Supported	Plasma membrane				Plasma membrane						Plasma membrane (GO:0005886)	Plasma membrane	Plasma membrane	cyto	FALSE	FALSE	FALSE
ENSG00000058673	ZC3H11A	Approved	Nuclear speckles					Nuclear speckles					Nuclear speckles (GO:0016607)	Nuclear speckles	Nuclear speckles	nuc	FALSE	FALSE	FALSE
ENSG00000058729	RIOK2	Approved	Cytosol	Plasma membrane				Cytosol;Plasma membrane					Cytosol (GO:0005829);Plasma membrane (GO:0005886)	Cytosol;Plasma membrane	Cytosol;Plasma membrane	cyto	TRUE	FALSE	FALSE
ENSG00000058799	YIPF1	Supported	Golgi apparatus	Nucleoplasm;Plasma membrane			Golgi apparatus		Nucleoplasm;Plasma membrane				Golgi apparatus (GO:0005794);Nucleoplasm (GO:0005654);Plasma membrane (GO:0005886)	Golgi apparatus;Nucleoplasm;Plasma membrane	Plasma membrane;Nucleoplasm;Golgi apparatus	cell	TRUE	FALSE	FALSE
ENSG00000058804	NDC1	Supported	Nuclear membrane	Actin filaments;Plasma membrane			Nuclear membrane	Plasma membrane	Actin filaments				Actin filaments (GO:0015629);Nuclear membrane (GO:0031965);Plasma membrane (GO:0005886)	Nuclear membrane;Actin filaments;Plasma membrane	Nuclear membrane;Plasma membrane;Actin filaments	cell	TRUE	FALSE	FALSE
ENSG00000058866	DGKG	Approved	Plasma membrane;Vesicles					Plasma membrane;Vesicles					Plasma membrane (GO:0005886);Vesicles (GO:0043231)	Plasma membrane;Vesicles	Plasma membrane;Vesicles	cyto	TRUE	FALSE	FALSE
ENSG00000059122	FLYWCH1	Enhanced	Nuclear bodies	Cytosol;Nucleoplasm		Nuclear bodies		Cytosol;Nucleoplasm					Cytosol (GO:0005829);Nuclear bodies (GO:0016604);Nucleoplasm (GO:0005654)	Nuclear bodies;Cytosol;Nucleoplasm	Cytosol;Nuclear bodies;Nucleoplasm	cell	TRUE	FALSE	FALSE
ENSG00000059145	UNKL	Supported	Cytosol				Cytosol						Cytosol (GO:0005829)	Cytosol	Cytosol	cyto	FALSE	FALSE	FALSE
ENSG00000059377	TBXAS1	Approved	Cytosol;Endoplasmic reticulum				Endoplasmic reticulum		Cytosol				Cytosol (GO:0005829);Endoplasmic reticulum (GO:0005783)	Cytosol;Endoplasmic reticulum	Cytosol;Endoplasmic reticulum	cyto	TRUE	FALSE	FALSE
ENSG00000059378	PARP12	Approved	Nucleoplasm					Nucleoplasm		Nucleoplasm			Nucleoplasm (GO:0005654)	Nucleoplasm	Nucleoplasm	nuc	FALSE	TRUE	FALSE
ENSG00000059573	ALDH18A1	Enhanced	Mitochondria			Mitochondria				Mitochondria			Mitochondria (GO:0005739)	Mitochondria	Mitochondria	cyto	FALSE	TRUE	FALSE
ENSG00000059588	TARBP1	Approved	Nuclear speckles					Nuclear speckles					Nuclear speckles (GO:0016607)	Nuclear speckles	Nuclear speckles	nuc	FALSE	FALSE	FALSE
ENSG00000059691	GATB	Supported	Mitochondria				Mitochondria						Mitochondria (GO:0005739)	Mitochondria	Mitochondria	cyto	FALSE	FALSE	FALSE
ENSG00000059728	MXD1	Uncertain	Mitochondria;Nucleoplasm	Cytosol					Cytosol;Mitochondria;Nucleoplasm				Cytosol (GO:0005829);Mitochondria (GO:0005739);Nucleoplasm (GO:0005654)	Mitochondria;Nucleoplasm;Cytosol	Cytosol;Nucleoplasm;Mitochondria	cell	TRUE	FALSE	FALSE
ENSG00000059758	CDK17	Approved	Cytosol;Nucleoplasm					Cytosol;Nucleoplasm			Cytosol;Nucleoplasm		Cytosol (GO:0005829);Nucleoplasm (GO:0005654)	Cytosol;Nucleoplasm	Cytosol;Nucleoplasm	cell	TRUE	TRUE	FALSE
ENSG00000059769	DNAJC25	Approved	Nucleoplasm	Cytosol				Cytosol;Nucleoplasm					Cytosol (GO:0005829);Nucleoplasm (GO:0005654)	Nucleoplasm;Cytosol	Cytosol;Nucleoplasm	cell	TRUE	FALSE	FALSE
ENSG00000059804	SLC2A3	Supported	Plasma membrane				Plasma membrane						Plasma membrane (GO:0005886)	Plasma membrane	Plasma membrane	cyto	FALSE	FALSE	FALSE
ENSG00000059915	PSD	Approved	Nucleoplasm	Cytosol;Plasma membrane				Cytosol;Nucleoplasm;Plasma membrane					Cytosol (GO:0005829);Nucleoplasm (GO:0005654);Plasma membrane (GO:0005886)	Nucleoplasm;Cytosol;Plasma membrane	Cytosol;Plasma membrane;Nucleoplasm	cell	TRUE	FALSE	FALSE
ENSG00000060069	CTDP1	Approved	Nucleoplasm	Vesicles			Nucleoplasm	Vesicles					Nucleoplasm (GO:0005654);Vesicles (GO:0043231)	Nucleoplasm;Vesicles	Nucleoplasm;Vesicles	cell	TRUE	FALSE	FALSE
ENSG00000060138	YBX3	Supported	Cytosol				Cytosol						Cytosol (GO:0005829)	Cytosol	Cytosol	cyto	FALSE	FALSE	FALSE
ENSG00000060140	STYK1	Approved	Plasma membrane	Nucleoplasm				Nucleoplasm;Plasma membrane					Nucleoplasm (GO:0005654);Plasma membrane (GO:0005886)	Plasma membrane;Nucleoplasm	Plasma membrane;Nucleoplasm	cell	TRUE	FALSE	FALSE
ENSG00000060237	WNK1	Supported	Cytosol				Cytosol			Cytosol			Cytosol (GO:0005829)	Cytosol	Cytosol	cyto	FALSE	TRUE	FALSE
ENSG00000060339	CCAR1	Supported	Nucleoplasm	Golgi apparatus			Golgi apparatus;Nucleoplasm						Golgi apparatus (GO:0005794);Nucleoplasm (GO:0005654)	Nucleoplasm;Golgi apparatus	Nucleoplasm;Golgi apparatus	cell	TRUE	FALSE	FALSE
ENSG00000060491	OGFR	Approved	Nucleoplasm					Nucleoplasm					Nucleoplasm (GO:0005654)	Nucleoplasm	Nucleoplasm	nuc	FALSE	FALSE	FALSE
ENSG00000060642	PIGV	Approved	Cytosol	Endoplasmic reticulum			Endoplasmic reticulum	Cytosol					Cytosol (GO:0005829);Endoplasmic reticulum (GO:0005783)	Cytosol;Endoplasmic reticulum	Cytosol;Endoplasmic reticulum	cyto	TRUE	FALSE	FALSE
ENSG00000060688	SNRNP40	Supported	Nuclear speckles				Nuclear speckles						Nuclear speckles (GO:0016607)	Nuclear speckles	Nuclear speckles	nuc	FALSE	FALSE	FALSE
ENSG00000060709	RIMBP2	Approved	Nucleoplasm	Cytosol;Golgi apparatus				Cytosol;Golgi apparatus;Nucleoplasm		Nucleoplasm			Cytosol (GO:0005829);Golgi apparatus (GO:0005794);Nucleoplasm (GO:0005654)	Nucleoplasm;Cytosol;Golgi apparatus	Cytosol;Nucleoplasm;Golgi apparatus	cell	TRUE	TRUE	FALSE
ENSG00000060718	COL11A1	Supported	Endoplasmic reticulum		Predicted to be secreted		Endoplasmic reticulum			Endoplasmic reticulum			Endoplasmic reticulum (GO:0005783)	Endoplasmic reticulum	Endoplasmic reticulum	cyto	FALSE	TRUE	FALSE
ENSG00000060749	QSER1	Approved	Nucleoplasm	Cytosol				Cytosol;Nucleoplasm					Cytosol (GO:0005829);Nucleoplasm (GO:0005654)	Nucleoplasm;Cytosol	Cytosol;Nucleoplasm	cell	TRUE	FALSE	FALSE
ENSG00000060762	MPC1	Enhanced	Mitochondria			Mitochondria				Mitochondria			Mitochondria (GO:0005739)	Mitochondria	Mitochondria	cyto	FALSE	TRUE	FALSE
ENSG00000060971	ACAA1	Supported	Peroxisomes				Peroxisomes						Peroxisomes (GO:0005777)	Peroxisomes	Vesicles	cyto	FALSE	FALSE	FALSE
ENSG00000061273	HDAC7	Approved	Cytosol					Cytosol					Cytosol (GO:0005829)	Cytosol	Cytosol	cyto	FALSE	FALSE	FALSE
ENSG00000061337	LZTS1	Approved	Plasma membrane	Nucleoli				Nucleoli;Plasma membrane					Nucleoli (GO:0005730);Plasma membrane (GO:0005886)	Plasma membrane;Nucleoli	Nucleoli;Plasma membrane	cell	TRUE	FALSE	FALSE
ENSG00000061455	PRDM6	Approved	Nucleoplasm					Nucleoplasm					Nucleoplasm (GO:0005654)	Nucleoplasm	Nucleoplasm	nuc	FALSE	FALSE	FALSE
ENSG00000061676	NCKAP1	Approved	Cytosol					Cytosol					Cytosol (GO:0005829)	Cytosol	Cytosol	cyto	FALSE	FALSE	FALSE
ENSG00000061794	MRPS35	Approved	Mitochondria	Cytosol				Cytosol;Mitochondria		Mitochondria			Cytosol (GO:0005829);Mitochondria (GO:0005739)	Mitochondria;Cytosol	Cytosol;Mitochondria	cyto	TRUE	TRUE	FALSE
ENSG00000061918	GUCY1B1	Approved	Cytosol					Cytosol		Cytosol			Cytosol (GO:0005829)	Cytosol	Cytosol	cyto	FALSE	TRUE	FALSE
ENSG00000061936	SFSWAP	Approved	Nucleoplasm	Cytosol;Plasma membrane				Cytosol;Nucleoplasm;Plasma membrane					Cytosol (GO:0005829);Nucleoplasm (GO:0005654);Plasma membrane (GO:0005886)	Nucleoplasm;Cytosol;Plasma membrane	Cytosol;Plasma membrane;Nucleoplasm	cell	TRUE	FALSE	FALSE
ENSG00000061938	TNK2	Supported	Plasma membrane	Vesicles			Plasma membrane;Vesicles						Plasma membrane (GO:0005886);Vesicles (GO:0043231)	Plasma membrane;Vesicles	Plasma membrane;Vesicles	cyto	TRUE	FALSE	FALSE
ENSG00000061987	MON2	Approved	Nucleoli fibrillar center;Nucleoplasm					Nucleoli fibrillar center;Nucleoplasm					Nucleoli fibrillar center (GO:0001650);Nucleoplasm (GO:0005654)	Nucleoli fibrillar center;Nucleoplasm	Nucleoli;Nucleoplasm	nuc	TRUE	FALSE	FALSE
ENSG00000062038	CDH3	Supported	Plasma membrane	Cell Junctions			Plasma membrane	Cell Junctions					Cell Junctions (GO:0030054);Plasma membrane (GO:0005886)	Plasma membrane;Cell Junctions	Plasma membrane	cyto	TRUE	FALSE	FALSE
ENSG00000062096	ARSF	Approved	Cytosol;Vesicles		Predicted to be secreted			Cytosol;Vesicles					Cytosol (GO:0005829);Vesicles (GO:0043231)	Cytosol;Vesicles	Cytosol;Vesicles	cyto	TRUE	FALSE	FALSE
ENSG00000062194	GPBP1	Approved	Cytosol;Vesicles	Plasma membrane			Cytosol	Plasma membrane;Vesicles					Cytosol (GO:0005829);Plasma membrane (GO:0005886);Vesicles (GO:0043231)	Cytosol;Vesicles;Plasma membrane	Cytosol;Plasma membrane;Vesicles	cyto	TRUE	FALSE	FALSE
ENSG00000062282	DGAT2	Approved	Cytosol;Vesicles					Cytosol;Vesicles		Cytosol			Cytosol (GO:0005829);Vesicles (GO:0043231)	Cytosol;Vesicles	Cytosol;Vesicles	cyto	TRUE	TRUE	FALSE
ENSG00000062370	ZNF112	Approved	Nucleoplasm	Nucleoli fibrillar center				Nucleoli fibrillar center;Nucleoplasm					Nucleoli fibrillar center (GO:0001650);Nucleoplasm (GO:0005654)	Nucleoplasm;Nucleoli fibrillar center	Nucleoli;Nucleoplasm	nuc	TRUE	FALSE	FALSE
ENSG00000062485	CS	Enhanced	Mitochondria			Mitochondria							Mitochondria (GO:0005739)	Mitochondria	Mitochondria	cyto	FALSE	FALSE	FALSE
ENSG00000062524	LTK	Approved	Vesicles					Vesicles					Vesicles (GO:0043231)	Vesicles	Vesicles	cyto	FALSE	FALSE	FALSE
ENSG00000062598	ELMO2	Supported	Cytosol				Cytosol						Cytosol (GO:0005829)	Cytosol	Cytosol	cyto	FALSE	FALSE	FALSE
ENSG00000062650	WAPL	Supported	Nucleoplasm				Nucleoplasm						Nucleoplasm (GO:0005654)	Nucleoplasm	Nucleoplasm	nuc	FALSE	FALSE	FALSE
ENSG00000062716	VMP1	Approved	Endoplasmic reticulum	Nucleoli			Endoplasmic reticulum	Nucleoli					Endoplasmic reticulum (GO:0005783);Nucleoli (GO:0005730)	Endoplasmic reticulum;Nucleoli	Nucleoli;Endoplasmic reticulum	cell	TRUE	FALSE	FALSE
ENSG00000062725	APPBP2	Supported	Nucleoplasm				Nucleoplasm						Nucleoplasm (GO:0005654)	Nucleoplasm	Nucleoplasm	nuc	FALSE	FALSE	FALSE
ENSG00000062822	POLD1	Supported	Nucleoplasm	Cytosol			Nucleoplasm		Cytosol	Nucleoplasm			Cytosol (GO:0005829);Nucleoplasm (GO:0005654)	Nucleoplasm;Cytosol	Cytosol;Nucleoplasm	cell	TRUE	TRUE	FALSE
ENSG00000063046	EIF4B	Enhanced	Cytosol			Cytosol							Cytosol (GO:0005829)	Cytosol	Cytosol	cyto	FALSE	FALSE	FALSE
ENSG00000063127	SLC6A16	Approved	Golgi apparatus					Golgi apparatus					Golgi apparatus (GO:0005794)	Golgi apparatus	Golgi apparatus	cyto	FALSE	FALSE	FALSE
ENSG00000063169	BICRA	Approved	Nucleoplasm					Nucleoplasm					Nucleoplasm (GO:0005654)	Nucleoplasm	Nucleoplasm	nuc	FALSE	FALSE	FALSE
ENSG00000063176	SPHK2	Supported	Nucleoplasm				Nucleoplasm						Nucleoplasm (GO:0005654)	Nucleoplasm	Nucleoplasm	nuc	FALSE	FALSE	FALSE
ENSG00000063177	RPL18	Supported	Cytosol;Endoplasmic reticulum	Nucleoli			Cytosol;Endoplasmic reticulum		Nucleoli				Cytosol (GO:0005829);Endoplasmic reticulum (GO:0005783);Nucleoli (GO:0005730)	Cytosol;Endoplasmic reticulum;Nucleoli	Nucleoli;Cytosol;Endoplasmic reticulum	cell	TRUE	FALSE	FALSE
ENSG00000063180	CA11	Approved	Microtubules;Vesicles		Predicted to be secreted			Microtubules;Vesicles					Microtubules (GO:0015630);Vesicles (GO:0043231)	Microtubules;Vesicles	Microtubules;Vesicles	cyto	TRUE	FALSE	FALSE
ENSG00000063241	ISOC2	Approved	Mitochondria	Cytosol				Cytosol;Mitochondria					Cytosol (GO:0005829);Mitochondria (GO:0005739)	Mitochondria;Cytosol	Cytosol;Mitochondria	cyto	TRUE	FALSE	FALSE
ENSG00000063244	U2AF2	Supported	Nuclear speckles;Nucleoplasm				Nuclear speckles;Nucleoplasm						Nuclear speckles (GO:0016607);Nucleoplasm (GO:0005654)	Nuclear speckles;Nucleoplasm	Nuclear speckles;Nucleoplasm	nuc	TRUE	FALSE	FALSE
ENSG00000063245	EPN1	Approved	Cytosol;Plasma membrane	Nucleoplasm;Vesicles				Cytosol;Nucleoplasm;Plasma membrane;Vesicles		Cytosol;Plasma membrane			Cytosol (GO:0005829);Nucleoplasm (GO:0005654);Plasma membrane (GO:0005886);Vesicles (GO:0043231)	Cytosol;Plasma membrane;Nucleoplasm;Vesicles	Cytosol;Plasma membrane;Nucleoplasm;Vesicles	cell	TRUE	TRUE	FALSE
ENSG00000063322	MED29	Supported	Nucleoplasm				Nucleoplasm						Nucleoplasm (GO:0005654)	Nucleoplasm	Nucleoplasm	nuc	FALSE	FALSE	FALSE
ENSG00000063438	AHRR	Supported	Nucleoplasm	Cytosol			Cytosol;Nucleoplasm						Cytosol (GO:0005829);Nucleoplasm (GO:0005654)	Nucleoplasm;Cytosol	Cytosol;Nucleoplasm	cell	TRUE	FALSE	FALSE
ENSG00000063587	ZNF275	Approved	Nucleoli					Nucleoli					Nucleoli (GO:0005730)	Nucleoli	Nucleoli	nuc	FALSE	FALSE	FALSE
ENSG00000063601	MTMR1	Approved	Vesicles					Vesicles					Vesicles (GO:0043231)	Vesicles	Vesicles	cyto	FALSE	FALSE	FALSE
ENSG00000063660	GPC1	Supported	Cytosol;Plasma membrane				Plasma membrane	Cytosol					Cytosol (GO:0005829);Plasma membrane (GO:0005886)	Cytosol;Plasma membrane	Cytosol;Plasma membrane	cyto	TRUE	FALSE	FALSE
ENSG00000063761	ADCK1	Uncertain	Nucleoplasm		Predicted to be secreted				Nucleoplasm				Nucleoplasm (GO:0005654)	Nucleoplasm	Nucleoplasm	nuc	FALSE	FALSE	FALSE
ENSG00000063978	RNF4	Supported	Nuclear bodies;Nucleoplasm	Microtubule ends			Nuclear bodies;Nucleoplasm		Microtubule ends	Nuclear bodies			Microtubule ends (GO:1990752);Nuclear bodies (GO:0016604);Nucleoplasm (GO:0005654)	Nuclear bodies;Nucleoplasm;Microtubule ends	Microtubules;Nuclear bodies;Nucleoplasm	cell	TRUE	TRUE	FALSE
ENSG00000064012	CASP8	Supported	Cytosol	Nucleoplasm		Cytosol		Nucleoplasm		Cytosol			Cytosol (GO:0005829);Nucleoplasm (GO:0005654)	Cytosol;Nucleoplasm	Cytosol;Nucleoplasm	cell	TRUE	TRUE	FALSE
ENSG00000064042	LIMCH1	Approved	Actin filaments					Actin filaments					Actin filaments (GO:0015629)	Actin filaments	Actin filaments	cyto	FALSE	FALSE	FALSE
ENSG00000064102	INTS13	Enhanced	Nucleoplasm	Nuclear bodies;Vesicles		Nucleoplasm		Nuclear bodies;Vesicles					Nuclear bodies (GO:0016604);Nucleoplasm (GO:0005654);Vesicles (GO:0043231)	Nucleoplasm;Nuclear bodies;Vesicles	Nuclear bodies;Nucleoplasm;Vesicles	cell	TRUE	FALSE	FALSE
ENSG00000064115	TM7SF3	Supported	Cytosol	Nucleoplasm			Cytosol;Nucleoplasm						Cytosol (GO:0005829);Nucleoplasm (GO:0005654)	Cytosol;Nucleoplasm	Cytosol;Nucleoplasm	cell	TRUE	FALSE	FALSE
ENSG00000064195	DLX3	Approved	Nucleoplasm	Cytosol				Cytosol;Nucleoplasm					Cytosol (GO:0005829);Nucleoplasm (GO:0005654)	Nucleoplasm;Cytosol	Cytosol;Nucleoplasm	cell	TRUE	FALSE	FALSE
ENSG00000064199	SPA17	Approved	Vesicles					Vesicles					Vesicles (GO:0043231)	Vesicles	Vesicles	cyto	FALSE	FALSE	FALSE
ENSG00000064201	TSPAN32	Approved	Nucleoplasm					Nucleoplasm		Nucleoplasm			Nucleoplasm (GO:0005654)	Nucleoplasm	Nucleoplasm	nuc	FALSE	TRUE	FALSE
ENSG00000064205	CCN5	Approved	Plasma membrane		Predicted to be secreted			Plasma membrane					Plasma membrane (GO:0005886)	Plasma membrane	Plasma membrane	cyto	FALSE	FALSE	FALSE
ENSG00000064270	ATP2C2	Approved	Focal adhesion sites;Plasma membrane					Focal adhesion sites;Plasma membrane		Focal adhesion sites			Focal adhesion sites (GO:0005925);Plasma membrane (GO:0005886)	Focal adhesion sites;Plasma membrane	Plasma membrane;Actin filaments	cyto	TRUE	TRUE	FALSE
ENSG00000064300	NGFR	Approved	Nucleoplasm;Plasma membrane				Plasma membrane		Nucleoplasm				Nucleoplasm (GO:0005654);Plasma membrane (GO:0005886)	Nucleoplasm;Plasma membrane	Plasma membrane;Nucleoplasm	cell	TRUE	FALSE	FALSE
ENSG00000064393	HIPK2	Supported	Nucleoplasm				Nucleoplasm			Nucleoplasm			Nucleoplasm (GO:0005654)	Nucleoplasm	Nucleoplasm	nuc	FALSE	TRUE	FALSE
ENSG00000064419	TNPO3	Enhanced	Vesicles			Vesicles							Vesicles (GO:0043231)	Vesicles	Vesicles	cyto	FALSE	FALSE	FALSE
ENSG00000064489	BORCS8-MEF2B	Approved	Cytosol;Nucleoplasm	Cell Junctions				Cell Junctions;Cytosol;Nucleoplasm					Cell Junctions (GO:0030054);Cytosol (GO:0005829);Nucleoplasm (GO:0005654)	Cytosol;Nucleoplasm;Cell Junctions	Cytosol;Plasma membrane;Nucleoplasm	cell	TRUE	FALSE	FALSE
ENSG00000064490	RFXANK	Enhanced	Nucleoplasm			Nucleoplasm							Nucleoplasm (GO:0005654)	Nucleoplasm	Nucleoplasm	nuc	FALSE	FALSE	FALSE
ENSG00000064545	TMEM161A	Approved	Cytosol					Cytosol					Cytosol (GO:0005829)	Cytosol	Cytosol	cyto	FALSE	FALSE	FALSE
ENSG00000064601	CTSA	Enhanced	Vesicles			Vesicles				Vesicles			Vesicles (GO:0043231)	Vesicles	Vesicles	cyto	FALSE	TRUE	FALSE
ENSG00000064607	SUGP2	Enhanced	Nucleoplasm	Nuclear bodies		Nuclear bodies;Nucleoplasm							Nuclear bodies (GO:0016604);Nucleoplasm (GO:0005654)	Nucleoplasm;Nuclear bodies	Nuclear bodies;Nucleoplasm	nuc	TRUE	FALSE	FALSE
ENSG00000064651	SLC12A2	Approved	Plasma membrane;Vesicles					Plasma membrane;Vesicles					Plasma membrane (GO:0005886);Vesicles (GO:0043231)	Plasma membrane;Vesicles	Plasma membrane;Vesicles	cyto	TRUE	FALSE	FALSE
ENSG00000064652	SNX24	Approved	Vesicles					Vesicles					Vesicles (GO:0043231)	Vesicles	Vesicles	cyto	FALSE	FALSE	FALSE
ENSG00000064655	EYA2	Supported	Cytosol				Cytosol			Cytosol			Cytosol (GO:0005829)	Cytosol	Cytosol	cyto	FALSE	TRUE	FALSE
ENSG00000064666	CNN2	Approved	Actin filaments					Actin filaments					Actin filaments (GO:0015629)	Actin filaments	Actin filaments	cyto	FALSE	FALSE	FALSE
ENSG00000064687	ABCA7	Supported	Golgi apparatus;Plasma membrane	Cell Junctions			Cell Junctions;Golgi apparatus;Plasma membrane						Cell Junctions (GO:0030054);Golgi apparatus (GO:0005794);Plasma membrane (GO:0005886)	Golgi apparatus;Plasma membrane;Cell Junctions	Plasma membrane;Golgi apparatus	cyto	TRUE	FALSE	FALSE
ENSG00000064692	SNCAIP	Supported	Cytoplasmic bodies	Nucleoplasm			Cytoplasmic bodies		Nucleoplasm				Cytoplasmic bodies (GO:0036464);Nucleoplasm (GO:0005654)	Cytoplasmic bodies;Nucleoplasm	Cytoplasmic Aggregates;Nucleoplasm	cell	TRUE	FALSE	FALSE
ENSG00000064703	DDX20	Supported	Nuclear bodies	Cytosol;Nucleoplasm			Cytosol;Nuclear bodies		Nucleoplasm				Cytosol (GO:0005829);Nuclear bodies (GO:0016604);Nucleoplasm (GO:0005654)	Nuclear bodies;Cytosol;Nucleoplasm	Cytosol;Nuclear bodies;Nucleoplasm	cell	TRUE	FALSE	FALSE
ENSG00000064726	BTBD1	Supported	Cytoplasmic bodies	Cytosol;Nucleoplasm			Cytoplasmic bodies;Cytosol		Nucleoplasm				Cytoplasmic bodies (GO:0036464);Cytosol (GO:0005829);Nucleoplasm (GO:0005654)	Cytoplasmic bodies;Cytosol;Nucleoplasm	Cytoplasmic Aggregates;Cytosol;Nucleoplasm	cell	TRUE	FALSE	FALSE
ENSG00000064763	FAR2	Approved	Golgi apparatus	Nucleoli				Golgi apparatus;Nucleoli					Golgi apparatus (GO:0005794);Nucleoli (GO:0005730)	Golgi apparatus;Nucleoli	Nucleoli;Golgi apparatus	cell	TRUE	FALSE	FALSE
ENSG00000064787	BCAS1	Approved	Vesicles					Vesicles		Vesicles			Vesicles (GO:0043231)	Vesicles	Vesicles	cyto	FALSE	TRUE	FALSE
ENSG00000064835	POU1F1	Approved	Cytosol;Nucleoplasm				Cytosol		Nucleoplasm				Cytosol (GO:0005829);Nucleoplasm (GO:0005654)	Cytosol;Nucleoplasm	Cytosol;Nucleoplasm	cell	TRUE	FALSE	FALSE
ENSG00000064933	PMS1	Approved	Nuclear bodies	Nucleoplasm				Nuclear bodies;Nucleoplasm		Nuclear bodies	Nuclear bodies;Nucleoplasm		Nuclear bodies (GO:0016604);Nucleoplasm (GO:0005654)	Nuclear bodies;Nucleoplasm	Nuclear bodies;Nucleoplasm	nuc	TRUE	TRUE	FALSE
ENSG00000064961	HMG20B	Enhanced	Nucleoplasm			Nucleoplasm							Nucleoplasm (GO:0005654)	Nucleoplasm	Nucleoplasm	nuc	FALSE	FALSE	FALSE
ENSG00000064989	CALCRL	Supported	Plasma membrane				Plasma membrane						Plasma membrane (GO:0005886)	Plasma membrane	Plasma membrane	cyto	FALSE	FALSE	FALSE
ENSG00000064995	TAF11	Supported	Nucleoplasm	Golgi apparatus			Nucleoplasm		Golgi apparatus				Golgi apparatus (GO:0005794);Nucleoplasm (GO:0005654)	Nucleoplasm;Golgi apparatus	Nucleoplasm;Golgi apparatus	cell	TRUE	FALSE	FALSE
ENSG00000064999	ANKS1A	Approved	Nucleoplasm	Cytosol				Cytosol;Nucleoplasm					Cytosol (GO:0005829);Nucleoplasm (GO:0005654)	Nucleoplasm;Cytosol	Cytosol;Nucleoplasm	cell	TRUE	FALSE	FALSE
ENSG00000065000	AP3D1	Approved	Cytosol					Cytosol		Cytosol			Cytosol (GO:0005829)	Cytosol	Cytosol	cyto	FALSE	TRUE	FALSE
ENSG00000065029	ZNF76	Approved	Nucleoplasm	Cytosol				Cytosol;Nucleoplasm					Cytosol (GO:0005829);Nucleoplasm (GO:0005654)	Nucleoplasm;Cytosol	Cytosol;Nucleoplasm	cell	TRUE	FALSE	FALSE
ENSG00000065054	SLC9A3R2	Supported	Plasma membrane				Plasma membrane						Plasma membrane (GO:0005886)	Plasma membrane	Plasma membrane	cyto	FALSE	FALSE	FALSE
ENSG00000065060	BLTP3A	Approved	Nuclear membrane;Nucleoplasm	Cytosol				Cytosol;Nuclear membrane;Nucleoplasm					Cytosol (GO:0005829);Nuclear membrane (GO:0031965);Nucleoplasm (GO:0005654)	Nuclear membrane;Nucleoplasm;Cytosol	Nuclear membrane;Cytosol;Nucleoplasm	cell	TRUE	FALSE	FALSE
ENSG00000065135	GNAI3	Supported	Centrosome	Nucleoli;Nucleoplasm			Centrosome		Nucleoli;Nucleoplasm				Centrosome (GO:0005813);Nucleoli (GO:0005730);Nucleoplasm (GO:0005654)	Centrosome;Nucleoli;Nucleoplasm	Nucleoli;Centrosome;Nucleoplasm	nuc	TRUE	FALSE	FALSE
ENSG00000065150	IPO5	Supported	Nuclear membrane;Nucleoplasm	Cytosol;Golgi apparatus			Cytosol;Nuclear membrane;Nucleoplasm	Golgi apparatus		Golgi apparatus;Nucleoplasm			Cytosol (GO:0005829);Golgi apparatus (GO:0005794);Nuclear membrane (GO:0031965);Nucleoplasm (GO:0005654)	Nuclear membrane;Nucleoplasm;Cytosol;Golgi apparatus	Nuclear membrane;Cytosol;Nucleoplasm;Golgi apparatus	cell	TRUE	TRUE	FALSE
ENSG00000065154	OAT	Supported	Mitochondria	Nucleoplasm			Mitochondria	Nucleoplasm		Mitochondria			Mitochondria (GO:0005739);Nucleoplasm (GO:0005654)	Mitochondria;Nucleoplasm	Nucleoplasm;Mitochondria	cell	TRUE	TRUE	FALSE
ENSG00000065183	WDR3	Enhanced	Nucleoli	Nucleoplasm		Nucleoli;Nucleoplasm				Nucleoli;Nucleoplasm			Nucleoli (GO:0005730);Nucleoplasm (GO:0005654)	Nucleoli;Nucleoplasm	Nucleoli;Nucleoplasm	nuc	TRUE	TRUE	FALSE
ENSG00000065243	PKN2	Supported	Intermediate filaments;Nucleoplasm	Centrosome;Cytosol;Nuclear bodies;Plasma membrane		Intermediate filaments;Nucleoplasm		Centrosome;Cytosol;Nuclear bodies;Plasma membrane		Intermediate filaments			Centrosome (GO:0005813);Cytosol (GO:0005829);Intermediate filaments (GO:0045111);Nuclear bodies (GO:0016604);Nucleoplasm (GO:0005654);Plasma membrane (GO:0005886)	Intermediate filaments;Nucleoplasm;Centrosome;Cytosol;Nuclear bodies;Plasma membrane	Nuclear bodies;Cytosol;Plasma membrane;Centrosome;Nucleoplasm;Intermediate filaments	cell	TRUE	TRUE	FALSE
ENSG00000065268	WDR18	Supported	Nucleoplasm				Nucleoplasm						Nucleoplasm (GO:0005654)	Nucleoplasm	Nucleoplasm	nuc	FALSE	FALSE	FALSE
ENSG00000065308	TRAM2	Approved	Cytosol					Cytosol					Cytosol (GO:0005829)	Cytosol	Cytosol	cyto	FALSE	FALSE	FALSE
ENSG00000065320	NTN1	Approved	Cytosol	Actin filaments;Nucleoplasm	Predicted to be secreted		Cytosol		Actin filaments;Nucleoplasm				Actin filaments (GO:0015629);Cytosol (GO:0005829);Nucleoplasm (GO:0005654)	Cytosol;Actin filaments;Nucleoplasm	Cytosol;Nucleoplasm;Actin filaments	cell	TRUE	FALSE	FALSE
ENSG00000065325	GLP2R	Supported	Plasma membrane				Plasma membrane						Plasma membrane (GO:0005886)	Plasma membrane	Plasma membrane	cyto	FALSE	FALSE	FALSE
ENSG00000065328	MCM10	Supported	Nucleoli;Nucleoplasm				Nucleoli;Nucleoplasm			Nucleoli;Nucleoplasm			Nucleoli (GO:0005730);Nucleoplasm (GO:0005654)	Nucleoli;Nucleoplasm	Nucleoli;Nucleoplasm	nuc	TRUE	TRUE	FALSE
ENSG00000065357	DGKA	Approved	Vesicles	Mitochondria;Nucleoplasm				Mitochondria;Nucleoplasm;Vesicles					Mitochondria (GO:0005739);Nucleoplasm (GO:0005654);Vesicles (GO:0043231)	Vesicles;Mitochondria;Nucleoplasm	Nucleoplasm;Mitochondria;Vesicles	cell	TRUE	FALSE	FALSE
ENSG00000065361	ERBB3	Supported	Plasma membrane	Actin filaments	Predicted to be secreted		Plasma membrane		Actin filaments				Actin filaments (GO:0015629);Plasma membrane (GO:0005886)	Plasma membrane;Actin filaments	Plasma membrane;Actin filaments	cyto	TRUE	FALSE	FALSE
ENSG00000065413	ANKRD44	Approved	Mitochondria	Nuclear speckles				Mitochondria;Nuclear speckles					Mitochondria (GO:0005739);Nuclear speckles (GO:0016607)	Mitochondria;Nuclear speckles	Nuclear speckles;Mitochondria	cell	TRUE	FALSE	FALSE
ENSG00000065427	KARS1	Supported	Cytosol	Plasma membrane			Cytosol;Plasma membrane			Cytosol			Cytosol (GO:0005829);Plasma membrane (GO:0005886)	Cytosol;Plasma membrane	Cytosol;Plasma membrane	cyto	TRUE	TRUE	FALSE
ENSG00000065457	ADAT1	Supported	Nucleoplasm				Nucleoplasm						Nucleoplasm (GO:0005654)	Nucleoplasm	Nucleoplasm	nuc	FALSE	FALSE	FALSE
ENSG00000065485	PDIA5	Supported	Golgi apparatus;Nucleoplasm	Nucleoli fibrillar center			Golgi apparatus;Nucleoli fibrillar center;Nucleoplasm						Golgi apparatus (GO:0005794);Nucleoli fibrillar center (GO:0001650);Nucleoplasm (GO:0005654)	Golgi apparatus;Nucleoplasm;Nucleoli fibrillar center	Nucleoli;Nucleoplasm;Golgi apparatus	cell	TRUE	FALSE	FALSE
ENSG00000065491	TBC1D22B	Uncertain	Cytosol;Nucleoplasm						Cytosol;Nucleoplasm				Cytosol (GO:0005829);Nucleoplasm (GO:0005654)	Cytosol;Nucleoplasm	Cytosol;Nucleoplasm	cell	TRUE	FALSE	FALSE
ENSG00000065518	NDUFB4	Supported	Mitochondria	Nuclear membrane;Nucleoplasm			Mitochondria	Nuclear membrane;Nucleoplasm		Mitochondria;Nuclear membrane;Nucleoplasm			Mitochondria (GO:0005739);Nuclear membrane (GO:0031965);Nucleoplasm (GO:0005654)	Mitochondria;Nuclear membrane;Nucleoplasm	Nuclear membrane;Nucleoplasm;Mitochondria	cell	TRUE	TRUE	FALSE
ENSG00000065526	SPEN	Enhanced	Nucleoplasm			Nucleoplasm							Nucleoplasm (GO:0005654)	Nucleoplasm	Nucleoplasm	nuc	FALSE	FALSE	FALSE
ENSG00000065534	MYLK	Enhanced	Actin filaments	Plasma membrane		Actin filaments	Plasma membrane						Actin filaments (GO:0015629);Plasma membrane (GO:0005886)	Actin filaments;Plasma membrane	Plasma membrane;Actin filaments	cyto	TRUE	FALSE	FALSE
ENSG00000065548	ZC3H15	Enhanced	Cytosol			Cytosol							Cytosol (GO:0005829)	Cytosol	Cytosol	cyto	FALSE	FALSE	FALSE
ENSG00000065559	MAP2K4	Approved	Nucleoplasm	Cell Junctions				Cell Junctions;Nucleoplasm					Cell Junctions (GO:0030054);Nucleoplasm (GO:0005654)	Nucleoplasm;Cell Junctions	Plasma membrane;Nucleoplasm	cell	TRUE	FALSE	FALSE
ENSG00000065609	SNAP91	Approved	Cytosol	Centriolar satellite				Centriolar satellite;Cytosol					Centriolar satellite (GO:0034451);Cytosol (GO:0005829)	Cytosol;Centriolar satellite	Cytosol;Centrosome	cyto	TRUE	FALSE	FALSE
ENSG00000065613	SLK	Approved	Cytosol					Cytosol					Cytosol (GO:0005829)	Cytosol	Cytosol	cyto	FALSE	FALSE	FALSE
ENSG00000065618	COL17A1	Supported	Plasma membrane	Golgi apparatus	Predicted to be secreted		Plasma membrane	Golgi apparatus		Plasma membrane			Golgi apparatus (GO:0005794);Plasma membrane (GO:0005886)	Plasma membrane;Golgi apparatus	Plasma membrane;Golgi apparatus	cyto	TRUE	TRUE	FALSE
ENSG00000065675	PRKCQ	Enhanced	Centriolar satellite			Centriolar satellite							Centriolar satellite (GO:0034451)	Centriolar satellite	Centrosome	cyto	FALSE	FALSE	FALSE
ENSG00000065717	TLE2	Supported	Nuclear bodies	Focal adhesion sites			Nuclear bodies	Focal adhesion sites					Focal adhesion sites (GO:0005925);Nuclear bodies (GO:0016604)	Nuclear bodies;Focal adhesion sites	Nuclear bodies;Actin filaments	cell	TRUE	FALSE	FALSE
ENSG00000065802	ASB1	Approved	Nucleoplasm					Nucleoplasm					Nucleoplasm (GO:0005654)	Nucleoplasm	Nucleoplasm	nuc	FALSE	FALSE	FALSE
ENSG00000065809	FAM107B	Supported	Nucleoplasm	Golgi apparatus			Nucleoplasm	Golgi apparatus					Golgi apparatus (GO:0005794);Nucleoplasm (GO:0005654)	Nucleoplasm;Golgi apparatus	Nucleoplasm;Golgi apparatus	cell	TRUE	FALSE	FALSE
ENSG00000065833	ME1	Uncertain	Nucleoplasm;Plasma membrane	Cytosol			Cytosol		Nucleoplasm;Plasma membrane				Cytosol (GO:0005829);Nucleoplasm (GO:0005654);Plasma membrane (GO:0005886)	Nucleoplasm;Plasma membrane;Cytosol	Plasma membrane;Cytosol;Nucleoplasm	cell	TRUE	FALSE	FALSE
ENSG00000065882	TBC1D1	Supported	Nucleoli				Nucleoli						Nucleoli (GO:0005730)	Nucleoli	Nucleoli	nuc	FALSE	FALSE	FALSE
ENSG00000065883	CDK13	Supported	Nuclear speckles	Cytosol;Golgi apparatus			Nuclear speckles		Cytosol;Golgi apparatus				Cytosol (GO:0005829);Golgi apparatus (GO:0005794);Nuclear speckles (GO:0016607)	Nuclear speckles;Cytosol;Golgi apparatus	Cytosol;Nuclear speckles;Golgi apparatus	cell	TRUE	FALSE	FALSE
ENSG00000065911	MTHFD2	Supported	Mitochondria				Mitochondria						Mitochondria (GO:0005739)	Mitochondria	Mitochondria	cyto	FALSE	FALSE	FALSE
ENSG00000065923	SLC9A7	Supported	Vesicles				Vesicles						Vesicles (GO:0043231)	Vesicles	Vesicles	cyto	FALSE	FALSE	FALSE
ENSG00000065970	FOXJ2	Supported	Nucleoplasm	Nucleoli fibrillar center			Nucleoli fibrillar center;Nucleoplasm						Nucleoli fibrillar center (GO:0001650);Nucleoplasm (GO:0005654)	Nucleoplasm;Nucleoli fibrillar center	Nucleoli;Nucleoplasm	nuc	TRUE	FALSE	FALSE
ENSG00000065978	YBX1	Supported	Cytosol	Endoplasmic reticulum;Plasma membrane;Vesicles			Cytosol	Endoplasmic reticulum;Vesicles	Plasma membrane				Cytosol (GO:0005829);Endoplasmic reticulum (GO:0005783);Plasma membrane (GO:0005886);Vesicles (GO:0043231)	Cytosol;Endoplasmic reticulum;Plasma membrane;Vesicles	Cytosol;Plasma membrane;Endoplasmic reticulum;Vesicles	cyto	TRUE	FALSE	FALSE
ENSG00000065989	PDE4A	Supported	Plasma membrane				Plasma membrane			Plasma membrane			Plasma membrane (GO:0005886)	Plasma membrane	Plasma membrane	cyto	FALSE	TRUE	FALSE
ENSG00000066027	PPP2R5A	Supported	Cytosol				Cytosol						Cytosol (GO:0005829)	Cytosol	Cytosol	cyto	FALSE	FALSE	FALSE
ENSG00000066044	ELAVL1	Supported	Nucleoplasm	Cytosol;Nucleoli			Cytosol;Nucleoli;Nucleoplasm			Nucleoli			Cytosol (GO:0005829);Nucleoli (GO:0005730);Nucleoplasm (GO:0005654)	Nucleoplasm;Cytosol;Nucleoli	Nucleoli;Cytosol;Nucleoplasm	cell	TRUE	TRUE	FALSE
ENSG00000066084	DIP2B	Approved	Endoplasmic reticulum					Endoplasmic reticulum		Endoplasmic reticulum			Endoplasmic reticulum (GO:0005783)	Endoplasmic reticulum	Endoplasmic reticulum	cyto	FALSE	TRUE	FALSE
ENSG00000066117	SMARCD1	Supported	Nucleoplasm	Vesicles			Nucleoplasm	Vesicles					Nucleoplasm (GO:0005654);Vesicles (GO:0043231)	Nucleoplasm;Vesicles	Nucleoplasm;Vesicles	cell	TRUE	FALSE	FALSE
ENSG00000066135	KDM4A	Supported	Nucleoli fibrillar center	Nucleoplasm			Nucleoli fibrillar center;Nucleoplasm						Nucleoli fibrillar center (GO:0001650);Nucleoplasm (GO:0005654)	Nucleoli fibrillar center;Nucleoplasm	Nucleoli;Nucleoplasm	nuc	TRUE	FALSE	FALSE
ENSG00000066136	NFYC	Supported	Nucleoplasm				Nucleoplasm						Nucleoplasm (GO:0005654)	Nucleoplasm	Nucleoplasm	nuc	FALSE	FALSE	FALSE
ENSG00000066230	SLC9A3	Supported	Plasma membrane				Plasma membrane			Plasma membrane			Plasma membrane (GO:0005886)	Plasma membrane	Plasma membrane	cyto	FALSE	TRUE	FALSE
ENSG00000066248	NGEF	Approved	Cytosol;Plasma membrane					Cytosol;Plasma membrane					Cytosol (GO:0005829);Plasma membrane (GO:0005886)	Cytosol;Plasma membrane	Cytosol;Plasma membrane	cyto	TRUE	FALSE	FALSE
ENSG00000066279	ASPM	Approved	Cytosol;Plasma membrane					Cytosol;Plasma membrane					Cytosol (GO:0005829);Plasma membrane (GO:0005886)	Cytosol;Plasma membrane	Cytosol;Plasma membrane	cyto	TRUE	FALSE	FALSE
ENSG00000066294	CD84	Enhanced	Plasma membrane	Vesicles		Plasma membrane		Vesicles					Plasma membrane (GO:0005886);Vesicles (GO:0043231)	Plasma membrane;Vesicles	Plasma membrane;Vesicles	cyto	TRUE	FALSE	FALSE
ENSG00000066322	ELOVL1	Supported	Endoplasmic reticulum				Endoplasmic reticulum						Endoplasmic reticulum (GO:0005783)	Endoplasmic reticulum	Endoplasmic reticulum	cyto	FALSE	FALSE	FALSE
ENSG00000066336	SPI1	Supported	Nucleoplasm				Nucleoplasm			Nucleoplasm			Nucleoplasm (GO:0005654)	Nucleoplasm	Nucleoplasm	nuc	FALSE	TRUE	FALSE
ENSG00000066379	POLR1H	Supported	Nucleoli fibrillar center				Nucleoli fibrillar center						Nucleoli fibrillar center (GO:0001650)	Nucleoli fibrillar center	Nucleoli	nuc	FALSE	FALSE	FALSE
ENSG00000066382	MPPED2	Approved	Nucleoli	Mitochondria;Vesicles				Mitochondria;Nucleoli;Vesicles		Nucleoli;Vesicles			Mitochondria (GO:0005739);Nucleoli (GO:0005730);Vesicles (GO:0043231)	Nucleoli;Mitochondria;Vesicles	Nucleoli;Vesicles;Mitochondria	cell	TRUE	TRUE	FALSE
ENSG00000066405	CLDN18	Approved	Cell Junctions					Cell Junctions		Cell Junctions			Cell Junctions (GO:0030054)	Cell Junctions	Plasma membrane	cyto	FALSE	TRUE	FALSE
ENSG00000066422	ZBTB11	Enhanced	Nucleoplasm			Nucleoplasm				Nucleoplasm			Nucleoplasm (GO:0005654)	Nucleoplasm	Nucleoplasm	nuc	FALSE	TRUE	FALSE
ENSG00000066427	ATXN3	Approved	Nucleoli;Nucleoplasm	Plasma membrane				Nucleoli;Nucleoplasm;Plasma membrane					Nucleoli (GO:0005730);Nucleoplasm (GO:0005654);Plasma membrane (GO:0005886)	Nucleoli;Nucleoplasm;Plasma membrane	Nucleoli;Plasma membrane;Nucleoplasm	cell	TRUE	FALSE	FALSE
ENSG00000066455	GOLGA5	Supported	Golgi apparatus				Golgi apparatus						Golgi apparatus (GO:0005794)	Golgi apparatus	Golgi apparatus	cyto	FALSE	FALSE	FALSE
ENSG00000066468	FGFR2	Supported	Cell Junctions	Nucleoplasm;Vesicles	Predicted to be secreted		Cell Junctions;Vesicles	Nucleoplasm					Cell Junctions (GO:0030054);Nucleoplasm (GO:0005654);Vesicles (GO:0043231)	Cell Junctions;Nucleoplasm;Vesicles	Plasma membrane;Nucleoplasm;Vesicles	cell	TRUE	FALSE	FALSE
ENSG00000066557	LRRC40	Approved	Nucleoli					Nucleoli					Nucleoli (GO:0005730)	Nucleoli	Nucleoli	nuc	FALSE	FALSE	FALSE
ENSG00000066583	ISOC1	Approved	Endoplasmic reticulum;Vesicles					Endoplasmic reticulum;Vesicles		Endoplasmic reticulum;Vesicles			Endoplasmic reticulum (GO:0005783);Vesicles (GO:0043231)	Endoplasmic reticulum;Vesicles	Endoplasmic reticulum;Vesicles	cyto	TRUE	TRUE	FALSE
ENSG00000066651	TRMT11	Approved	Nuclear bodies					Nuclear bodies		Nuclear bodies			Nuclear bodies (GO:0016604)	Nuclear bodies	Nuclear bodies	nuc	FALSE	TRUE	FALSE
ENSG00000066654	THUMPD1	Approved	Cytosol					Cytosol					Cytosol (GO:0005829)	Cytosol	Cytosol	cyto	FALSE	FALSE	FALSE
ENSG00000066697	MSANTD3	Approved	Nucleoplasm					Nucleoplasm					Nucleoplasm (GO:0005654)	Nucleoplasm	Nucleoplasm	nuc	FALSE	FALSE	FALSE
ENSG00000066735	KIF26A	Approved	Cytosol;Nucleoplasm;Plasma membrane					Cytosol;Nucleoplasm;Plasma membrane					Cytosol (GO:0005829);Nucleoplasm (GO:0005654);Plasma membrane (GO:0005886)	Cytosol;Nucleoplasm;Plasma membrane	Cytosol;Plasma membrane;Nucleoplasm	cell	TRUE	FALSE	FALSE
ENSG00000066777	ARFGEF1	Enhanced	Golgi apparatus	Cytosol;Nucleoplasm		Cytosol;Golgi apparatus;Nucleoplasm							Cytosol (GO:0005829);Golgi apparatus (GO:0005794);Nucleoplasm (GO:0005654)	Golgi apparatus;Cytosol;Nucleoplasm	Cytosol;Nucleoplasm;Golgi apparatus	cell	TRUE	FALSE	FALSE
ENSG00000066827	ZFAT	Approved	Nuclear bodies	Nucleoplasm				Nuclear bodies;Nucleoplasm					Nuclear bodies (GO:0016604);Nucleoplasm (GO:0005654)	Nuclear bodies;Nucleoplasm	Nuclear bodies;Nucleoplasm	nuc	TRUE	FALSE	FALSE
ENSG00000066855	MTFR1	Supported	Mitochondria	Cytosol			Cytosol;Mitochondria						Cytosol (GO:0005829);Mitochondria (GO:0005739)	Mitochondria;Cytosol	Cytosol;Mitochondria	cyto	TRUE	FALSE	FALSE
ENSG00000066923	STAG3	Supported	Nucleoli	Nucleoplasm			Nucleoli;Nucleoplasm						Nucleoli (GO:0005730);Nucleoplasm (GO:0005654)	Nucleoli;Nucleoplasm	Nucleoli;Nucleoplasm	nuc	TRUE	FALSE	FALSE
ENSG00000066933	MYO9A	Approved	Plasma membrane					Plasma membrane					Plasma membrane (GO:0005886)	Plasma membrane	Plasma membrane	cyto	FALSE	FALSE	FALSE
ENSG00000067048	DDX3Y	Supported	Cytosol	Nucleoplasm			Cytosol;Nucleoplasm				Cytosol;Nucleoplasm		Cytosol (GO:0005829);Nucleoplasm (GO:0005654)	Cytosol;Nucleoplasm	Cytosol;Nucleoplasm	cell	TRUE	TRUE	FALSE
ENSG00000067057	PFKP	Supported	Cytosol				Cytosol			Cytosol			Cytosol (GO:0005829)	Cytosol	Cytosol	cyto	FALSE	TRUE	FALSE
ENSG00000067066	SP100	Supported	Nuclear bodies	Nucleoplasm			Nuclear bodies;Nucleoplasm						Nuclear bodies (GO:0016604);Nucleoplasm (GO:0005654)	Nuclear bodies;Nucleoplasm	Nuclear bodies;Nucleoplasm	nuc	TRUE	FALSE	FALSE
ENSG00000067082	KLF6	Supported	Nucleoplasm	Cytosol;Nucleoli;Vesicles			Nucleoplasm		Cytosol;Nucleoli;Vesicles	Cytosol;Nucleoli;Nucleoplasm			Cytosol (GO:0005829);Nucleoli (GO:0005730);Nucleoplasm (GO:0005654);Vesicles (GO:0043231)	Nucleoplasm;Cytosol;Nucleoli;Vesicles	Nucleoli;Cytosol;Nucleoplasm;Vesicles	cell	TRUE	TRUE	FALSE
ENSG00000067113	PLPP1	Supported	Plasma membrane				Plasma membrane						Plasma membrane (GO:0005886)	Plasma membrane	Plasma membrane	cyto	FALSE	FALSE	FALSE
ENSG00000067141	NEO1	Approved	Nucleoplasm;Plasma membrane	Golgi apparatus			Plasma membrane		Golgi apparatus;Nucleoplasm				Golgi apparatus (GO:0005794);Nucleoplasm (GO:0005654);Plasma membrane (GO:0005886)	Nucleoplasm;Plasma membrane;Golgi apparatus	Plasma membrane;Nucleoplasm;Golgi apparatus	cell	TRUE	FALSE	FALSE
ENSG00000067177	PHKA1	Approved	Cytosol;Vesicles					Cytosol;Vesicles		Vesicles			Cytosol (GO:0005829);Vesicles (GO:0043231)	Cytosol;Vesicles	Cytosol;Vesicles	cyto	TRUE	TRUE	FALSE
ENSG00000067208	EVI5	Approved	Golgi apparatus	Vesicles				Golgi apparatus;Vesicles					Golgi apparatus (GO:0005794);Vesicles (GO:0043231)	Golgi apparatus;Vesicles	Golgi apparatus;Vesicles	cyto	TRUE	FALSE	FALSE
ENSG00000067221	STOML1	Approved	Cytosol					Cytosol					Cytosol (GO:0005829)	Cytosol	Cytosol	cyto	FALSE	FALSE	FALSE
ENSG00000067225	PKM	Enhanced	Cytosol			Cytosol				Cytosol			Cytosol (GO:0005829)	Cytosol	Cytosol	cyto	FALSE	TRUE	FALSE
ENSG00000067248	DHX29	Approved	Cytosol					Cytosol					Cytosol (GO:0005829)	Cytosol	Cytosol	cyto	FALSE	FALSE	FALSE
ENSG00000067334	DNTTIP2	Enhanced	Nucleoli;Nucleoli rim;Nucleoplasm	Mitotic chromosome		Nucleoli;Nucleoplasm	Mitotic chromosome;Nucleoli rim			Mitotic chromosome		Mitotic chromosome (biological definition)	Mitotic chromosome (GO:0005694);Nucleoli (GO:0005730);Nucleoli rim (GO:0005730);Nucleoplasm (GO:0005654)	Nucleoli;Nucleoli rim;Nucleoplasm;Mitotic chromosome	Nucleoli;Nucleoplasm	nuc	TRUE	FALSE	TRUE
ENSG00000067365	METTL22	Supported	Nucleoli rim	Nucleoplasm			Nucleoli rim;Nucleoplasm			Nucleoli rim	Nucleoli rim;Nucleoplasm		Nucleoli rim (GO:0005730);Nucleoplasm (GO:0005654)	Nucleoli rim;Nucleoplasm	Nucleoli;Nucleoplasm	nuc	TRUE	TRUE	FALSE
ENSG00000067369	TP53BP1	Supported	Nuclear bodies	Mitotic chromosome;Nucleoplasm;Vesicles			Mitotic chromosome;Nuclear bodies;Nucleoplasm		Vesicles	Nuclear bodies;Nucleoplasm		Mitotic chromosome (biological definition)	Mitotic chromosome (GO:0005694);Nuclear bodies (GO:0016604);Nucleoplasm (GO:0005654);Vesicles (GO:0043231)	Nuclear bodies;Mitotic chromosome;Nucleoplasm;Vesicles	Nuclear bodies;Nucleoplasm;Vesicles	cell	TRUE	TRUE	FALSE
ENSG00000067445	TRO	Approved	Cell Junctions	Cytosol				Cell Junctions;Cytosol					Cell Junctions (GO:0030054);Cytosol (GO:0005829)	Cell Junctions;Cytosol	Plasma membrane;Cytosol	cyto	TRUE	FALSE	FALSE
ENSG00000067533	RRP15	Approved	Mitotic chromosome;Nucleoli rim	Mitochondria;Nucleoplasm				Mitochondria;Mitotic chromosome;Nucleoli rim;Nucleoplasm		Mitotic chromosome		Mitotic chromosome (biological definition)	Mitochondria (GO:0005739);Mitotic chromosome (GO:0005694);Nucleoli rim (GO:0005730);Nucleoplasm (GO:0005654)	Mitotic chromosome;Nucleoli rim;Mitochondria;Nucleoplasm	Nucleoli;Nucleoplasm;Mitochondria	cell	TRUE	FALSE	TRUE
ENSG00000067560	RHOA	Supported	Cytosol;Plasma membrane				Cytosol;Plasma membrane						Cytosol (GO:0005829);Plasma membrane (GO:0005886)	Cytosol;Plasma membrane	Cytosol;Plasma membrane	cyto	TRUE	FALSE	FALSE
ENSG00000067596	DHX8	Supported	Nucleoplasm	Nuclear bodies			Nucleoplasm	Nuclear bodies		Nucleoplasm			Nuclear bodies (GO:0016604);Nucleoplasm (GO:0005654)	Nucleoplasm;Nuclear bodies	Nuclear bodies;Nucleoplasm	nuc	TRUE	TRUE	FALSE
ENSG00000067606	PRKCZ	Supported	Cytosol	Plasma membrane			Cytosol	Plasma membrane		Cytosol;Plasma membrane			Cytosol (GO:0005829);Plasma membrane (GO:0005886)	Cytosol;Plasma membrane	Cytosol;Plasma membrane	cyto	TRUE	TRUE	FALSE
ENSG00000067646	ZFY	Approved	Nucleoplasm	Nucleoli				Nucleoli;Nucleoplasm		Nucleoli			Nucleoli (GO:0005730);Nucleoplasm (GO:0005654)	Nucleoplasm;Nucleoli	Nucleoli;Nucleoplasm	nuc	TRUE	TRUE	FALSE
ENSG00000067704	IARS2	Enhanced	Mitochondria			Mitochondria				Mitochondria			Mitochondria (GO:0005739)	Mitochondria	Mitochondria	cyto	FALSE	TRUE	FALSE
ENSG00000067798	NAV3	Approved	Nuclear membrane	Cytosol				Cytosol;Nuclear membrane					Cytosol (GO:0005829);Nuclear membrane (GO:0031965)	Nuclear membrane;Cytosol	Nuclear membrane;Cytosol	cell	TRUE	FALSE	FALSE
ENSG00000067829	IDH3G	Approved	Mitochondria;Nucleoli				Mitochondria		Nucleoli	Mitochondria			Mitochondria (GO:0005739);Nucleoli (GO:0005730)	Mitochondria;Nucleoli	Nucleoli;Mitochondria	cell	TRUE	TRUE	FALSE
ENSG00000067955	CBFB	Approved	Cytosol	Nucleoplasm				Cytosol;Nucleoplasm					Cytosol (GO:0005829);Nucleoplasm (GO:0005654)	Cytosol;Nucleoplasm	Cytosol;Nucleoplasm	cell	TRUE	FALSE	FALSE
ENSG00000067992	PDK3	Supported	Mitochondria	Nucleoli			Mitochondria		Nucleoli	Mitochondria;Nucleoli			Mitochondria (GO:0005739);Nucleoli (GO:0005730)	Mitochondria;Nucleoli	Nucleoli;Mitochondria	cell	TRUE	TRUE	FALSE
ENSG00000068024	HDAC4	Supported	Nuclear speckles	Cytosol;Nucleoplasm			Cytosol;Nuclear speckles;Nucleoplasm			Nuclear speckles			Cytosol (GO:0005829);Nuclear speckles (GO:0016607);Nucleoplasm (GO:0005654)	Nuclear speckles;Cytosol;Nucleoplasm	Cytosol;Nuclear speckles;Nucleoplasm	cell	TRUE	TRUE	FALSE
ENSG00000068078	FGFR3	Supported	Endoplasmic reticulum		Predicted to be secreted		Endoplasmic reticulum						Endoplasmic reticulum (GO:0005783)	Endoplasmic reticulum	Endoplasmic reticulum	cyto	FALSE	FALSE	FALSE
ENSG00000068079	IFI35	Supported	Cytosol;Nucleoplasm	Nucleoli	Predicted to be secreted		Cytosol;Nucleoli;Nucleoplasm						Cytosol (GO:0005829);Nucleoli (GO:0005730);Nucleoplasm (GO:0005654)	Cytosol;Nucleoplasm;Nucleoli	Nucleoli;Cytosol;Nucleoplasm	cell	TRUE	FALSE	FALSE
ENSG00000068097	HEATR6	Approved	Mitochondria					Mitochondria					Mitochondria (GO:0005739)	Mitochondria	Mitochondria	cyto	FALSE	FALSE	FALSE
ENSG00000068137	PLEKHH3	Approved	Golgi apparatus					Golgi apparatus					Golgi apparatus (GO:0005794)	Golgi apparatus	Golgi apparatus	cyto	FALSE	FALSE	FALSE
ENSG00000068305	MEF2A	Supported	Nucleoplasm	Cytosol			Nucleoplasm		Cytosol	Nucleoplasm			Cytosol (GO:0005829);Nucleoplasm (GO:0005654)	Nucleoplasm;Cytosol	Cytosol;Nucleoplasm	cell	TRUE	TRUE	FALSE
ENSG00000068308	OTUD5	Approved	Cytosol	Nucleoli fibrillar center;Nucleoplasm				Cytosol;Nucleoli fibrillar center;Nucleoplasm					Cytosol (GO:0005829);Nucleoli fibrillar center (GO:0001650);Nucleoplasm (GO:0005654)	Cytosol;Nucleoli fibrillar center;Nucleoplasm	Nucleoli;Cytosol;Nucleoplasm	cell	TRUE	FALSE	FALSE
ENSG00000068323	TFE3	Approved	Cytosol;Nucleoplasm				Nucleoplasm		Cytosol				Cytosol (GO:0005829);Nucleoplasm (GO:0005654)	Cytosol;Nucleoplasm	Cytosol;Nucleoplasm	cell	TRUE	FALSE	FALSE
ENSG00000068366	ACSL4	Approved	Golgi apparatus	Mitochondria				Golgi apparatus;Mitochondria					Golgi apparatus (GO:0005794);Mitochondria (GO:0005739)	Golgi apparatus;Mitochondria	Golgi apparatus;Mitochondria	cyto	TRUE	FALSE	FALSE
ENSG00000068383	INPP5A	Approved	Cytosol	Plasma membrane				Cytosol;Plasma membrane					Cytosol (GO:0005829);Plasma membrane (GO:0005886)	Cytosol;Plasma membrane	Cytosol;Plasma membrane	cyto	TRUE	FALSE	FALSE
ENSG00000068394	GPKOW	Enhanced	Nucleoplasm			Nucleoplasm				Nucleoplasm			Nucleoplasm (GO:0005654)	Nucleoplasm	Nucleoplasm	nuc	FALSE	TRUE	FALSE
ENSG00000068400	GRIPAP1	Approved	Cytosol;Vesicles					Cytosol;Vesicles					Cytosol (GO:0005829);Vesicles (GO:0043231)	Cytosol;Vesicles	Cytosol;Vesicles	cyto	TRUE	FALSE	FALSE
ENSG00000068438	FTSJ1	Approved	Cytosol					Cytosol					Cytosol (GO:0005829)	Cytosol	Cytosol	cyto	FALSE	FALSE	FALSE
ENSG00000068489	PRR11	Approved	Endoplasmic reticulum					Endoplasmic reticulum		Endoplasmic reticulum			Endoplasmic reticulum (GO:0005783)	Endoplasmic reticulum	Endoplasmic reticulum	cyto	FALSE	TRUE	FALSE
ENSG00000068650	ATP11A	Supported	Vesicles	Golgi apparatus			Vesicles	Golgi apparatus		Vesicles			Golgi apparatus (GO:0005794);Vesicles (GO:0043231)	Vesicles;Golgi apparatus	Golgi apparatus;Vesicles	cyto	TRUE	TRUE	FALSE
ENSG00000068654	POLR1A	Enhanced	Nucleoli fibrillar center	Cytosol;Nucleoplasm		Nucleoli fibrillar center		Cytosol;Nucleoplasm					Cytosol (GO:0005829);Nucleoli fibrillar center (GO:0001650);Nucleoplasm (GO:0005654)	Nucleoli fibrillar center;Cytosol;Nucleoplasm	Nucleoli;Cytosol;Nucleoplasm	cell	TRUE	FALSE	FALSE
ENSG00000068697	LAPTM4A	Approved	Golgi apparatus;Vesicles	Plasma membrane				Golgi apparatus;Plasma membrane;Vesicles					Golgi apparatus (GO:0005794);Plasma membrane (GO:0005886);Vesicles (GO:0043231)	Golgi apparatus;Vesicles;Plasma membrane	Plasma membrane;Golgi apparatus;Vesicles	cyto	TRUE	FALSE	FALSE
ENSG00000068745	IP6K2	Supported	Nucleoli fibrillar center;Nucleoplasm	Cell Junctions			Nucleoli fibrillar center;Nucleoplasm		Cell Junctions				Cell Junctions (GO:0030054);Nucleoli fibrillar center (GO:0001650);Nucleoplasm (GO:0005654)	Nucleoli fibrillar center;Nucleoplasm;Cell Junctions	Nucleoli;Plasma membrane;Nucleoplasm	cell	TRUE	FALSE	FALSE
ENSG00000068781	STON1-GTF2A1L	Approved	Nucleoplasm	Cytosol				Cytosol;Nucleoplasm					Cytosol (GO:0005829);Nucleoplasm (GO:0005654)	Nucleoplasm;Cytosol	Cytosol;Nucleoplasm	cell	TRUE	FALSE	FALSE
ENSG00000068784	SRBD1	Approved	Cytosol;Mitochondria					Cytosol;Mitochondria					Cytosol (GO:0005829);Mitochondria (GO:0005739)	Cytosol;Mitochondria	Cytosol;Mitochondria	cyto	TRUE	FALSE	FALSE
ENSG00000068796	KIF2A	Enhanced	Centrosome;Nucleoli;Nucleoplasm			Centrosome;Nucleoli;Nucleoplasm					Nucleoplasm		Centrosome (GO:0005813);Nucleoli (GO:0005730);Nucleoplasm (GO:0005654)	Centrosome;Nucleoli;Nucleoplasm	Nucleoli;Centrosome;Nucleoplasm	nuc	TRUE	TRUE	FALSE
ENSG00000068831	RASGRP2	Supported	Plasma membrane				Plasma membrane			Plasma membrane			Plasma membrane (GO:0005886)	Plasma membrane	Plasma membrane	cyto	FALSE	TRUE	FALSE
ENSG00000068878	PSME4	Supported	Nucleoplasm				Nucleoplasm						Nucleoplasm (GO:0005654)	Nucleoplasm	Nucleoplasm	nuc	FALSE	FALSE	FALSE
ENSG00000068903	SIRT2	Supported	Cytosol;Nucleoli	Nucleoplasm			Cytosol;Nucleoplasm	Nucleoli		Nucleoli;Nucleoplasm			Cytosol (GO:0005829);Nucleoli (GO:0005730);Nucleoplasm (GO:0005654)	Cytosol;Nucleoli;Nucleoplasm	Nucleoli;Cytosol;Nucleoplasm	cell	TRUE	TRUE	FALSE
ENSG00000068985	PAGE1	Approved	Nucleoli fibrillar center	Mitochondria;Nucleoplasm				Mitochondria;Nucleoli fibrillar center;Nucleoplasm					Mitochondria (GO:0005739);Nucleoli fibrillar center (GO:0001650);Nucleoplasm (GO:0005654)	Nucleoli fibrillar center;Mitochondria;Nucleoplasm	Nucleoli;Nucleoplasm;Mitochondria	cell	TRUE	FALSE	FALSE
ENSG00000069011	PITX1	Approved	Nucleoli					Nucleoli		Nucleoli			Nucleoli (GO:0005730)	Nucleoli	Nucleoli	nuc	FALSE	TRUE	FALSE
ENSG00000069020	MAST4	Approved	Cytosol;Nucleoplasm					Cytosol;Nucleoplasm					Cytosol (GO:0005829);Nucleoplasm (GO:0005654)	Cytosol;Nucleoplasm	Cytosol;Nucleoplasm	cell	TRUE	FALSE	FALSE
ENSG00000069248	NUP133	Supported	Nuclear membrane				Nuclear membrane						Nuclear membrane (GO:0031965)	Nuclear membrane	Nuclear membrane	nuc	FALSE	FALSE	FALSE
ENSG00000069275	NUCKS1	Supported	Nucleoplasm	Nucleoli			Nucleoli;Nucleoplasm			Nucleoplasm			Nucleoli (GO:0005730);Nucleoplasm (GO:0005654)	Nucleoplasm;Nucleoli	Nucleoli;Nucleoplasm	nuc	TRUE	TRUE	FALSE
ENSG00000069329	VPS35	Supported	Endosomes;Lysosomes				Endosomes;Lysosomes						Endosomes (GO:0005768);Lysosomes (GO:0005764)	Endosomes;Lysosomes	Vesicles	cyto	TRUE	FALSE	FALSE
ENSG00000069345	DNAJA2	Approved	Cytosol;Nucleoli	Intermediate filaments				Cytosol;Intermediate filaments;Nucleoli					Cytosol (GO:0005829);Intermediate filaments (GO:0045111);Nucleoli (GO:0005730)	Cytosol;Nucleoli;Intermediate filaments	Nucleoli;Cytosol;Intermediate filaments	cell	TRUE	FALSE	FALSE
ENSG00000069399	BCL3	Supported	Nucleoplasm	Cytosol;Vesicles			Nucleoplasm		Cytosol;Vesicles				Cytosol (GO:0005829);Nucleoplasm (GO:0005654);Vesicles (GO:0043231)	Nucleoplasm;Cytosol;Vesicles	Cytosol;Nucleoplasm;Vesicles	cell	TRUE	FALSE	FALSE
ENSG00000069431	ABCC9	Approved	Cytosol;Nucleoplasm					Cytosol;Nucleoplasm					Cytosol (GO:0005829);Nucleoplasm (GO:0005654)	Cytosol;Nucleoplasm	Cytosol;Nucleoplasm	cell	TRUE	FALSE	FALSE
ENSG00000069482	GAL	Supported	Golgi apparatus	Vesicles	Predicted to be secreted		Golgi apparatus;Vesicles						Golgi apparatus (GO:0005794);Vesicles (GO:0043231)	Golgi apparatus;Vesicles	Golgi apparatus;Vesicles	cyto	TRUE	FALSE	FALSE
ENSG00000069493	CLEC2D	Uncertain	Golgi apparatus						Golgi apparatus				Golgi apparatus (GO:0005794)	Golgi apparatus	Golgi apparatus	cyto	FALSE	FALSE	FALSE
ENSG00000069667	RORA	Supported	Nucleoli				Nucleoli						Nucleoli (GO:0005730)	Nucleoli	Nucleoli	nuc	FALSE	FALSE	FALSE
ENSG00000069696	DRD4	Uncertain	Plasma membrane	Centrosome			Plasma membrane		Centrosome				Centrosome (GO:0005813);Plasma membrane (GO:0005886)	Plasma membrane;Centrosome	Plasma membrane;Centrosome	cyto	TRUE	FALSE	FALSE
ENSG00000069702	TGFBR3	Approved	Cytosol		Predicted to be secreted			Cytosol					Cytosol (GO:0005829)	Cytosol	Cytosol	cyto	FALSE	FALSE	FALSE
ENSG00000069849	ATP1B3	Supported	Plasma membrane				Plasma membrane						Plasma membrane (GO:0005886)	Plasma membrane	Plasma membrane	cyto	FALSE	FALSE	FALSE
ENSG00000069869	NEDD4	Approved	Cytosol					Cytosol					Cytosol (GO:0005829)	Cytosol	Cytosol	cyto	FALSE	FALSE	FALSE
ENSG00000069943	PIGB	Uncertain	Cytosol;Plasma membrane						Cytosol;Plasma membrane				Cytosol (GO:0005829);Plasma membrane (GO:0005886)	Cytosol;Plasma membrane	Cytosol;Plasma membrane	cyto	TRUE	FALSE	FALSE
ENSG00000069956	MAPK6	Supported	Cytosol				Cytosol			Cytosol			Cytosol (GO:0005829)	Cytosol	Cytosol	cyto	FALSE	TRUE	FALSE
ENSG00000069966	GNB5	Approved	Nuclear speckles	Centrosome;Rods & Rings				Centrosome;Nuclear speckles;Rods & Rings					Centrosome (GO:0005813);Nuclear speckles (GO:0016607);Rods & Rings ()	Nuclear speckles;Centrosome;Rods & Rings	Centrosome;Nuclear speckles;Cytoplasmic Aggregates	cell	TRUE	FALSE	FALSE
ENSG00000069998	HDHD5	Approved	Mitochondria					Mitochondria					Mitochondria (GO:0005739)	Mitochondria	Mitochondria	cyto	FALSE	FALSE	FALSE
ENSG00000070010	UFD1	Approved	Cytosol;Nucleoplasm	Nucleoli				Cytosol;Nucleoli;Nucleoplasm		Nucleoplasm			Cytosol (GO:0005829);Nucleoli (GO:0005730);Nucleoplasm (GO:0005654)	Cytosol;Nucleoplasm;Nucleoli	Nucleoli;Cytosol;Nucleoplasm	cell	TRUE	TRUE	FALSE
ENSG00000070019	GUCY2C	Uncertain	Vesicles						Vesicles				Vesicles (GO:0043231)	Vesicles	Vesicles	cyto	FALSE	FALSE	FALSE
ENSG00000070061	ELP1	Supported	Cytosol	Nucleoplasm			Cytosol;Nucleoplasm						Cytosol (GO:0005829);Nucleoplasm (GO:0005654)	Cytosol;Nucleoplasm	Cytosol;Nucleoplasm	cell	TRUE	FALSE	FALSE
ENSG00000070081	NUCB2	Enhanced	Golgi apparatus		Predicted to be secreted	Golgi apparatus							Golgi apparatus (GO:0005794)	Golgi apparatus	Golgi apparatus	cyto	FALSE	FALSE	FALSE
ENSG00000070182	SPTB	Approved	Cytosol					Cytosol					Cytosol (GO:0005829)	Cytosol	Cytosol	cyto	FALSE	FALSE	FALSE
ENSG00000070214	SLC44A1	Supported	Mitochondria	Nucleoplasm			Mitochondria	Nucleoplasm					Mitochondria (GO:0005739);Nucleoplasm (GO:0005654)	Mitochondria;Nucleoplasm	Nucleoplasm;Mitochondria	cell	TRUE	FALSE	FALSE
ENSG00000070366	SMG6	Supported	Nucleoli	Cytosol			Cytosol;Nucleoli						Cytosol (GO:0005829);Nucleoli (GO:0005730)	Nucleoli;Cytosol	Nucleoli;Cytosol	cell	TRUE	FALSE	FALSE
ENSG00000070371	CLTCL1	Approved	Vesicles					Vesicles					Vesicles (GO:0043231)	Vesicles	Vesicles	cyto	FALSE	FALSE	FALSE
ENSG00000070404	FSTL3	Supported	Nucleoplasm		Predicted to be secreted		Nucleoplasm						Nucleoplasm (GO:0005654)	Nucleoplasm	Nucleoplasm	nuc	FALSE	FALSE	FALSE
ENSG00000070423	RNF126	Approved	Nucleoplasm	Cytosol				Cytosol;Nucleoplasm					Cytosol (GO:0005829);Nucleoplasm (GO:0005654)	Nucleoplasm;Cytosol	Cytosol;Nucleoplasm	cell	TRUE	FALSE	FALSE
ENSG00000070444	MNT	Enhanced	Nucleoplasm			Nucleoplasm							Nucleoplasm (GO:0005654)	Nucleoplasm	Nucleoplasm	nuc	FALSE	FALSE	FALSE
ENSG00000070476	ZXDC	Approved	Nucleoli					Nucleoli		Nucleoli			Nucleoli (GO:0005730)	Nucleoli	Nucleoli	nuc	FALSE	TRUE	FALSE
ENSG00000070495	JMJD6	Supported	Nucleoplasm				Nucleoplasm			Nucleoplasm			Nucleoplasm (GO:0005654)	Nucleoplasm	Nucleoplasm	nuc	FALSE	TRUE	FALSE
ENSG00000070501	POLB	Supported	Cytosol;Vesicles				Cytosol	Vesicles					Cytosol (GO:0005829);Vesicles (GO:0043231)	Cytosol;Vesicles	Cytosol;Vesicles	cyto	TRUE	FALSE	FALSE
ENSG00000070526	ST6GALNAC1	Approved	Golgi apparatus	Nucleoplasm				Golgi apparatus;Nucleoplasm		Golgi apparatus			Golgi apparatus (GO:0005794);Nucleoplasm (GO:0005654)	Golgi apparatus;Nucleoplasm	Nucleoplasm;Golgi apparatus	cell	TRUE	TRUE	FALSE
ENSG00000070540	WIPI1	Supported	Golgi apparatus	Cytosol;Nucleoplasm			Golgi apparatus	Cytosol;Nucleoplasm		Golgi apparatus			Cytosol (GO:0005829);Golgi apparatus (GO:0005794);Nucleoplasm (GO:0005654)	Golgi apparatus;Cytosol;Nucleoplasm	Cytosol;Nucleoplasm;Golgi apparatus	cell	TRUE	TRUE	FALSE
ENSG00000070610	GBA2	Approved	Golgi apparatus;Nucleoplasm	Cytosol				Cytosol;Golgi apparatus;Nucleoplasm					Cytosol (GO:0005829);Golgi apparatus (GO:0005794);Nucleoplasm (GO:0005654)	Golgi apparatus;Nucleoplasm;Cytosol	Cytosol;Nucleoplasm;Golgi apparatus	cell	TRUE	FALSE	FALSE
ENSG00000070669	ASNS	Enhanced	Cytosol			Cytosol				Cytosol			Cytosol (GO:0005829)	Cytosol	Cytosol	cyto	FALSE	TRUE	FALSE
ENSG00000070729	CNGB1	Approved	Cytosol	Plasma membrane				Cytosol;Plasma membrane		Cytosol			Cytosol (GO:0005829);Plasma membrane (GO:0005886)	Cytosol;Plasma membrane	Cytosol;Plasma membrane	cyto	TRUE	TRUE	FALSE
ENSG00000070756	PABPC1	Supported	Cytosol				Cytosol						Cytosol (GO:0005829)	Cytosol	Cytosol	cyto	FALSE	FALSE	FALSE
ENSG00000070759	TESK2	Enhanced	Nucleoplasm			Nucleoplasm							Nucleoplasm (GO:0005654)	Nucleoplasm	Nucleoplasm	nuc	FALSE	FALSE	FALSE
ENSG00000070761	CFAP20	Supported	Nucleoplasm				Nucleoplasm						Nucleoplasm (GO:0005654)	Nucleoplasm	Nucleoplasm	nuc	FALSE	FALSE	FALSE
ENSG00000070778	PTPN21	Approved	Cytosol	Golgi apparatus				Cytosol;Golgi apparatus					Cytosol (GO:0005829);Golgi apparatus (GO:0005794)	Cytosol;Golgi apparatus	Cytosol;Golgi apparatus	cyto	TRUE	FALSE	FALSE
ENSG00000070785	EIF2B3	Supported	Cytosol;Vesicles				Cytosol;Vesicles						Cytosol (GO:0005829);Vesicles (GO:0043231)	Cytosol;Vesicles	Cytosol;Vesicles	cyto	TRUE	FALSE	FALSE
ENSG00000070808	CAMK2A	Approved	Plasma membrane	Cell Junctions;Cytosol				Plasma membrane	Cell Junctions;Cytosol				Cell Junctions (GO:0030054);Cytosol (GO:0005829);Plasma membrane (GO:0005886)	Plasma membrane;Cell Junctions;Cytosol	Plasma membrane;Cytosol	cyto	TRUE	FALSE	FALSE
ENSG00000070814	TCOF1	Enhanced	Nucleoli fibrillar center			Nucleoli fibrillar center							Nucleoli fibrillar center (GO:0001650)	Nucleoli fibrillar center	Nucleoli	nuc	FALSE	FALSE	FALSE
ENSG00000070831	CDC42	Supported	Cytokinetic bridge;Microtubules				Cytokinetic bridge;Microtubules			Cytokinetic bridge		Cytokinetic bridge (biological definition)	Cytokinetic bridge (GO:0045171);Microtubules (GO:0015630)	Cytokinetic bridge;Microtubules	Microtubules	cyto	TRUE	FALSE	TRUE
ENSG00000070882	OSBPL3	Supported	Cytosol	Nucleoli			Cytosol;Nucleoli						Cytosol (GO:0005829);Nucleoli (GO:0005730)	Cytosol;Nucleoli	Nucleoli;Cytosol	cell	TRUE	FALSE	FALSE
ENSG00000070950	RAD18	Supported	Nuclear bodies;Nucleoplasm	Nuclear speckles			Nuclear bodies;Nuclear speckles;Nucleoplasm			Nuclear bodies;Nucleoplasm			Nuclear bodies (GO:0016604);Nuclear speckles (GO:0016607);Nucleoplasm (GO:0005654)	Nuclear bodies;Nucleoplasm;Nuclear speckles	Nuclear speckles;Nuclear bodies;Nucleoplasm	nuc	TRUE	TRUE	FALSE
ENSG00000070961	ATP2B1	Supported	Plasma membrane				Plasma membrane						Plasma membrane (GO:0005886)	Plasma membrane	Plasma membrane	cyto	FALSE	FALSE	FALSE
ENSG00000071073	MGAT4A	Approved	Golgi apparatus		Predicted to be secreted			Golgi apparatus		Golgi apparatus			Golgi apparatus (GO:0005794)	Golgi apparatus	Golgi apparatus	cyto	FALSE	TRUE	FALSE
ENSG00000071127	WDR1	Supported	Cell Junctions;Plasma membrane				Cell Junctions;Plasma membrane						Cell Junctions (GO:0030054);Plasma membrane (GO:0005886)	Cell Junctions;Plasma membrane	Plasma membrane	cyto	TRUE	FALSE	FALSE
ENSG00000071203	MS4A12	Approved	Cytosol;Plasma membrane	Endoplasmic reticulum;Golgi apparatus;Nucleoli				Cytosol;Endoplasmic reticulum;Golgi apparatus;Nucleoli;Plasma membrane					Cytosol (GO:0005829);Endoplasmic reticulum (GO:0005783);Golgi apparatus (GO:0005794);Nucleoli (GO:0005730);Plasma membrane (GO:0005886)	Cytosol;Plasma membrane;Endoplasmic reticulum;Golgi apparatus;Nucleoli	Nucleoli;Endoplasmic reticulum;Cytosol;Plasma membrane;Golgi apparatus	cell	TRUE	FALSE	FALSE
ENSG00000071205	ARHGAP10	Approved	Nucleoplasm	Cytosol;Nuclear membrane				Cytosol;Nuclear membrane;Nucleoplasm					Cytosol (GO:0005829);Nuclear membrane (GO:0031965);Nucleoplasm (GO:0005654)	Nucleoplasm;Cytosol;Nuclear membrane	Nuclear membrane;Cytosol;Nucleoplasm	cell	TRUE	FALSE	FALSE
ENSG00000071242	RPS6KA2	Supported	Nucleoplasm				Nucleoplasm						Nucleoplasm (GO:0005654)	Nucleoplasm	Nucleoplasm	nuc	FALSE	FALSE	FALSE
ENSG00000071243	ING3	Enhanced	Nucleoplasm			Nucleoplasm							Nucleoplasm (GO:0005654)	Nucleoplasm	Nucleoplasm	nuc	FALSE	FALSE	FALSE
ENSG00000071282	LMCD1	Supported	Cytosol;Nucleoplasm	Cell Junctions;Plasma membrane			Cytosol;Nucleoplasm	Cell Junctions;Plasma membrane			Cytosol;Nucleoplasm		Cell Junctions (GO:0030054);Cytosol (GO:0005829);Nucleoplasm (GO:0005654);Plasma membrane (GO:0005886)	Cytosol;Nucleoplasm;Cell Junctions;Plasma membrane	Cytosol;Plasma membrane;Nucleoplasm	cell	TRUE	TRUE	FALSE
ENSG00000071462	BUD23	Supported	Nucleoli;Nucleoplasm				Nucleoli;Nucleoplasm			Nucleoli;Nucleoplasm			Nucleoli (GO:0005730);Nucleoplasm (GO:0005654)	Nucleoli;Nucleoplasm	Nucleoli;Nucleoplasm	nuc	TRUE	TRUE	FALSE
ENSG00000071539	TRIP13	Approved	Nucleoplasm					Nucleoplasm					Nucleoplasm (GO:0005654)	Nucleoplasm	Nucleoplasm	nuc	FALSE	FALSE	FALSE
ENSG00000071564	TCF3	Enhanced	Nucleoplasm			Nucleoplasm				Nucleoplasm			Nucleoplasm (GO:0005654)	Nucleoplasm	Nucleoplasm	nuc	FALSE	TRUE	FALSE
ENSG00000071575	TRIB2	Approved	Nucleoplasm	Cytosol				Cytosol;Nucleoplasm					Cytosol (GO:0005829);Nucleoplasm (GO:0005654)	Nucleoplasm;Cytosol	Cytosol;Nucleoplasm	cell	TRUE	FALSE	FALSE
ENSG00000071626	DAZAP1	Enhanced	Nucleoplasm	Cytosol		Cytosol;Nucleoplasm							Cytosol (GO:0005829);Nucleoplasm (GO:0005654)	Nucleoplasm;Cytosol	Cytosol;Nucleoplasm	cell	TRUE	FALSE	FALSE
ENSG00000071655	MBD3	Supported	Nucleoplasm				Nucleoplasm						Nucleoplasm (GO:0005654)	Nucleoplasm	Nucleoplasm	nuc	FALSE	FALSE	FALSE
ENSG00000071794	HLTF	Enhanced	Nucleoplasm			Nucleoplasm							Nucleoplasm (GO:0005654)	Nucleoplasm	Nucleoplasm	nuc	FALSE	FALSE	FALSE
ENSG00000071859	FAM50A	Enhanced	Nucleoplasm			Nucleoplasm							Nucleoplasm (GO:0005654)	Nucleoplasm	Nucleoplasm	nuc	FALSE	FALSE	FALSE
ENSG00000071889	FAM3A	Approved	Nucleoli rim	Mitotic chromosome;Nucleoplasm	Predicted to be secreted			Mitotic chromosome;Nucleoli rim;Nucleoplasm		Nucleoli rim;Nucleoplasm		Mitotic chromosome (biological definition)	Mitotic chromosome (GO:0005694);Nucleoli rim (GO:0005730);Nucleoplasm (GO:0005654)	Nucleoli rim;Mitotic chromosome;Nucleoplasm	Nucleoli;Nucleoplasm	nuc	TRUE	TRUE	FALSE
ENSG00000071894	CPSF1	Supported	Nucleoplasm				Nucleoplasm			Nucleoplasm			Nucleoplasm (GO:0005654)	Nucleoplasm	Nucleoplasm	nuc	FALSE	TRUE	FALSE
ENSG00000071967	CYBRD1	Supported	Plasma membrane				Plasma membrane						Plasma membrane (GO:0005886)	Plasma membrane	Plasma membrane	cyto	FALSE	FALSE	FALSE
ENSG00000071994	PDCD2	Approved	Nucleoplasm	Cytokinetic bridge				Cytokinetic bridge;Nucleoplasm		Cytokinetic bridge		Cytokinetic bridge (biological definition)	Cytokinetic bridge (GO:0045171);Nucleoplasm (GO:0005654)	Nucleoplasm;Cytokinetic bridge	Microtubules;Nucleoplasm	nuc	TRUE	FALSE	TRUE
ENSG00000072041	SLC6A15	Approved	Nucleoli	Vesicles				Nucleoli;Vesicles					Nucleoli (GO:0005730);Vesicles (GO:0043231)	Nucleoli;Vesicles	Nucleoli;Vesicles	cell	TRUE	FALSE	FALSE
ENSG00000072062	PRKACA	Approved	Cytosol	Cytokinetic bridge				Cytosol	Cytokinetic bridge	Cytokinetic bridge;Cytosol		Cytokinetic bridge (biological definition)	Cytokinetic bridge (GO:0045171);Cytosol (GO:0005829)	Cytosol;Cytokinetic bridge	Cytosol;Microtubules	cyto	TRUE	TRUE	TRUE
ENSG00000072110	ACTN1	Approved	Actin filaments;Focal adhesion sites	Cytosol;Plasma membrane				Actin filaments;Cytosol;Focal adhesion sites;Plasma membrane					Actin filaments (GO:0015629);Cytosol (GO:0005829);Focal adhesion sites (GO:0005925);Plasma membrane (GO:0005886)	Actin filaments;Focal adhesion sites;Cytosol;Plasma membrane	Cytosol;Plasma membrane;Actin filaments	cyto	TRUE	FALSE	FALSE
ENSG00000072133	RPS6KA6	Supported	Mitochondria;Nucleoplasm	Nucleoli			Nucleoplasm	Mitochondria;Nucleoli					Mitochondria (GO:0005739);Nucleoli (GO:0005730);Nucleoplasm (GO:0005654)	Mitochondria;Nucleoplasm;Nucleoli	Nucleoli;Nucleoplasm;Mitochondria	cell	TRUE	FALSE	FALSE
ENSG00000072134	EPN2	Supported	Vesicles				Vesicles						Vesicles (GO:0043231)	Vesicles	Vesicles	cyto	FALSE	FALSE	FALSE
ENSG00000072135	PTPN18	Approved	Intermediate filaments					Intermediate filaments		Intermediate filaments			Intermediate filaments (GO:0045111)	Intermediate filaments	Intermediate filaments	cyto	FALSE	TRUE	FALSE
ENSG00000072163	LIMS2	Supported	Focal adhesion sites				Focal adhesion sites						Focal adhesion sites (GO:0005925)	Focal adhesion sites	Actin filaments	cyto	FALSE	FALSE	FALSE
ENSG00000072182	ASIC4	Approved	Golgi apparatus					Golgi apparatus					Golgi apparatus (GO:0005794)	Golgi apparatus	Golgi apparatus	cyto	FALSE	FALSE	FALSE
ENSG00000072195	SPEG	Approved	Vesicles					Vesicles					Vesicles (GO:0043231)	Vesicles	Vesicles	cyto	FALSE	FALSE	FALSE
ENSG00000072201	LNX1	Supported	Cell Junctions	Cytosol			Cell Junctions;Cytosol						Cell Junctions (GO:0030054);Cytosol (GO:0005829)	Cell Junctions;Cytosol	Plasma membrane;Cytosol	cyto	TRUE	FALSE	FALSE
ENSG00000072210	ALDH3A2	Approved	Cytosol;Endoplasmic reticulum					Endoplasmic reticulum	Cytosol	Cytosol;Endoplasmic reticulum			Cytosol (GO:0005829);Endoplasmic reticulum (GO:0005783)	Cytosol;Endoplasmic reticulum	Cytosol;Endoplasmic reticulum	cyto	TRUE	TRUE	FALSE
ENSG00000072274	TFRC	Supported	Endosomes;Lysosomes		Predicted to be secreted		Endosomes;Lysosomes						Endosomes (GO:0005768);Lysosomes (GO:0005764)	Endosomes;Lysosomes	Vesicles	cyto	TRUE	FALSE	FALSE
ENSG00000072310	SREBF1	Supported	Cytosol;Golgi apparatus;Nucleoplasm				Nucleoplasm	Cytosol;Golgi apparatus		Cytosol			Cytosol (GO:0005829);Golgi apparatus (GO:0005794);Nucleoplasm (GO:0005654)	Cytosol;Golgi apparatus;Nucleoplasm	Cytosol;Nucleoplasm;Golgi apparatus	cell	TRUE	TRUE	FALSE
ENSG00000072364	AFF4	Supported	Nucleoplasm	Nucleoli fibrillar center			Nucleoli fibrillar center;Nucleoplasm						Nucleoli fibrillar center (GO:0001650);Nucleoplasm (GO:0005654)	Nucleoplasm;Nucleoli fibrillar center	Nucleoli;Nucleoplasm	nuc	TRUE	FALSE	FALSE
ENSG00000072401	UBE2D1	Approved	Cytosol;Plasma membrane				Cytosol		Plasma membrane				Cytosol (GO:0005829);Plasma membrane (GO:0005886)	Cytosol;Plasma membrane	Cytosol;Plasma membrane	cyto	TRUE	FALSE	FALSE
ENSG00000072415	PALS1	Uncertain	Nucleoplasm	Cytosol;Plasma membrane				Cytosol;Plasma membrane	Nucleoplasm				Cytosol (GO:0005829);Nucleoplasm (GO:0005654);Plasma membrane (GO:0005886)	Nucleoplasm;Cytosol;Plasma membrane	Cytosol;Plasma membrane;Nucleoplasm	cell	TRUE	FALSE	FALSE
ENSG00000072422	RHOBTB1	Approved	Nucleoplasm	Cytosol				Cytosol;Nucleoplasm					Cytosol (GO:0005829);Nucleoplasm (GO:0005654)	Nucleoplasm;Cytosol	Cytosol;Nucleoplasm	cell	TRUE	FALSE	FALSE
ENSG00000072501	SMC1A	Enhanced	Nucleoplasm			Nucleoplasm							Nucleoplasm (GO:0005654)	Nucleoplasm	Nucleoplasm	nuc	FALSE	FALSE	FALSE
ENSG00000072518	MARK2	Supported	Plasma membrane	Nucleoplasm			Plasma membrane	Nucleoplasm					Nucleoplasm (GO:0005654);Plasma membrane (GO:0005886)	Plasma membrane;Nucleoplasm	Plasma membrane;Nucleoplasm	cell	TRUE	FALSE	FALSE
ENSG00000072571	HMMR	Enhanced	Microtubules	Centrosome;Cytosol		Centrosome;Cytosol;Microtubules				Cytosol;Microtubules			Centrosome (GO:0005813);Cytosol (GO:0005829);Microtubules (GO:0015630)	Microtubules;Centrosome;Cytosol	Cytosol;Centrosome;Microtubules	cyto	TRUE	TRUE	FALSE
ENSG00000072609	CHFR	Uncertain	Microtubules;Nuclear bodies						Microtubules;Nuclear bodies				Microtubules (GO:0015630);Nuclear bodies (GO:0016604)	Microtubules;Nuclear bodies	Nuclear bodies;Microtubules	cell	TRUE	FALSE	FALSE
ENSG00000072682	P4HA2	Enhanced	Endoplasmic reticulum;Vesicles			Endoplasmic reticulum;Vesicles				Vesicles	Endoplasmic reticulum;Vesicles		Endoplasmic reticulum (GO:0005783);Vesicles (GO:0043231)	Endoplasmic reticulum;Vesicles	Endoplasmic reticulum;Vesicles	cyto	TRUE	TRUE	FALSE
ENSG00000072736	NFATC3	Supported	Cytosol;Nucleoplasm				Cytosol;Nucleoplasm						Cytosol (GO:0005829);Nucleoplasm (GO:0005654)	Cytosol;Nucleoplasm	Cytosol;Nucleoplasm	cell	TRUE	FALSE	FALSE
ENSG00000072756	TRNT1	Supported	Mitochondria				Mitochondria			Mitochondria			Mitochondria (GO:0005739)	Mitochondria	Mitochondria	cyto	FALSE	TRUE	FALSE
ENSG00000072778	ACADVL	Supported	Mitochondria	Nucleoli;Nucleoplasm			Mitochondria		Nucleoli;Nucleoplasm	Mitochondria;Nucleoli;Nucleoplasm			Mitochondria (GO:0005739);Nucleoli (GO:0005730);Nucleoplasm (GO:0005654)	Mitochondria;Nucleoli;Nucleoplasm	Nucleoli;Nucleoplasm;Mitochondria	cell	TRUE	TRUE	FALSE
ENSG00000072786	STK10	Approved	Nucleoplasm;Plasma membrane					Nucleoplasm;Plasma membrane					Nucleoplasm (GO:0005654);Plasma membrane (GO:0005886)	Nucleoplasm;Plasma membrane	Plasma membrane;Nucleoplasm	cell	TRUE	FALSE	FALSE
ENSG00000072803	FBXW11	Approved	Plasma membrane;Vesicles	Nucleoplasm				Nucleoplasm;Plasma membrane;Vesicles		Nucleoplasm			Nucleoplasm (GO:0005654);Plasma membrane (GO:0005886);Vesicles (GO:0043231)	Plasma membrane;Vesicles;Nucleoplasm	Plasma membrane;Nucleoplasm;Vesicles	cell	TRUE	TRUE	FALSE
ENSG00000072818	ACAP1	Uncertain	Golgi apparatus						Golgi apparatus				Golgi apparatus (GO:0005794)	Golgi apparatus	Golgi apparatus	cyto	FALSE	FALSE	FALSE
ENSG00000072832	CRMP1	Supported	Centrosome	Cytosol			Centrosome;Cytosol						Centrosome (GO:0005813);Cytosol (GO:0005829)	Centrosome;Cytosol	Cytosol;Centrosome	cyto	TRUE	FALSE	FALSE
ENSG00000072849	DERL2	Supported	Endoplasmic reticulum				Endoplasmic reticulum						Endoplasmic reticulum (GO:0005783)	Endoplasmic reticulum	Endoplasmic reticulum	cyto	FALSE	FALSE	FALSE
ENSG00000072952	IRAG1	Approved	Cytosol	Nuclear bodies				Cytosol;Nuclear bodies					Cytosol (GO:0005829);Nuclear bodies (GO:0016604)	Cytosol;Nuclear bodies	Cytosol;Nuclear bodies	cell	TRUE	FALSE	FALSE
ENSG00000072954	TMEM38A	Approved	Nucleoplasm					Nucleoplasm					Nucleoplasm (GO:0005654)	Nucleoplasm	Nucleoplasm	nuc	FALSE	FALSE	FALSE
ENSG00000072958	AP1M1	Approved	Cytosol;Vesicles				Vesicles		Cytosol				Cytosol (GO:0005829);Vesicles (GO:0043231)	Cytosol;Vesicles	Cytosol;Vesicles	cyto	TRUE	FALSE	FALSE
ENSG00000073008	PVR	Supported	Nucleoplasm;Plasma membrane;Vesicles		Predicted to be secreted		Plasma membrane	Nucleoplasm;Vesicles					Nucleoplasm (GO:0005654);Plasma membrane (GO:0005886);Vesicles (GO:0043231)	Nucleoplasm;Plasma membrane;Vesicles	Plasma membrane;Nucleoplasm;Vesicles	cell	TRUE	FALSE	FALSE
ENSG00000073050	XRCC1	Enhanced	Nucleoplasm			Nucleoplasm				Nucleoplasm			Nucleoplasm (GO:0005654)	Nucleoplasm	Nucleoplasm	nuc	FALSE	TRUE	FALSE
ENSG00000073060	SCARB1	Approved	Vesicles	Lysosomes;Rods & Rings				Lysosomes;Rods & Rings;Vesicles					Lysosomes (GO:0005764);Rods & Rings ();Vesicles (GO:0043231)	Vesicles;Lysosomes;Rods & Rings	Cytoplasmic Aggregates;Vesicles	cyto	TRUE	FALSE	FALSE
ENSG00000073111	MCM2	Enhanced	Nucleoplasm			Nucleoplasm				Nucleoplasm			Nucleoplasm (GO:0005654)	Nucleoplasm	Nucleoplasm	nuc	FALSE	TRUE	FALSE
ENSG00000073150	PANX2	Supported	Plasma membrane				Plasma membrane						Plasma membrane (GO:0005886)	Plasma membrane	Plasma membrane	cyto	FALSE	FALSE	FALSE
ENSG00000073169	SELENOO	Supported	Mitochondria	Mitotic chromosome			Mitochondria;Mitotic chromosome			Mitochondria;Mitotic chromosome		Mitotic chromosome (biological definition)	Mitochondria (GO:0005739);Mitotic chromosome (GO:0005694)	Mitochondria;Mitotic chromosome	Nucleoplasm;Mitochondria	cell	TRUE	TRUE	TRUE
ENSG00000073282	TP63	Enhanced	Nucleoplasm			Nucleoplasm				Nucleoplasm			Nucleoplasm (GO:0005654)	Nucleoplasm	Nucleoplasm	nuc	FALSE	TRUE	FALSE
ENSG00000073331	ALPK1	Approved	Centrosome					Centrosome					Centrosome (GO:0005813)	Centrosome	Centrosome	nuc	FALSE	FALSE	FALSE
ENSG00000073350	LLGL2	Supported	Cytosol	Vesicles			Cytosol	Vesicles					Cytosol (GO:0005829);Vesicles (GO:0043231)	Cytosol;Vesicles	Cytosol;Vesicles	cyto	TRUE	FALSE	FALSE
ENSG00000073417	PDE8A	Approved	Golgi apparatus					Golgi apparatus					Golgi apparatus (GO:0005794)	Golgi apparatus	Golgi apparatus	cyto	FALSE	FALSE	FALSE
ENSG00000073464	CLCN4	Supported	Vesicles				Vesicles						Vesicles (GO:0043231)	Vesicles	Vesicles	cyto	FALSE	FALSE	FALSE
ENSG00000073536	NLE1	Supported	Nucleoli	Nucleoplasm			Nucleoli	Nucleoplasm					Nucleoli (GO:0005730);Nucleoplasm (GO:0005654)	Nucleoli;Nucleoplasm	Nucleoli;Nucleoplasm	nuc	TRUE	FALSE	FALSE
ENSG00000073578	SDHA	Supported	Mitochondria	Nucleoli		Mitochondria		Nucleoli		Mitochondria;Nucleoli			Mitochondria (GO:0005739);Nucleoli (GO:0005730)	Mitochondria;Nucleoli	Nucleoli;Mitochondria	cell	TRUE	TRUE	FALSE
ENSG00000073584	SMARCE1	Supported	Nucleoplasm				Nucleoplasm						Nucleoplasm (GO:0005654)	Nucleoplasm	Nucleoplasm	nuc	FALSE	FALSE	FALSE
ENSG00000073598	FNDC8	Approved	Cytosol					Cytosol					Cytosol (GO:0005829)	Cytosol	Cytosol	cyto	FALSE	FALSE	FALSE
ENSG00000073605	GSDMB	Approved	Nucleoplasm	Cytosol			Cytosol	Nucleoplasm					Cytosol (GO:0005829);Nucleoplasm (GO:0005654)	Nucleoplasm;Cytosol	Cytosol;Nucleoplasm	cell	TRUE	FALSE	FALSE
ENSG00000073614	KDM5A	Supported	Nuclear bodies	Cytosol			Nuclear bodies	Cytosol					Cytosol (GO:0005829);Nuclear bodies (GO:0016604)	Nuclear bodies;Cytosol	Cytosol;Nuclear bodies	cell	TRUE	FALSE	FALSE
ENSG00000073711	PPP2R3A	Approved	Golgi apparatus					Golgi apparatus					Golgi apparatus (GO:0005794)	Golgi apparatus	Golgi apparatus	cyto	FALSE	FALSE	FALSE
ENSG00000073712	FERMT2	Supported	Focal adhesion sites	Cytosol;Nucleoplasm			Cytosol;Focal adhesion sites;Nucleoplasm			Cytosol			Cytosol (GO:0005829);Focal adhesion sites (GO:0005925);Nucleoplasm (GO:0005654)	Focal adhesion sites;Cytosol;Nucleoplasm	Cytosol;Nucleoplasm;Actin filaments	cell	TRUE	TRUE	FALSE
ENSG00000073734	ABCB11	Uncertain	Cytosol;Nucleoplasm;Plasma membrane						Cytosol;Nucleoplasm;Plasma membrane				Cytosol (GO:0005829);Nucleoplasm (GO:0005654);Plasma membrane (GO:0005886)	Cytosol;Nucleoplasm;Plasma membrane	Cytosol;Plasma membrane;Nucleoplasm	cell	TRUE	FALSE	FALSE
ENSG00000073792	IGF2BP2	Enhanced	Cytosol			Cytosol							Cytosol (GO:0005829)	Cytosol	Cytosol	cyto	FALSE	FALSE	FALSE
ENSG00000073803	MAP3K13	Approved	Centriolar satellite	Cytosol;Nucleoplasm				Centriolar satellite;Cytosol;Nucleoplasm					Centriolar satellite (GO:0034451);Cytosol (GO:0005829);Nucleoplasm (GO:0005654)	Centriolar satellite;Cytosol;Nucleoplasm	Cytosol;Centrosome;Nucleoplasm	cell	TRUE	FALSE	FALSE
ENSG00000073921	PICALM	Enhanced	Vesicles			Vesicles							Vesicles (GO:0043231)	Vesicles	Vesicles	cyto	FALSE	FALSE	FALSE
ENSG00000073969	NSF	Supported	Cytosol	Golgi apparatus			Cytosol	Golgi apparatus		Cytosol;Golgi apparatus			Cytosol (GO:0005829);Golgi apparatus (GO:0005794)	Cytosol;Golgi apparatus	Cytosol;Golgi apparatus	cyto	TRUE	TRUE	FALSE
ENSG00000074047	GLI2	Supported	Nucleoli;Nucleoplasm				Nucleoli;Nucleoplasm			Nucleoli			Nucleoli (GO:0005730);Nucleoplasm (GO:0005654)	Nucleoli;Nucleoplasm	Nucleoli;Nucleoplasm	nuc	TRUE	TRUE	FALSE
ENSG00000074071	MRPS34	Supported	Mitochondria				Mitochondria						Mitochondria (GO:0005739)	Mitochondria	Mitochondria	cyto	FALSE	FALSE	FALSE
ENSG00000074181	NOTCH3	Supported	Nucleoplasm;Plasma membrane				Nucleoplasm;Plasma membrane						Nucleoplasm (GO:0005654);Plasma membrane (GO:0005886)	Nucleoplasm;Plasma membrane	Plasma membrane;Nucleoplasm	cell	TRUE	FALSE	FALSE
ENSG00000074201	CLNS1A	Supported	Cytosol	Microtubules;Nucleoplasm			Cytosol;Microtubules;Nucleoplasm				Cytosol;Nucleoplasm		Cytosol (GO:0005829);Microtubules (GO:0015630);Nucleoplasm (GO:0005654)	Cytosol;Microtubules;Nucleoplasm	Cytosol;Nucleoplasm;Microtubules	cell	TRUE	TRUE	FALSE
ENSG00000074211	PPP2R2C	Approved	Cytosol					Cytosol		Cytosol			Cytosol (GO:0005829)	Cytosol	Cytosol	cyto	FALSE	TRUE	FALSE
ENSG00000074219	TEAD2	Supported	Nucleoplasm			Nucleoplasm							Nucleoplasm (GO:0005654)	Nucleoplasm	Nucleoplasm	nuc	FALSE	FALSE	FALSE
ENSG00000074266	EED	Supported	Nucleoplasm	Cytosol			Nucleoplasm		Cytosol				Cytosol (GO:0005829);Nucleoplasm (GO:0005654)	Nucleoplasm;Cytosol	Cytosol;Nucleoplasm	cell	TRUE	FALSE	FALSE
ENSG00000074319	TSG101	Supported	Cytosol	Nucleoli;Plasma membrane			Cytosol	Nucleoli;Plasma membrane					Cytosol (GO:0005829);Nucleoli (GO:0005730);Plasma membrane (GO:0005886)	Cytosol;Nucleoli;Plasma membrane	Nucleoli;Cytosol;Plasma membrane	cell	TRUE	FALSE	FALSE
ENSG00000074356	NCBP3	Approved	Nuclear speckles					Nuclear speckles					Nuclear speckles (GO:0016607)	Nuclear speckles	Nuclear speckles	nuc	FALSE	FALSE	FALSE
ENSG00000074416	MGLL	Approved	Vesicles					Vesicles					Vesicles (GO:0043231)	Vesicles	Vesicles	cyto	FALSE	FALSE	FALSE
ENSG00000074590	NUAK1	Approved	Nucleoli fibrillar center	Microtubules;Nucleoplasm			Nucleoplasm	Microtubules;Nucleoli fibrillar center		Nucleoli fibrillar center			Microtubules (GO:0015630);Nucleoli fibrillar center (GO:0001650);Nucleoplasm (GO:0005654)	Nucleoli fibrillar center;Microtubules;Nucleoplasm	Nucleoli;Nucleoplasm;Microtubules	cell	TRUE	TRUE	FALSE
ENSG00000074603	DPP8	Supported	Cytosol				Cytosol						Cytosol (GO:0005829)	Cytosol	Cytosol	cyto	FALSE	FALSE	FALSE
ENSG00000074621	SLC24A1	Approved	Microtubules					Microtubules					Microtubules (GO:0015630)	Microtubules	Microtubules	cyto	FALSE	FALSE	FALSE
ENSG00000074657	ZNF532	Approved	Nucleoplasm	Golgi apparatus				Golgi apparatus;Nucleoplasm					Golgi apparatus (GO:0005794);Nucleoplasm (GO:0005654)	Nucleoplasm;Golgi apparatus	Nucleoplasm;Golgi apparatus	cell	TRUE	FALSE	FALSE
ENSG00000074660	SCARF1	Approved	Golgi apparatus					Golgi apparatus					Golgi apparatus (GO:0005794)	Golgi apparatus	Golgi apparatus	cyto	FALSE	FALSE	FALSE
ENSG00000074695	LMAN1	Supported	Vesicles	Endoplasmic reticulum			Endoplasmic reticulum;Vesicles						Endoplasmic reticulum (GO:0005783);Vesicles (GO:0043231)	Vesicles;Endoplasmic reticulum	Endoplasmic reticulum;Vesicles	cyto	TRUE	FALSE	FALSE
ENSG00000074696	HACD3	Enhanced	Endoplasmic reticulum			Endoplasmic reticulum							Endoplasmic reticulum (GO:0005783)	Endoplasmic reticulum	Endoplasmic reticulum	cyto	FALSE	FALSE	FALSE
ENSG00000074706	IPCEF1	Approved	Nuclear speckles;Plasma membrane	Cytoplasmic bodies;Nucleoli				Plasma membrane	Cytoplasmic bodies;Nuclear speckles;Nucleoli				Cytoplasmic bodies (GO:0036464);Nuclear speckles (GO:0016607);Nucleoli (GO:0005730);Plasma membrane (GO:0005886)	Nuclear speckles;Plasma membrane;Cytoplasmic bodies;Nucleoli	Nucleoli;Plasma membrane;Nuclear speckles;Cytoplasmic Aggregates	cell	TRUE	FALSE	FALSE
ENSG00000074755	ZZEF1	Approved	Nucleoplasm	Mitochondria				Mitochondria;Nucleoplasm					Mitochondria (GO:0005739);Nucleoplasm (GO:0005654)	Nucleoplasm;Mitochondria	Nucleoplasm;Mitochondria	cell	TRUE	FALSE	FALSE
ENSG00000074771	NOX3	Uncertain	Vesicles						Vesicles				Vesicles (GO:0043231)	Vesicles	Vesicles	cyto	FALSE	FALSE	FALSE
ENSG00000074800	ENO1	Enhanced	Cytosol;Plasma membrane			Cytosol;Plasma membrane				Cytosol;Plasma membrane			Cytosol (GO:0005829);Plasma membrane (GO:0005886)	Cytosol;Plasma membrane	Cytosol;Plasma membrane	cyto	TRUE	TRUE	FALSE
ENSG00000074803	SLC12A1	Approved	Vesicles	Nucleoplasm				Vesicles	Nucleoplasm				Nucleoplasm (GO:0005654);Vesicles (GO:0043231)	Vesicles;Nucleoplasm	Nucleoplasm;Vesicles	cell	TRUE	FALSE	FALSE
ENSG00000074964	ARHGEF10L	Approved	Cytosol;Golgi apparatus;Vesicles					Cytosol;Golgi apparatus;Vesicles					Cytosol (GO:0005829);Golgi apparatus (GO:0005794);Vesicles (GO:0043231)	Cytosol;Golgi apparatus;Vesicles	Cytosol;Golgi apparatus;Vesicles	cyto	TRUE	FALSE	FALSE
ENSG00000074966	TXK	Supported	Cytosol;Nucleoplasm	Nucleoli;Plasma membrane			Cytosol;Nucleoli;Nucleoplasm;Plasma membrane						Cytosol (GO:0005829);Nucleoli (GO:0005730);Nucleoplasm (GO:0005654);Plasma membrane (GO:0005886)	Cytosol;Nucleoplasm;Nucleoli;Plasma membrane	Nucleoli;Cytosol;Plasma membrane;Nucleoplasm	cell	TRUE	FALSE	FALSE
ENSG00000075035	WSCD2	Uncertain	Nucleoplasm						Nucleoplasm				Nucleoplasm (GO:0005654)	Nucleoplasm	Nucleoplasm	nuc	FALSE	FALSE	FALSE
ENSG00000075043	KCNQ2	Approved	Endoplasmic reticulum					Endoplasmic reticulum					Endoplasmic reticulum (GO:0005783)	Endoplasmic reticulum	Endoplasmic reticulum	cyto	FALSE	FALSE	FALSE
ENSG00000075073	TACR2	Approved	Plasma membrane					Plasma membrane		Plasma membrane			Plasma membrane (GO:0005886)	Plasma membrane	Plasma membrane	cyto	FALSE	TRUE	FALSE
ENSG00000075089	ACTR6	Approved	Cytosol;Plasma membrane					Cytosol;Plasma membrane		Cytosol;Plasma membrane			Cytosol (GO:0005829);Plasma membrane (GO:0005886)	Cytosol;Plasma membrane	Cytosol;Plasma membrane	cyto	TRUE	TRUE	FALSE
ENSG00000075142	SRI	Approved	Cytosol;Nucleoplasm				Cytosol		Nucleoplasm		Cytosol;Nucleoplasm		Cytosol (GO:0005829);Nucleoplasm (GO:0005654)	Cytosol;Nucleoplasm	Cytosol;Nucleoplasm	cell	TRUE	TRUE	FALSE
ENSG00000075151	EIF4G3	Approved	Cytosol					Cytosol					Cytosol (GO:0005829)	Cytosol	Cytosol	cyto	FALSE	FALSE	FALSE
ENSG00000075188	NUP37	Approved	Nucleoplasm					Nucleoplasm					Nucleoplasm (GO:0005654)	Nucleoplasm	Nucleoplasm	nuc	FALSE	FALSE	FALSE
ENSG00000075213	SEMA3A	Approved	Vesicles		Predicted to be secreted			Vesicles					Vesicles (GO:0043231)	Vesicles	Vesicles	cyto	FALSE	FALSE	FALSE
ENSG00000075218	GTSE1	Approved	Centrosome	Plasma membrane				Centrosome;Plasma membrane		Centrosome;Plasma membrane			Centrosome (GO:0005813);Plasma membrane (GO:0005886)	Centrosome;Plasma membrane	Plasma membrane;Centrosome	cyto	TRUE	TRUE	FALSE
ENSG00000075223	SEMA3C	Approved	Cytosol;Golgi apparatus	Plasma membrane	Predicted to be secreted			Cytosol;Golgi apparatus;Plasma membrane					Cytosol (GO:0005829);Golgi apparatus (GO:0005794);Plasma membrane (GO:0005886)	Cytosol;Golgi apparatus;Plasma membrane	Cytosol;Plasma membrane;Golgi apparatus	cyto	TRUE	FALSE	FALSE
ENSG00000075234	TTC38	Approved	Cytosol					Cytosol					Cytosol (GO:0005829)	Cytosol	Cytosol	cyto	FALSE	FALSE	FALSE
ENSG00000075239	ACAT1	Enhanced	Mitochondria			Mitochondria				Mitochondria			Mitochondria (GO:0005739)	Mitochondria	Mitochondria	cyto	FALSE	TRUE	FALSE
ENSG00000075275	CELSR1	Enhanced	Plasma membrane	Nucleoplasm		Plasma membrane		Nucleoplasm					Nucleoplasm (GO:0005654);Plasma membrane (GO:0005886)	Plasma membrane;Nucleoplasm	Plasma membrane;Nucleoplasm	cell	TRUE	FALSE	FALSE
ENSG00000075292	ZNF638	Supported	Nucleoplasm	Vesicles			Nucleoplasm;Vesicles						Nucleoplasm (GO:0005654);Vesicles (GO:0043231)	Nucleoplasm;Vesicles	Nucleoplasm;Vesicles	cell	TRUE	FALSE	FALSE
ENSG00000075340	ADD2	Approved	Cytosol;Nucleoplasm	Plasma membrane			Plasma membrane	Cytosol	Nucleoplasm				Cytosol (GO:0005829);Nucleoplasm (GO:0005654);Plasma membrane (GO:0005886)	Cytosol;Nucleoplasm;Plasma membrane	Cytosol;Plasma membrane;Nucleoplasm	cell	TRUE	FALSE	FALSE
ENSG00000075391	RASAL2	Approved	Focal adhesion sites;Plasma membrane					Focal adhesion sites;Plasma membrane					Focal adhesion sites (GO:0005925);Plasma membrane (GO:0005886)	Focal adhesion sites;Plasma membrane	Plasma membrane;Actin filaments	cyto	TRUE	FALSE	FALSE
ENSG00000075399	VPS9D1	Approved	Cytosol	Nucleoplasm				Cytosol;Nucleoplasm					Cytosol (GO:0005829);Nucleoplasm (GO:0005654)	Cytosol;Nucleoplasm	Cytosol;Nucleoplasm	cell	TRUE	FALSE	FALSE
ENSG00000075407	ZNF37A	Approved	Vesicles					Vesicles					Vesicles (GO:0043231)	Vesicles	Vesicles	cyto	FALSE	FALSE	FALSE
ENSG00000075415	SLC25A3	Supported	Mitochondria				Mitochondria			Mitochondria			Mitochondria (GO:0005739)	Mitochondria	Mitochondria	cyto	FALSE	TRUE	FALSE
ENSG00000075420	FNDC3B	Approved	Endoplasmic reticulum					Endoplasmic reticulum					Endoplasmic reticulum (GO:0005783)	Endoplasmic reticulum	Endoplasmic reticulum	cyto	FALSE	FALSE	FALSE
ENSG00000075426	FOSL2	Enhanced	Nucleoplasm			Nucleoplasm				Nucleoplasm			Nucleoplasm (GO:0005654)	Nucleoplasm	Nucleoplasm	nuc	FALSE	TRUE	FALSE
ENSG00000075461	CACNG4	Approved	Vesicles					Vesicles					Vesicles (GO:0043231)	Vesicles	Vesicles	cyto	FALSE	FALSE	FALSE
ENSG00000075539	FRYL	Approved	Cytosol	Cytokinetic bridge;Microtubules				Cytokinetic bridge;Cytosol;Microtubules		Cytokinetic bridge		Cytokinetic bridge (biological definition)	Cytokinetic bridge (GO:0045171);Cytosol (GO:0005829);Microtubules (GO:0015630)	Cytosol;Cytokinetic bridge;Microtubules	Cytosol;Microtubules	cyto	TRUE	FALSE	TRUE
ENSG00000075568	TMEM131	Uncertain	Intermediate filaments;Vesicles						Intermediate filaments;Vesicles				Intermediate filaments (GO:0045111);Vesicles (GO:0043231)	Intermediate filaments;Vesicles	Intermediate filaments;Vesicles	cyto	TRUE	FALSE	FALSE
ENSG00000075618	FSCN1	Approved	Cytosol;Plasma membrane				Cytosol		Plasma membrane				Cytosol (GO:0005829);Plasma membrane (GO:0005886)	Cytosol;Plasma membrane	Cytosol;Plasma membrane	cyto	TRUE	FALSE	FALSE
ENSG00000075643	MOCOS	Supported	Mitochondria	Cytosol				Cytosol;Mitochondria					Cytosol (GO:0005829);Mitochondria (GO:0005739)	Mitochondria;Cytosol	Cytosol;Mitochondria	cyto	TRUE	FALSE	FALSE
ENSG00000075651	PLD1	Approved	Plasma membrane	Golgi apparatus;Vesicles				Golgi apparatus;Plasma membrane;Vesicles					Golgi apparatus (GO:0005794);Plasma membrane (GO:0005886);Vesicles (GO:0043231)	Plasma membrane;Golgi apparatus;Vesicles	Plasma membrane;Golgi apparatus;Vesicles	cyto	TRUE	FALSE	FALSE
ENSG00000075673	ATP12A	Approved	Actin filaments;Plasma membrane	Cytosol			Plasma membrane		Actin filaments;Cytosol				Actin filaments (GO:0015629);Cytosol (GO:0005829);Plasma membrane (GO:0005886)	Actin filaments;Plasma membrane;Cytosol	Plasma membrane;Cytosol;Actin filaments	cyto	TRUE	FALSE	FALSE
ENSG00000075702	WDR62	Enhanced	Cytosol	Centriolar satellite		Centriolar satellite	Cytosol			Centriolar satellite			Centriolar satellite (GO:0034451);Cytosol (GO:0005829)	Cytosol;Centriolar satellite	Cytosol;Centrosome	cyto	TRUE	TRUE	FALSE
ENSG00000075711	DLG1	Uncertain	Vesicles	Plasma membrane					Plasma membrane;Vesicles				Plasma membrane (GO:0005886);Vesicles (GO:0043231)	Vesicles;Plasma membrane	Plasma membrane;Vesicles	cyto	TRUE	FALSE	FALSE
ENSG00000075785	RAB7A	Supported	Lysosomes				Lysosomes						Lysosomes (GO:0005764)	Lysosomes	Vesicles	cyto	FALSE	FALSE	FALSE
ENSG00000075790	BCAP29	Approved	Cytosol					Cytosol					Cytosol (GO:0005829)	Cytosol	Cytosol	cyto	FALSE	FALSE	FALSE
ENSG00000075826	SEC31B	Supported	Cytosol;Nucleoplasm;Vesicles				Cytosol;Vesicles		Nucleoplasm				Cytosol (GO:0005829);Nucleoplasm (GO:0005654);Vesicles (GO:0043231)	Cytosol;Nucleoplasm;Vesicles	Cytosol;Nucleoplasm;Vesicles	cell	TRUE	FALSE	FALSE
ENSG00000075856	SART3	Supported	Nucleoplasm				Nucleoplasm			Nucleoplasm			Nucleoplasm (GO:0005654)	Nucleoplasm	Nucleoplasm	nuc	FALSE	TRUE	FALSE
ENSG00000075884	ARHGAP15	Supported	Plasma membrane				Plasma membrane						Plasma membrane (GO:0005886)	Plasma membrane	Plasma membrane	cyto	FALSE	FALSE	FALSE
ENSG00000075886	TUBA3D	Supported	Microtubules				Microtubules						Microtubules (GO:0015630)	Microtubules	Microtubules	cyto	FALSE	FALSE	FALSE
ENSG00000075891	PAX2	Supported	Nucleoplasm				Nucleoplasm			Nucleoplasm			Nucleoplasm (GO:0005654)	Nucleoplasm	Nucleoplasm	nuc	FALSE	TRUE	FALSE
ENSG00000075914	EXOSC7	Supported	Nuclear speckles				Nuclear speckles						Nuclear speckles (GO:0016607)	Nuclear speckles	Nuclear speckles	nuc	FALSE	FALSE	FALSE
ENSG00000075945	KIFAP3	Approved	Microtubules					Microtubules					Microtubules (GO:0015630)	Microtubules	Microtubules	cyto	FALSE	FALSE	FALSE
ENSG00000075975	MKRN2	Approved	Cytosol;Nucleoplasm					Cytosol;Nucleoplasm		Cytosol;Nucleoplasm			Cytosol (GO:0005829);Nucleoplasm (GO:0005654)	Cytosol;Nucleoplasm	Cytosol;Nucleoplasm	cell	TRUE	TRUE	FALSE
ENSG00000076003	MCM6	Enhanced	Nucleoplasm			Nucleoplasm				Nucleoplasm			Nucleoplasm (GO:0005654)	Nucleoplasm	Nucleoplasm	nuc	FALSE	TRUE	FALSE
ENSG00000076043	REXO2	Supported	Mitochondria	Focal adhesion sites;Nucleoli			Mitochondria	Focal adhesion sites;Nucleoli					Focal adhesion sites (GO:0005925);Mitochondria (GO:0005739);Nucleoli (GO:0005730)	Mitochondria;Focal adhesion sites;Nucleoli	Nucleoli;Actin filaments;Mitochondria	cell	TRUE	FALSE	FALSE
ENSG00000076053	RBM7	Enhanced	Nucleoplasm			Nucleoplasm							Nucleoplasm (GO:0005654)	Nucleoplasm	Nucleoplasm	nuc	FALSE	FALSE	FALSE
ENSG00000076067	RBMS2	Approved	Nucleoli fibrillar center	Cytosol;Nucleoplasm				Cytosol;Nucleoli fibrillar center;Nucleoplasm					Cytosol (GO:0005829);Nucleoli fibrillar center (GO:0001650);Nucleoplasm (GO:0005654)	Nucleoli fibrillar center;Cytosol;Nucleoplasm	Nucleoli;Cytosol;Nucleoplasm	cell	TRUE	FALSE	FALSE
ENSG00000076108	BAZ2A	Enhanced	Nuclear speckles			Nuclear speckles							Nuclear speckles (GO:0016607)	Nuclear speckles	Nuclear speckles	nuc	FALSE	FALSE	FALSE
ENSG00000076201	PTPN23	Supported	Nuclear bodies	Nucleoplasm;Vesicles			Nuclear bodies;Nucleoplasm;Vesicles			Nucleoplasm			Nuclear bodies (GO:0016604);Nucleoplasm (GO:0005654);Vesicles (GO:0043231)	Nuclear bodies;Nucleoplasm;Vesicles	Nuclear bodies;Nucleoplasm;Vesicles	cell	TRUE	TRUE	FALSE
ENSG00000076242	MLH1	Enhanced	Nucleoplasm			Nucleoplasm							Nucleoplasm (GO:0005654)	Nucleoplasm	Nucleoplasm	nuc	FALSE	FALSE	FALSE
ENSG00000076248	UNG	Supported	Nucleoplasm	Mitochondria			Mitochondria;Nucleoplasm						Mitochondria (GO:0005739);Nucleoplasm (GO:0005654)	Nucleoplasm;Mitochondria	Nucleoplasm;Mitochondria	cell	TRUE	FALSE	FALSE
ENSG00000076258	FMO4	Approved	Cytosol;Vesicles					Cytosol;Vesicles					Cytosol (GO:0005829);Vesicles (GO:0043231)	Cytosol;Vesicles	Cytosol;Vesicles	cyto	TRUE	FALSE	FALSE
ENSG00000076321	KLHL20	Supported	Cytosol;Golgi apparatus				Cytosol;Golgi apparatus						Cytosol (GO:0005829);Golgi apparatus (GO:0005794)	Cytosol;Golgi apparatus	Cytosol;Golgi apparatus	cyto	TRUE	FALSE	FALSE
ENSG00000076351	SLC46A1	Supported	Cytosol;Plasma membrane				Cytosol;Plasma membrane						Cytosol (GO:0005829);Plasma membrane (GO:0005886)	Cytosol;Plasma membrane	Cytosol;Plasma membrane	cyto	TRUE	FALSE	FALSE
ENSG00000076382	SPAG5	Supported	Mitotic spindle;Nuclear bodies	Cytosol			Cytosol;Mitotic spindle;Nuclear bodies			Mitotic spindle;Nuclear bodies		Mitotic spindle (biological definition)	Cytosol (GO:0005829);Mitotic spindle (GO:0072686);Nuclear bodies (GO:0016604)	Mitotic spindle;Nuclear bodies;Cytosol	Cytosol;Nuclear bodies;Microtubules	cell	TRUE	TRUE	TRUE
ENSG00000076513	ANKRD13A	Supported	Plasma membrane				Plasma membrane						Plasma membrane (GO:0005886)	Plasma membrane	Plasma membrane	cyto	FALSE	FALSE	FALSE
ENSG00000076554	TPD52	Approved	Cytosol	Golgi apparatus				Cytosol;Golgi apparatus					Cytosol (GO:0005829);Golgi apparatus (GO:0005794)	Cytosol;Golgi apparatus	Cytosol;Golgi apparatus	cyto	TRUE	FALSE	FALSE
ENSG00000076604	TRAF4	Supported	Nucleoli fibrillar center	Cytosol;Nucleoplasm			Cytosol;Nucleoli fibrillar center;Nucleoplasm						Cytosol (GO:0005829);Nucleoli fibrillar center (GO:0001650);Nucleoplasm (GO:0005654)	Nucleoli fibrillar center;Cytosol;Nucleoplasm	Nucleoli;Cytosol;Nucleoplasm	cell	TRUE	FALSE	FALSE
ENSG00000076641	PAG1	Supported	Plasma membrane;Vesicles			Plasma membrane		Vesicles					Plasma membrane (GO:0005886);Vesicles (GO:0043231)	Plasma membrane;Vesicles	Plasma membrane;Vesicles	cyto	TRUE	FALSE	FALSE
ENSG00000076650	GPATCH1	Approved	Plasma membrane	Cell Junctions;Golgi apparatus				Cell Junctions;Golgi apparatus;Plasma membrane					Cell Junctions (GO:0030054);Golgi apparatus (GO:0005794);Plasma membrane (GO:0005886)	Plasma membrane;Cell Junctions;Golgi apparatus	Plasma membrane;Golgi apparatus	cyto	TRUE	FALSE	FALSE
ENSG00000076662	ICAM3	Approved	Mitochondria	Nuclear membrane;Nucleoplasm				Mitochondria;Nuclear membrane;Nucleoplasm					Mitochondria (GO:0005739);Nuclear membrane (GO:0031965);Nucleoplasm (GO:0005654)	Mitochondria;Nuclear membrane;Nucleoplasm	Nuclear membrane;Nucleoplasm;Mitochondria	cell	TRUE	FALSE	FALSE
ENSG00000076706	MCAM	Supported	Plasma membrane				Plasma membrane						Plasma membrane (GO:0005886)	Plasma membrane	Plasma membrane	cyto	FALSE	FALSE	FALSE
ENSG00000076716	GPC4	Approved	Plasma membrane	Nucleoplasm				Nucleoplasm;Plasma membrane					Nucleoplasm (GO:0005654);Plasma membrane (GO:0005886)	Plasma membrane;Nucleoplasm	Plasma membrane;Nucleoplasm	cell	TRUE	FALSE	FALSE
ENSG00000076770	MBNL3	Supported	Nucleoplasm	Cytosol			Cytosol;Nucleoplasm						Cytosol (GO:0005829);Nucleoplasm (GO:0005654)	Nucleoplasm;Cytosol	Cytosol;Nucleoplasm	cell	TRUE	FALSE	FALSE
ENSG00000076864	RAP1GAP	Approved	Cytosol					Cytosol					Cytosol (GO:0005829)	Cytosol	Cytosol	cyto	FALSE	FALSE	FALSE
ENSG00000076924	XAB2	Supported	Nucleoplasm	Vesicles			Nucleoplasm	Vesicles					Nucleoplasm (GO:0005654);Vesicles (GO:0043231)	Nucleoplasm;Vesicles	Nucleoplasm;Vesicles	cell	TRUE	FALSE	FALSE
ENSG00000076928	ARHGEF1	Enhanced	Cytosol;Plasma membrane			Cytosol	Plasma membrane						Cytosol (GO:0005829);Plasma membrane (GO:0005886)	Cytosol;Plasma membrane	Cytosol;Plasma membrane	cyto	TRUE	FALSE	FALSE
ENSG00000076944	STXBP2	Enhanced	Cytosol			Cytosol				Cytosol			Cytosol (GO:0005829)	Cytosol	Cytosol	cyto	FALSE	TRUE	FALSE
ENSG00000076984	MAP2K7	Uncertain	Cytosol;Plasma membrane	Golgi apparatus					Cytosol;Golgi apparatus;Plasma membrane				Cytosol (GO:0005829);Golgi apparatus (GO:0005794);Plasma membrane (GO:0005886)	Cytosol;Plasma membrane;Golgi apparatus	Cytosol;Plasma membrane;Golgi apparatus	cyto	TRUE	FALSE	FALSE
ENSG00000077009	NMRK2	Enhanced	Nucleoplasm	Vesicles		Nucleoplasm;Vesicles							Nucleoplasm (GO:0005654);Vesicles (GO:0043231)	Nucleoplasm;Vesicles	Nucleoplasm;Vesicles	cell	TRUE	FALSE	FALSE
ENSG00000077044	DGKD	Supported	Cytosol				Cytosol						Cytosol (GO:0005829)	Cytosol	Cytosol	cyto	FALSE	FALSE	FALSE
ENSG00000077063	CTTNBP2	Approved	Midbody ring	Cytosol				Cytosol;Midbody ring		Midbody ring		Midbody ring (biological definition)	Cytosol (GO:0005829);Midbody ring (GO:0090543)	Midbody ring;Cytosol	Cytosol;Microtubules	cyto	TRUE	FALSE	TRUE
ENSG00000077080	ACTL6B	Approved	Nucleoli rim	Mitotic chromosome				Mitotic chromosome;Nucleoli rim		Mitotic chromosome		Mitotic chromosome (biological definition)	Mitotic chromosome (GO:0005694);Nucleoli rim (GO:0005730)	Nucleoli rim;Mitotic chromosome	Nucleoli;Nucleoplasm	nuc	TRUE	FALSE	TRUE
ENSG00000077092	RARB	Enhanced	Nucleoplasm			Nucleoplasm							Nucleoplasm (GO:0005654)	Nucleoplasm	Nucleoplasm	nuc	FALSE	FALSE	FALSE
ENSG00000077097	TOP2B	Enhanced	Nucleoplasm			Nucleoplasm							Nucleoplasm (GO:0005654)	Nucleoplasm	Nucleoplasm	nuc	FALSE	FALSE	FALSE
ENSG00000077147	TM9SF3	Approved	Vesicles	Golgi apparatus				Golgi apparatus;Vesicles					Golgi apparatus (GO:0005794);Vesicles (GO:0043231)	Vesicles;Golgi apparatus	Golgi apparatus;Vesicles	cyto	TRUE	FALSE	FALSE
ENSG00000077150	NFKB2	Supported	Cytosol	Nucleoplasm			Cytosol;Nucleoplasm				Cytosol;Nucleoplasm		Cytosol (GO:0005829);Nucleoplasm (GO:0005654)	Cytosol;Nucleoplasm	Cytosol;Nucleoplasm	cell	TRUE	TRUE	FALSE
ENSG00000077152	UBE2T	Approved	Nucleoli	Nucleoplasm				Nucleoli;Nucleoplasm					Nucleoli (GO:0005730);Nucleoplasm (GO:0005654)	Nucleoli;Nucleoplasm	Nucleoli;Nucleoplasm	nuc	TRUE	FALSE	FALSE
ENSG00000077157	PPP1R12B	Approved	Actin filaments;Plasma membrane					Actin filaments;Plasma membrane					Actin filaments (GO:0015629);Plasma membrane (GO:0005886)	Actin filaments;Plasma membrane	Plasma membrane;Actin filaments	cyto	TRUE	FALSE	FALSE
ENSG00000077235	GTF3C1	Approved	Nucleoli;Nucleoplasm				Nucleoplasm		Nucleoli				Nucleoli (GO:0005730);Nucleoplasm (GO:0005654)	Nucleoli;Nucleoplasm	Nucleoli;Nucleoplasm	nuc	TRUE	FALSE	FALSE
ENSG00000077238	IL4R	Supported	Plasma membrane	Centriolar satellite;Nucleoplasm	Predicted to be secreted		Plasma membrane		Centriolar satellite;Nucleoplasm				Centriolar satellite (GO:0034451);Nucleoplasm (GO:0005654);Plasma membrane (GO:0005886)	Plasma membrane;Centriolar satellite;Nucleoplasm	Plasma membrane;Centrosome;Nucleoplasm	cell	TRUE	FALSE	FALSE
ENSG00000077254	USP33	Supported	Golgi apparatus;Nucleoplasm				Golgi apparatus	Nucleoplasm					Golgi apparatus (GO:0005794);Nucleoplasm (GO:0005654)	Golgi apparatus;Nucleoplasm	Nucleoplasm;Golgi apparatus	cell	TRUE	FALSE	FALSE
ENSG00000077264	PAK3	Approved	Vesicles					Vesicles					Vesicles (GO:0043231)	Vesicles	Vesicles	cyto	FALSE	FALSE	FALSE
ENSG00000077274	CAPN6	Uncertain	Centriolar satellite;Vesicles						Centriolar satellite;Vesicles				Centriolar satellite (GO:0034451);Vesicles (GO:0043231)	Centriolar satellite;Vesicles	Centrosome;Vesicles	cyto	TRUE	FALSE	FALSE
ENSG00000077279	DCX	Supported	Cytosol				Cytosol			Cytosol			Cytosol (GO:0005829)	Cytosol	Cytosol	cyto	FALSE	TRUE	FALSE
ENSG00000077312	SNRPA	Supported	Nucleoplasm				Nucleoplasm						Nucleoplasm (GO:0005654)	Nucleoplasm	Nucleoplasm	nuc	FALSE	FALSE	FALSE
ENSG00000077348	EXOSC5	Enhanced	Nucleoli	Nucleoplasm		Nucleoli		Nucleoplasm					Nucleoli (GO:0005730);Nucleoplasm (GO:0005654)	Nucleoli;Nucleoplasm	Nucleoli;Nucleoplasm	nuc	TRUE	FALSE	FALSE
ENSG00000077380	DYNC1I2	Supported	Cytosol;Endoplasmic reticulum	Microtubules;Nucleoli			Cytosol;Endoplasmic reticulum;Nucleoli	Microtubules					Cytosol (GO:0005829);Endoplasmic reticulum (GO:0005783);Microtubules (GO:0015630);Nucleoli (GO:0005730)	Cytosol;Endoplasmic reticulum;Microtubules;Nucleoli	Nucleoli;Cytosol;Endoplasmic reticulum;Microtubules	cell	TRUE	FALSE	FALSE
ENSG00000077420	APBB1IP	Enhanced	Cytosol;Plasma membrane			Cytosol;Plasma membrane				Cytosol			Cytosol (GO:0005829);Plasma membrane (GO:0005886)	Cytosol;Plasma membrane	Cytosol;Plasma membrane	cyto	TRUE	TRUE	FALSE
ENSG00000077454	LRCH4	Approved	Cytosol;Focal adhesion sites;Nucleoplasm					Cytosol;Focal adhesion sites;Nucleoplasm					Cytosol (GO:0005829);Focal adhesion sites (GO:0005925);Nucleoplasm (GO:0005654)	Cytosol;Focal adhesion sites;Nucleoplasm	Cytosol;Nucleoplasm;Actin filaments	cell	TRUE	FALSE	FALSE
ENSG00000077458	FAM76B	Approved	Nucleoplasm	Nucleoli fibrillar center				Nucleoli fibrillar center;Nucleoplasm		Nucleoli fibrillar center			Nucleoli fibrillar center (GO:0001650);Nucleoplasm (GO:0005654)	Nucleoplasm;Nucleoli fibrillar center	Nucleoli;Nucleoplasm	nuc	TRUE	TRUE	FALSE
ENSG00000077463	SIRT6	Supported	Nucleoplasm	Vesicles			Nucleoplasm		Vesicles	Nucleoplasm			Nucleoplasm (GO:0005654);Vesicles (GO:0043231)	Nucleoplasm;Vesicles	Nucleoplasm;Vesicles	cell	TRUE	TRUE	FALSE
ENSG00000077498	TYR	Enhanced	Vesicles			Vesicles							Vesicles (GO:0043231)	Vesicles	Vesicles	cyto	FALSE	FALSE	FALSE
ENSG00000077514	POLD3	Supported	Nucleoplasm				Nucleoplasm						Nucleoplasm (GO:0005654)	Nucleoplasm	Nucleoplasm	nuc	FALSE	FALSE	FALSE
ENSG00000077522	ACTN2	Approved	Actin filaments	Cytosol				Actin filaments;Cytosol					Actin filaments (GO:0015629);Cytosol (GO:0005829)	Actin filaments;Cytosol	Cytosol;Actin filaments	cyto	TRUE	FALSE	FALSE
ENSG00000077549	CAPZB	Approved	Cytosol;Nucleoplasm	Vesicles				Cytosol;Nucleoplasm;Vesicles		Cytosol;Nucleoplasm			Cytosol (GO:0005829);Nucleoplasm (GO:0005654);Vesicles (GO:0043231)	Cytosol;Nucleoplasm;Vesicles	Cytosol;Nucleoplasm;Vesicles	cell	TRUE	TRUE	FALSE
ENSG00000077616	NAALAD2	Approved	Nucleoplasm					Nucleoplasm					Nucleoplasm (GO:0005654)	Nucleoplasm	Nucleoplasm	nuc	FALSE	FALSE	FALSE
ENSG00000077684	JADE1	Approved	Nucleoplasm	Centrosome				Centrosome;Nucleoplasm					Centrosome (GO:0005813);Nucleoplasm (GO:0005654)	Nucleoplasm;Centrosome	Centrosome;Nucleoplasm	nuc	TRUE	FALSE	FALSE
ENSG00000077713	SLC25A43	Approved	Cytosol					Cytosol		Cytosol			Cytosol (GO:0005829)	Cytosol	Cytosol	cyto	FALSE	TRUE	FALSE
ENSG00000077721	UBE2A	Approved	Nucleoplasm;Plasma membrane	Cytosol;Vesicles				Cytosol;Nucleoplasm;Plasma membrane;Vesicles					Cytosol (GO:0005829);Nucleoplasm (GO:0005654);Plasma membrane (GO:0005886);Vesicles (GO:0043231)	Nucleoplasm;Plasma membrane;Cytosol;Vesicles	Plasma membrane;Cytosol;Nucleoplasm;Vesicles	cell	TRUE	FALSE	FALSE
ENSG00000077800	FKBP6	Approved	Cytosol					Cytosol					Cytosol (GO:0005829)	Cytosol	Cytosol	cyto	FALSE	FALSE	FALSE
ENSG00000077935	SMC1B	Supported	Cytosol;Nucleoplasm				Nucleoplasm	Cytosol					Cytosol (GO:0005829);Nucleoplasm (GO:0005654)	Cytosol;Nucleoplasm	Cytosol;Nucleoplasm	cell	TRUE	FALSE	FALSE
ENSG00000077942	FBLN1	Approved	Endoplasmic reticulum		Predicted to be secreted			Endoplasmic reticulum					Endoplasmic reticulum (GO:0005783)	Endoplasmic reticulum	Endoplasmic reticulum	cyto	FALSE	FALSE	FALSE
ENSG00000077943	ITGA8	Approved	Plasma membrane					Plasma membrane					Plasma membrane (GO:0005886)	Plasma membrane	Plasma membrane	cyto	FALSE	FALSE	FALSE
ENSG00000078018	MAP2	Approved	Cytosol;Plasma membrane					Cytosol;Plasma membrane		Cytosol			Cytosol (GO:0005829);Plasma membrane (GO:0005886)	Cytosol;Plasma membrane	Cytosol;Plasma membrane	cyto	TRUE	TRUE	FALSE
ENSG00000078043	PIAS2	Enhanced	Nucleoplasm			Nucleoplasm				Nucleoplasm			Nucleoplasm (GO:0005654)	Nucleoplasm	Nucleoplasm	nuc	FALSE	TRUE	FALSE
ENSG00000078053	AMPH	Supported	Cytosol	Plasma membrane			Cytosol	Plasma membrane					Cytosol (GO:0005829);Plasma membrane (GO:0005886)	Cytosol;Plasma membrane	Cytosol;Plasma membrane	cyto	TRUE	FALSE	FALSE
ENSG00000078061	ARAF	Approved	Plasma membrane					Plasma membrane					Plasma membrane (GO:0005886)	Plasma membrane	Plasma membrane	cyto	FALSE	FALSE	FALSE
ENSG00000078070	MCCC1	Enhanced	Mitochondria			Mitochondria							Mitochondria (GO:0005739)	Mitochondria	Mitochondria	cyto	FALSE	FALSE	FALSE
ENSG00000078081	LAMP3	Enhanced	Vesicles			Vesicles							Vesicles (GO:0043231)	Vesicles	Vesicles	cyto	FALSE	FALSE	FALSE
ENSG00000078140	UBE2K	Approved	Cytosol	Plasma membrane				Cytosol;Plasma membrane					Cytosol (GO:0005829);Plasma membrane (GO:0005886)	Cytosol;Plasma membrane	Cytosol;Plasma membrane	cyto	TRUE	FALSE	FALSE
ENSG00000078177	N4BP2	Approved	Nucleoplasm	Cytosol;Plasma membrane				Cytosol;Nucleoplasm;Plasma membrane		Nucleoplasm			Cytosol (GO:0005829);Nucleoplasm (GO:0005654);Plasma membrane (GO:0005886)	Nucleoplasm;Cytosol;Plasma membrane	Cytosol;Plasma membrane;Nucleoplasm	cell	TRUE	TRUE	FALSE
ENSG00000078237	TIGAR	Supported	Cytosol				Cytosol						Cytosol (GO:0005829)	Cytosol	Cytosol	cyto	FALSE	FALSE	FALSE
ENSG00000078246	TULP3	Supported	Nucleoplasm	Nucleoli;Plasma membrane			Nucleoli;Nucleoplasm;Plasma membrane						Nucleoli (GO:0005730);Nucleoplasm (GO:0005654);Plasma membrane (GO:0005886)	Nucleoplasm;Nucleoli;Plasma membrane	Nucleoli;Plasma membrane;Nucleoplasm	cell	TRUE	FALSE	FALSE
ENSG00000078269	SYNJ2	Approved	Microtubules	Cytosol				Cytosol;Microtubules					Cytosol (GO:0005829);Microtubules (GO:0015630)	Microtubules;Cytosol	Cytosol;Microtubules	cyto	TRUE	FALSE	FALSE
ENSG00000078304	PPP2R5C	Approved	Cytosol;Nucleoplasm	Golgi apparatus			Nucleoplasm		Cytosol;Golgi apparatus				Cytosol (GO:0005829);Golgi apparatus (GO:0005794);Nucleoplasm (GO:0005654)	Cytosol;Nucleoplasm;Golgi apparatus	Cytosol;Nucleoplasm;Golgi apparatus	cell	TRUE	FALSE	FALSE
ENSG00000078328	RBFOX1	Approved	Nucleoplasm	Cytosol;Golgi apparatus;Nucleoli fibrillar center		Nucleoplasm		Cytosol;Golgi apparatus;Nucleoli fibrillar center		Golgi apparatus;Nucleoplasm	Nucleoli fibrillar center		Cytosol (GO:0005829);Golgi apparatus (GO:0005794);Nucleoli fibrillar center (GO:0001650);Nucleoplasm (GO:0005654)	Nucleoplasm;Cytosol;Golgi apparatus;Nucleoli fibrillar center	Nucleoli;Cytosol;Nucleoplasm;Golgi apparatus	cell	TRUE	TRUE	FALSE
ENSG00000078369	GNB1	Approved	Plasma membrane	Golgi apparatus				Golgi apparatus;Plasma membrane					Golgi apparatus (GO:0005794);Plasma membrane (GO:0005886)	Plasma membrane;Golgi apparatus	Plasma membrane;Golgi apparatus	cyto	TRUE	FALSE	FALSE
ENSG00000078399	HOXA9	Enhanced	Nucleoplasm			Nucleoplasm				Nucleoplasm			Nucleoplasm (GO:0005654)	Nucleoplasm	Nucleoplasm	nuc	FALSE	TRUE	FALSE
ENSG00000078401	EDN1	Approved	Golgi apparatus;Nucleoli	Nucleoplasm	Predicted to be secreted			Golgi apparatus	Nucleoli;Nucleoplasm				Golgi apparatus (GO:0005794);Nucleoli (GO:0005730);Nucleoplasm (GO:0005654)	Golgi apparatus;Nucleoli;Nucleoplasm	Nucleoli;Nucleoplasm;Golgi apparatus	cell	TRUE	FALSE	FALSE
ENSG00000078403	MLLT10	Supported	Nucleoplasm	Cytosol			Nucleoplasm		Cytosol				Cytosol (GO:0005829);Nucleoplasm (GO:0005654)	Nucleoplasm;Cytosol	Cytosol;Nucleoplasm	cell	TRUE	FALSE	FALSE
ENSG00000078487	ZCWPW1	Approved	Golgi apparatus					Golgi apparatus					Golgi apparatus (GO:0005794)	Golgi apparatus	Golgi apparatus	cyto	FALSE	FALSE	FALSE
ENSG00000078549	ADCYAP1R1	Enhanced	Vesicles			Vesicles							Vesicles (GO:0043231)	Vesicles	Vesicles	cyto	FALSE	FALSE	FALSE
ENSG00000078596	ITM2A	Approved	Vesicles	Golgi apparatus;Plasma membrane				Golgi apparatus;Plasma membrane;Vesicles					Golgi apparatus (GO:0005794);Plasma membrane (GO:0005886);Vesicles (GO:0043231)	Vesicles;Golgi apparatus;Plasma membrane	Plasma membrane;Golgi apparatus;Vesicles	cyto	TRUE	FALSE	FALSE
ENSG00000078618	NRDC	Approved	Nucleoplasm					Nucleoplasm					Nucleoplasm (GO:0005654)	Nucleoplasm	Nucleoplasm	nuc	FALSE	FALSE	FALSE
ENSG00000078668	VDAC3	Supported	Mitochondria				Mitochondria						Mitochondria (GO:0005739)	Mitochondria	Mitochondria	cyto	FALSE	FALSE	FALSE
ENSG00000078674	PCM1	Supported	Centriolar satellite	Cytosol;Nucleoplasm			Centriolar satellite;Cytosol		Nucleoplasm				Centriolar satellite (GO:0034451);Cytosol (GO:0005829);Nucleoplasm (GO:0005654)	Centriolar satellite;Cytosol;Nucleoplasm	Cytosol;Centrosome;Nucleoplasm	cell	TRUE	FALSE	FALSE
ENSG00000078687	TNRC6C	Approved	Nucleoplasm					Nucleoplasm					Nucleoplasm (GO:0005654)	Nucleoplasm	Nucleoplasm	nuc	FALSE	FALSE	FALSE
ENSG00000078699	CBFA2T2	Approved	Nuclear speckles					Nuclear speckles					Nuclear speckles (GO:0016607)	Nuclear speckles	Nuclear speckles	nuc	FALSE	FALSE	FALSE
ENSG00000078725	BRINP1	Uncertain	Microtubules						Microtubules				Microtubules (GO:0015630)	Microtubules	Microtubules	cyto	FALSE	FALSE	FALSE
ENSG00000078747	ITCH	Enhanced	Nucleoplasm	Vesicles		Nucleoplasm;Vesicles				Nucleoplasm			Nucleoplasm (GO:0005654);Vesicles (GO:0043231)	Nucleoplasm;Vesicles	Nucleoplasm;Vesicles	cell	TRUE	TRUE	FALSE
ENSG00000078795	PKD2L2	Approved	Plasma membrane	Cytosol				Cytosol;Plasma membrane					Cytosol (GO:0005829);Plasma membrane (GO:0005886)	Plasma membrane;Cytosol	Plasma membrane;Cytosol	cyto	TRUE	FALSE	FALSE
ENSG00000078808	SDF4	Supported	Golgi apparatus				Golgi apparatus						Golgi apparatus (GO:0005794)	Golgi apparatus	Golgi apparatus	cyto	FALSE	FALSE	FALSE
ENSG00000078898	BPIFB2	Approved	Vesicles		Predicted to be secreted			Vesicles					Vesicles (GO:0043231)	Vesicles	Vesicles	cyto	FALSE	FALSE	FALSE
ENSG00000078900	TP73	Supported	Nucleoplasm	Cell Junctions;Golgi apparatus;Vesicles			Nucleoplasm	Golgi apparatus	Cell Junctions;Vesicles				Cell Junctions (GO:0030054);Golgi apparatus (GO:0005794);Nucleoplasm (GO:0005654);Vesicles (GO:0043231)	Nucleoplasm;Cell Junctions;Golgi apparatus;Vesicles	Plasma membrane;Nucleoplasm;Golgi apparatus;Vesicles	cell	TRUE	FALSE	FALSE
ENSG00000078902	TOLLIP	Approved	Cytosol					Cytosol					Cytosol (GO:0005829)	Cytosol	Cytosol	cyto	FALSE	FALSE	FALSE
ENSG00000078967	UBE2D4	Approved	Cytosol;Plasma membrane					Cytosol;Plasma membrane					Cytosol (GO:0005829);Plasma membrane (GO:0005886)	Cytosol;Plasma membrane	Cytosol;Plasma membrane	cyto	TRUE	FALSE	FALSE
ENSG00000079101	CLUL1	Approved	Endoplasmic reticulum	Plasma membrane	Predicted to be secreted			Endoplasmic reticulum;Plasma membrane					Endoplasmic reticulum (GO:0005783);Plasma membrane (GO:0005886)	Endoplasmic reticulum;Plasma membrane	Plasma membrane;Endoplasmic reticulum	cyto	TRUE	FALSE	FALSE
ENSG00000079102	RUNX1T1	Supported	Nucleoplasm				Nucleoplasm						Nucleoplasm (GO:0005654)	Nucleoplasm	Nucleoplasm	nuc	FALSE	FALSE	FALSE
ENSG00000079112	CDH17	Supported	Cell Junctions	Nucleoplasm			Cell Junctions		Nucleoplasm				Cell Junctions (GO:0030054);Nucleoplasm (GO:0005654)	Cell Junctions;Nucleoplasm	Plasma membrane;Nucleoplasm	cell	TRUE	FALSE	FALSE
ENSG00000079134	THOC1	Enhanced	Nuclear speckles			Nuclear speckles							Nuclear speckles (GO:0016607)	Nuclear speckles	Nuclear speckles	nuc	FALSE	FALSE	FALSE
ENSG00000079150	FKBP7	Approved	Endoplasmic reticulum					Endoplasmic reticulum		Endoplasmic reticulum			Endoplasmic reticulum (GO:0005783)	Endoplasmic reticulum	Endoplasmic reticulum	cyto	FALSE	TRUE	FALSE
ENSG00000079156	OSBPL6	Approved	Plasma membrane					Plasma membrane					Plasma membrane (GO:0005886)	Plasma membrane	Plasma membrane	cyto	FALSE	FALSE	FALSE
ENSG00000079215	SLC1A3	Approved	Nucleoli;Vesicles					Vesicles	Nucleoli				Nucleoli (GO:0005730);Vesicles (GO:0043231)	Nucleoli;Vesicles	Nucleoli;Vesicles	cell	TRUE	FALSE	FALSE
ENSG00000079246	XRCC5	Supported	Nucleoplasm				Nucleoplasm						Nucleoplasm (GO:0005654)	Nucleoplasm	Nucleoplasm	nuc	FALSE	FALSE	FALSE
ENSG00000079257	LXN	Approved	Cytosol;Nucleoplasm					Cytosol;Nucleoplasm		Cytosol;Nucleoplasm	Cytosol;Nucleoplasm		Cytosol (GO:0005829);Nucleoplasm (GO:0005654)	Cytosol;Nucleoplasm	Cytosol;Nucleoplasm	cell	TRUE	TRUE	FALSE
ENSG00000079263	SP140	Approved	Nucleoli fibrillar center	Mitochondria				Mitochondria;Nucleoli fibrillar center					Mitochondria (GO:0005739);Nucleoli fibrillar center (GO:0001650)	Nucleoli fibrillar center;Mitochondria	Nucleoli;Mitochondria	cell	TRUE	FALSE	FALSE
ENSG00000079277	MKNK1	Supported	Nucleoplasm				Nucleoplasm						Nucleoplasm (GO:0005654)	Nucleoplasm	Nucleoplasm	nuc	FALSE	FALSE	FALSE
ENSG00000079308	TNS1	Enhanced	Focal adhesion sites			Focal adhesion sites							Focal adhesion sites (GO:0005925)	Focal adhesion sites	Actin filaments	cyto	FALSE	FALSE	FALSE
ENSG00000079313	REXO1	Supported	Nucleoplasm	Nuclear bodies			Nuclear bodies;Nucleoplasm						Nuclear bodies (GO:0016604);Nucleoplasm (GO:0005654)	Nucleoplasm;Nuclear bodies	Nuclear bodies;Nucleoplasm	nuc	TRUE	FALSE	FALSE
ENSG00000079332	SAR1A	Supported	Endoplasmic reticulum				Endoplasmic reticulum						Endoplasmic reticulum (GO:0005783)	Endoplasmic reticulum	Endoplasmic reticulum	cyto	FALSE	FALSE	FALSE
ENSG00000079335	CDC14A	Supported	Nucleoplasm	Cytosol;Nuclear bodies			Nucleoplasm	Cytosol;Nuclear bodies					Cytosol (GO:0005829);Nuclear bodies (GO:0016604);Nucleoplasm (GO:0005654)	Nucleoplasm;Cytosol;Nuclear bodies	Cytosol;Nuclear bodies;Nucleoplasm	cell	TRUE	FALSE	FALSE
ENSG00000079337	RAPGEF3	Uncertain	Cytosol	Endoplasmic reticulum			Endoplasmic reticulum		Cytosol				Cytosol (GO:0005829);Endoplasmic reticulum (GO:0005783)	Cytosol;Endoplasmic reticulum	Cytosol;Endoplasmic reticulum	cyto	TRUE	FALSE	FALSE
ENSG00000079387	SENP1	Supported	Nucleoplasm	Focal adhesion sites		Nucleoplasm		Focal adhesion sites					Focal adhesion sites (GO:0005925);Nucleoplasm (GO:0005654)	Nucleoplasm;Focal adhesion sites	Actin filaments;Nucleoplasm	cell	TRUE	FALSE	FALSE
ENSG00000079432	CIC	Supported	Nucleoplasm	Vesicles			Nucleoplasm	Vesicles					Nucleoplasm (GO:0005654);Vesicles (GO:0043231)	Nucleoplasm;Vesicles	Nucleoplasm;Vesicles	cell	TRUE	FALSE	FALSE
ENSG00000079435	LIPE	Supported	Cytosol				Cytosol						Cytosol (GO:0005829)	Cytosol	Cytosol	cyto	FALSE	FALSE	FALSE
ENSG00000079459	FDFT1	Supported	Endoplasmic reticulum				Endoplasmic reticulum						Endoplasmic reticulum (GO:0005783)	Endoplasmic reticulum	Endoplasmic reticulum	cyto	FALSE	FALSE	FALSE
ENSG00000079462	PAFAH1B3	Approved	Intermediate filaments					Intermediate filaments		Intermediate filaments			Intermediate filaments (GO:0045111)	Intermediate filaments	Intermediate filaments	cyto	FALSE	TRUE	FALSE
ENSG00000079482	OPHN1	Approved	Nucleoplasm;Plasma membrane					Nucleoplasm;Plasma membrane					Nucleoplasm (GO:0005654);Plasma membrane (GO:0005886)	Nucleoplasm;Plasma membrane	Plasma membrane;Nucleoplasm	cell	TRUE	FALSE	FALSE
ENSG00000079557	AFM	Uncertain	Plasma membrane		Predicted to be secreted				Plasma membrane				Plasma membrane (GO:0005886)	Plasma membrane	Plasma membrane	cyto	FALSE	FALSE	FALSE
ENSG00000079616	KIF22	Supported	Nuclear speckles				Nuclear speckles						Nuclear speckles (GO:0016607)	Nuclear speckles	Nuclear speckles	nuc	FALSE	FALSE	FALSE
ENSG00000079689	SCGN	Supported	Cytosol				Cytosol			Cytosol			Cytosol (GO:0005829)	Cytosol	Cytosol	cyto	FALSE	TRUE	FALSE
ENSG00000079691	CARMIL1	Supported	Cytosol				Cytosol						Cytosol (GO:0005829)	Cytosol	Cytosol	cyto	FALSE	FALSE	FALSE
ENSG00000079739	PGM1	Supported	Cytosol				Cytosol			Cytosol			Cytosol (GO:0005829)	Cytosol	Cytosol	cyto	FALSE	TRUE	FALSE
ENSG00000079785	DDX1	Supported	Nucleoplasm	Cytosol			Cytosol;Nucleoplasm			Nucleoplasm			Cytosol (GO:0005829);Nucleoplasm (GO:0005654)	Nucleoplasm;Cytosol	Cytosol;Nucleoplasm	cell	TRUE	TRUE	FALSE
ENSG00000079805	DNM2	Approved	Cytosol;Golgi apparatus					Cytosol;Golgi apparatus					Cytosol (GO:0005829);Golgi apparatus (GO:0005794)	Cytosol;Golgi apparatus	Cytosol;Golgi apparatus	cyto	TRUE	FALSE	FALSE
ENSG00000079819	EPB41L2	Enhanced	Plasma membrane	Cell Junctions;Nucleoplasm		Plasma membrane	Cell Junctions;Nucleoplasm						Cell Junctions (GO:0030054);Nucleoplasm (GO:0005654);Plasma membrane (GO:0005886)	Plasma membrane;Cell Junctions;Nucleoplasm	Plasma membrane;Nucleoplasm	cell	TRUE	FALSE	FALSE
ENSG00000079931	MOXD1	Approved	Cytosol					Cytosol		Cytosol			Cytosol (GO:0005829)	Cytosol	Cytosol	cyto	FALSE	TRUE	FALSE
ENSG00000079950	STX7	Supported	Lysosomes				Lysosomes						Lysosomes (GO:0005764)	Lysosomes	Vesicles	cyto	FALSE	FALSE	FALSE
ENSG00000079974	RABL2B	Supported	Centrosome;Vesicles				Centrosome;Vesicles						Centrosome (GO:0005813);Vesicles (GO:0043231)	Centrosome;Vesicles	Centrosome;Vesicles	cyto	TRUE	FALSE	FALSE
ENSG00000079999	KEAP1	Supported	Centriolar satellite;Nucleoplasm	Cytosol			Cytosol;Nucleoplasm	Centriolar satellite					Centriolar satellite (GO:0034451);Cytosol (GO:0005829);Nucleoplasm (GO:0005654)	Centriolar satellite;Nucleoplasm;Cytosol	Cytosol;Centrosome;Nucleoplasm	cell	TRUE	FALSE	FALSE
ENSG00000080031	PTPRH	Approved	Cytosol;Nuclear speckles	Plasma membrane			Cytosol;Plasma membrane		Nuclear speckles				Cytosol (GO:0005829);Nuclear speckles (GO:0016607);Plasma membrane (GO:0005886)	Cytosol;Nuclear speckles;Plasma membrane	Cytosol;Nuclear speckles;Plasma membrane	cell	TRUE	FALSE	FALSE
ENSG00000080166	DCT	Supported	Plasma membrane	Vesicles			Plasma membrane;Vesicles			Plasma membrane			Plasma membrane (GO:0005886);Vesicles (GO:0043231)	Plasma membrane;Vesicles	Plasma membrane;Vesicles	cyto	TRUE	TRUE	FALSE
ENSG00000080189	SLC35C2	Supported	Golgi apparatus	Nucleoplasm			Golgi apparatus	Nucleoplasm		Golgi apparatus			Golgi apparatus (GO:0005794);Nucleoplasm (GO:0005654)	Golgi apparatus;Nucleoplasm	Nucleoplasm;Golgi apparatus	cell	TRUE	TRUE	FALSE
ENSG00000080200	CRYBG3	Approved	Plasma membrane					Plasma membrane		Plasma membrane			Plasma membrane (GO:0005886)	Plasma membrane	Plasma membrane	cyto	FALSE	TRUE	FALSE
ENSG00000080224	EPHA6	Enhanced	Nucleoplasm			Nucleoplasm							Nucleoplasm (GO:0005654)	Nucleoplasm	Nucleoplasm	nuc	FALSE	FALSE	FALSE
ENSG00000080298	RFX3	Approved	Nucleoplasm	Vesicles				Nucleoplasm;Vesicles					Nucleoplasm (GO:0005654);Vesicles (GO:0043231)	Nucleoplasm;Vesicles	Nucleoplasm;Vesicles	cell	TRUE	FALSE	FALSE
ENSG00000080345	RIF1	Supported	Nucleoplasm	Nuclear membrane;Plasma membrane			Nuclear membrane;Nucleoplasm		Plasma membrane	Plasma membrane	Nucleoplasm		Nuclear membrane (GO:0031965);Nucleoplasm (GO:0005654);Plasma membrane (GO:0005886)	Nucleoplasm;Nuclear membrane;Plasma membrane	Nuclear membrane;Plasma membrane;Nucleoplasm	cell	TRUE	TRUE	FALSE
ENSG00000080503	SMARCA2	Supported	Nucleoplasm	Intermediate filaments;Vesicles			Nucleoplasm		Intermediate filaments;Vesicles				Intermediate filaments (GO:0045111);Nucleoplasm (GO:0005654);Vesicles (GO:0043231)	Nucleoplasm;Intermediate filaments;Vesicles	Nucleoplasm;Intermediate filaments;Vesicles	cell	TRUE	FALSE	FALSE
ENSG00000080511	RDH8	Approved	Nucleoplasm	Cytosol;Midbody ring				Cytosol;Midbody ring;Nucleoplasm		Midbody ring		Midbody ring (biological definition)	Cytosol (GO:0005829);Midbody ring (GO:0090543);Nucleoplasm (GO:0005654)	Nucleoplasm;Cytosol;Midbody ring	Cytosol;Microtubules;Nucleoplasm	cell	TRUE	FALSE	TRUE
ENSG00000080546	SESN1	Supported	Nucleoli fibrillar center	Nucleoplasm			Nucleoli fibrillar center;Nucleoplasm						Nucleoli fibrillar center (GO:0001650);Nucleoplasm (GO:0005654)	Nucleoli fibrillar center;Nucleoplasm	Nucleoli;Nucleoplasm	nuc	TRUE	FALSE	FALSE
ENSG00000080573	COL5A3	Approved	Plasma membrane		Predicted to be secreted			Plasma membrane					Plasma membrane (GO:0005886)	Plasma membrane	Plasma membrane	cyto	FALSE	FALSE	FALSE
ENSG00000080603	SRCAP	Supported	Nucleoplasm	Golgi apparatus;Nuclear bodies			Nuclear bodies;Nucleoplasm		Golgi apparatus				Golgi apparatus (GO:0005794);Nuclear bodies (GO:0016604);Nucleoplasm (GO:0005654)	Nucleoplasm;Golgi apparatus;Nuclear bodies	Nuclear bodies;Nucleoplasm;Golgi apparatus	cell	TRUE	FALSE	FALSE
ENSG00000080608	PUM3	Supported	Nucleoli				Nucleoli						Nucleoli (GO:0005730)	Nucleoli	Nucleoli	nuc	FALSE	FALSE	FALSE
ENSG00000080644	CHRNA3	Supported	Plasma membrane	Nuclear speckles			Plasma membrane		Nuclear speckles	Nuclear speckles			Nuclear speckles (GO:0016607);Plasma membrane (GO:0005886)	Plasma membrane;Nuclear speckles	Plasma membrane;Nuclear speckles	cell	TRUE	TRUE	FALSE
ENSG00000080709	KCNN2	Uncertain	Nucleoplasm;Plasma membrane						Nucleoplasm;Plasma membrane				Nucleoplasm (GO:0005654);Plasma membrane (GO:0005886)	Nucleoplasm;Plasma membrane	Plasma membrane;Nucleoplasm	cell	TRUE	FALSE	FALSE
ENSG00000080815	PSEN1	Supported	Golgi apparatus	Cell Junctions;Nucleoplasm			Cell Junctions;Golgi apparatus		Nucleoplasm	Golgi apparatus			Cell Junctions (GO:0030054);Golgi apparatus (GO:0005794);Nucleoplasm (GO:0005654)	Golgi apparatus;Cell Junctions;Nucleoplasm	Plasma membrane;Nucleoplasm;Golgi apparatus	cell	TRUE	TRUE	FALSE
ENSG00000080819	CPOX	Supported	Mitochondria				Mitochondria			Mitochondria			Mitochondria (GO:0005739)	Mitochondria	Mitochondria	cyto	FALSE	TRUE	FALSE
ENSG00000080822	CLDND1	Approved	Nucleoplasm	Cytosol;Nucleoli				Cytosol;Nucleoli;Nucleoplasm					Cytosol (GO:0005829);Nucleoli (GO:0005730);Nucleoplasm (GO:0005654)	Nucleoplasm;Cytosol;Nucleoli	Nucleoli;Cytosol;Nucleoplasm	cell	TRUE	FALSE	FALSE
ENSG00000080823	MOK	Supported	Endoplasmic reticulum				Endoplasmic reticulum						Endoplasmic reticulum (GO:0005783)	Endoplasmic reticulum	Endoplasmic reticulum	cyto	FALSE	FALSE	FALSE
ENSG00000080824	HSP90AA1	Enhanced	Cytosol			Cytosol				Cytosol	Cytosol		Cytosol (GO:0005829)	Cytosol	Cytosol	cyto	FALSE	TRUE	FALSE
ENSG00000080839	RBL1	Enhanced	Nucleoplasm			Nucleoplasm							Nucleoplasm (GO:0005654)	Nucleoplasm	Nucleoplasm	nuc	FALSE	FALSE	FALSE
ENSG00000080845	DLGAP4	Uncertain	Nucleoplasm	Focal adhesion sites					Focal adhesion sites;Nucleoplasm				Focal adhesion sites (GO:0005925);Nucleoplasm (GO:0005654)	Nucleoplasm;Focal adhesion sites	Actin filaments;Nucleoplasm	cell	TRUE	FALSE	FALSE
ENSG00000080854	IGSF9B	Approved	Cell Junctions;Golgi apparatus					Cell Junctions;Golgi apparatus					Cell Junctions (GO:0030054);Golgi apparatus (GO:0005794)	Cell Junctions;Golgi apparatus	Plasma membrane;Golgi apparatus	cyto	TRUE	FALSE	FALSE
ENSG00000080986	NDC80	Supported	Nucleoplasm	Centrosome			Nucleoplasm	Centrosome		Nucleoplasm			Centrosome (GO:0005813);Nucleoplasm (GO:0005654)	Nucleoplasm;Centrosome	Centrosome;Nucleoplasm	nuc	TRUE	TRUE	FALSE
ENSG00000081019	RSBN1	Approved	Nucleoplasm					Nucleoplasm					Nucleoplasm (GO:0005654)	Nucleoplasm	Nucleoplasm	nuc	FALSE	FALSE	FALSE
ENSG00000081026	MAGI3	Supported	Cell Junctions				Cell Junctions						Cell Junctions (GO:0030054)	Cell Junctions	Plasma membrane	cyto	FALSE	FALSE	FALSE
ENSG00000081051	AFP	Approved	Golgi apparatus	Cytosol	Predicted to be secreted			Cytosol;Golgi apparatus		Cytosol;Golgi apparatus			Cytosol (GO:0005829);Golgi apparatus (GO:0005794)	Golgi apparatus;Cytosol	Cytosol;Golgi apparatus	cyto	TRUE	TRUE	FALSE
ENSG00000081059	TCF7	Enhanced	Nucleoplasm			Nucleoplasm							Nucleoplasm (GO:0005654)	Nucleoplasm	Nucleoplasm	nuc	FALSE	FALSE	FALSE
ENSG00000081087	OSTM1	Approved	Cytosol	Nucleoplasm;Vesicles			Vesicles	Cytosol;Nucleoplasm		Cytosol			Cytosol (GO:0005829);Nucleoplasm (GO:0005654);Vesicles (GO:0043231)	Cytosol;Nucleoplasm;Vesicles	Cytosol;Nucleoplasm;Vesicles	cell	TRUE	TRUE	FALSE
ENSG00000081154	PCNP	Enhanced	Nucleoplasm	Nuclear bodies		Nuclear bodies;Nucleoplasm				Nuclear bodies			Nuclear bodies (GO:0016604);Nucleoplasm (GO:0005654)	Nucleoplasm;Nuclear bodies	Nuclear bodies;Nucleoplasm	nuc	TRUE	TRUE	FALSE
ENSG00000081177	EXD2	Approved	Mitochondria	Intermediate filaments			Mitochondria		Intermediate filaments				Intermediate filaments (GO:0045111);Mitochondria (GO:0005739)	Mitochondria;Intermediate filaments	Intermediate filaments;Mitochondria	cyto	TRUE	FALSE	FALSE
ENSG00000081181	ARG2	Supported	Mitochondria				Mitochondria						Mitochondria (GO:0005739)	Mitochondria	Mitochondria	cyto	FALSE	FALSE	FALSE
ENSG00000081189	MEF2C	Supported	Nucleoplasm;Vesicles				Vesicles	Nucleoplasm					Nucleoplasm (GO:0005654);Vesicles (GO:0043231)	Nucleoplasm;Vesicles	Nucleoplasm;Vesicles	cell	TRUE	FALSE	FALSE
ENSG00000081237	PTPRC	Uncertain	Nucleoplasm;Vesicles						Nucleoplasm;Vesicles	Vesicles			Nucleoplasm (GO:0005654);Vesicles (GO:0043231)	Nucleoplasm;Vesicles	Nucleoplasm;Vesicles	cell	TRUE	TRUE	FALSE
[truncated: 11,962 more rows]

## Sheet: Supplementary Data 3
Supplementary Data 3. Pathway centric subcellular localisation information.
[truncated: 146 more rows]

[truncated: 6 more sheets: Supplementary Data 4, Supplementary Data 5, Supplementary Data 6, Supplementary Data 7, Supplementary Data 8, Supplementary Data 9]
