# Supplementary material for: Dissecting autonomous enzymatic variability in single cells
Source: Nat Commun. 2026 Jul 2;17:5788. doi: 10.1038/s41467-026-74172-z (PMC13328634; doi:10.1038/s41467-026-74172-z)
Supplement: Supplementary file 6 — Source data [file 41467_2026_74172_MOESM6_ESM.xlsx]

## Sheet: Figure 1
Fig. 1: The metabolic proteome.
Fig. 1a						Fig 1c																Fig 1e,f
Gene_name	PathwayGroup	HPA	OpenCell	Reicher		pathway	Mitochondria	Cytosol	Endoplasmic reticulum	Golgi apparatus	Vesicles	Plasma membrane	Nuclear membrane	Nucleoplasm	Nucleoli	Nuclear speckles	Nuclear bodies	Actin filaments	Intermediate filaments	Centrosome		Pathway	is_pathway	is_pathwaygroup	number_enzymes_in_hpa	cosine_distances	random_distance_permutation	cosine_distance_random
ALDH9A1	Amino Acid Metabolism	1	1	1		Amino Acid Metabolism	0.0	1.169853475903298	0.0	-1.7617591721542802	0.0	-1.6096064232426872	0.0	0.0	0.0	0.0	0.0	0.0	0.0	0.0		Carbohydrate Metabolism	FALSE	TRUE	304	0.759895	[0.7882972566568315, 0.7855696738888918, 0.7849813717232577, 0.7837186449844894, 0.7850748145353954, 0.7838837416396673, 0.7858196011154575, 0.7853007997326761, 0.7858990059751726, 0.7854001849909313, 0.7842682781891558, 0.7844797948219764, 0.7851519802125156, 0.7833414288396383, 0.7833920688152485, 0.7877658814025551, 0.7829307972006773, 0.7884616643327494, 0.7866425868415297, 0.7866294101131821…	0.785751
CKB	Amino Acid Metabolism	1	1	1		Biosynthesis of other secondary metabolites	0.0	0.0	0.0	0.0	0.0	0.0	0.0	0.0	0.0	0.0	0.0	0.0	0.0	0.0		Lipid Metabolism	FALSE	TRUE	470	0.768051	[0.7860314387639734, 0.7845123880312855, 0.7861460645475821, 0.7848136175430928, 0.7867209553447588, 0.7855748011486208, 0.7846362377703565, 0.785513757218652, 0.7853520270782167, 0.7867532910088509, 0.7869629028057303, 0.7866840077029356, 0.7847797272797654, 0.7846798183689165, 0.7840182327543902, 0.7861773638121841, 0.7861166308020623, 0.7860291068651206, 0.7866350378270268, 0.7859848007869175,…	0.785738
CTBP1	Amino Acid Metabolism	1	1	1		Carbohydrate Metabolism	0.0	1.2443809702191422	0.0	0.0	0.0	0.0	0.0	0.0	0.0	0.0	0.0	0.0	0.0	0.0		Amino Acid Metabolism	FALSE	TRUE	429	0.76642	[0.7872597011711706, 0.7838902837277749, 0.7862398476709881, 0.7852359213968398, 0.7841512517522078, 0.7867852061110807, 0.7854245781116306, 0.7853123209784052, 0.7861095340034352, 0.7841982668793249, 0.7818424853558952, 0.785826591517415, 0.7841871093038678, 0.7875628294998118, 0.7872657484067238, 0.7868583691440402, 0.78429970712642, 0.7865187018850851, 0.7852181203795074, 0.7861051902145167, 0…	0.785656
FBL	Amino Acid Metabolism	1	1	1		Energy Metabolism	4.534536505332239	0.0	0.0	-11.31796801505174	-2.8348340276844515	-2.850266541235497	0.0	-2.1799414654541653	0.0	0.0	0.0	0.0	0.0	0.0		Metabolism of cofactors and vitamins	FALSE	TRUE	195	0.759768	[0.7854188542315674, 0.7836834163337211, 0.7846903315803767, 0.786523892202611, 0.7850069384838596, 0.7814244151849319, 0.7868483053542875, 0.785102610409396, 0.7875112010584546, 0.7862032006343757, 0.7849120834912737, 0.7843000191706933, 0.7866826495059915, 0.7846197122653223, 0.786802284798076, 0.7840080110260532, 0.7834401518551276, 0.7864834086363973, 0.7921196106025552, 0.7856908929040841, 0…	0.785613
GLUL	Amino Acid Metabolism	1	1	1		Glycan biosynthesis and metabolism	-3.367238946378175	-1.4627155848228286	1.992235609103079	3.103073085292713	1.6089483562390265	0.0	0.0	-1.3965834259813563	0.0	0.0	0.0	0.0	0.0	0.0		Miscellanous	FALSE	TRUE	470	0.778801	[0.7883330799645024, 0.7868692949088828, 0.7859916921009993, 0.7845820147481077, 0.78492782143827, 0.7865977354951913, 0.7889277078399369, 0.7831291811657676, 0.7845631745017033, 0.7827559957924068, 0.78609749446997, 0.7847899071222256, 0.7847837817219169, 0.7868698517634564, 0.7852385462902998, 0.7864446004874704, 0.7862493301503526, 0.7862043177389922, 0.7849464760664833, 0.7856181354912561, 0.…	0.785767
GSTP1	Amino Acid Metabolism	1	1	1		Lipid Metabolism	0.0	0.0	2.211442080378251	0.0	1.3752058163156204	0.0	0.0	-1.3808254565545253	0.0	0.0	-3.4818908748824082	0.0	0.0	0.0		Transport	FALSE	TRUE	380	0.79285	[0.7859170452325127, 0.7858375921991012, 0.7870768610785464, 0.7872840037612349, 0.7839595697782337, 0.784973149301485, 0.7843644673212192, 0.7868220923700664, 0.7853095844323955, 0.7849411696463462, 0.7885032758157483, 0.7873475051289566, 0.7870556430734662, 0.7853833895076202, 0.7861367050117233, 0.7839948313550215, 0.7872606486908948, 0.7863151499609222, 0.7873240737348574, 0.787792014703009, …	0.785729
NOP2	Amino Acid Metabolism	1	1	1		Metabolism of cofactors and vitamins	1.5800817539947973	0.0	0.0	0.0	0.0	0.0	0.0	-1.3367565590049126	0.0	0.0	0.0	0.0	0.0	0.0		Glycan biosynthesis and metabolism	FALSE	TRUE	166	0.762772	[0.7812519163009988, 0.7871796950002764, 0.7868726470336918, 0.7848573266784283, 0.7855959507617454, 0.7839541520273836, 0.7873695658730039, 0.7855681801046489, 0.789776816904665, 0.7872131831455986, 0.7878146503410387, 0.7848585204397063, 0.7845935682655528, 0.7880937391619042, 0.7898068494252354, 0.7842633990279013, 0.7857938009861725, 0.7858021573151178, 0.7862505089192816, 0.7863051077903604,…	0.785756
PHGDH	Amino Acid Metabolism	1	1	1		Miscellanous	-1.6580432737535278	0.0	0.0	0.0	0.0	0.0	0.0	1.298969964043364	0.0	0.0	0.0	0.0	0.0	0.0		Xenobiotics Metabolism/Biological Oxidations	FALSE	TRUE	86	0.761479	[0.7908647670462435, 0.779192831290793, 0.7883629986286627, 0.7757763136196362, 0.7846602793882794, 0.7850290432752396, 0.7846390692264963, 0.7832833004964588, 0.7948083924975697, 0.7901284326829607, 0.786399132932926, 0.7918008349534786, 0.787630244497292, 0.7874503649666713, 0.7926674138140536, 0.7878192915914456, 0.7799554206880989, 0.7796953656610193, 0.7880126783606444, 0.7856569400083322, 0…	0.785727
SARS1	Amino Acid Metabolism	1	1	1		Nucleotide Metabolism	0.0	0.0	-3.2543508936970835	0.0	-1.82748734489092	0.0	0.0	1.3441100815074225	0.0	0.0	0.0	0.0	0.0	0.0		Metabolism of other amino acids	FALSE	TRUE	21	0.754049	[0.7833505244571316, 0.7798305815845584, 0.7891248570937606, 0.7909785833520369, 0.7863805970149254, 0.7854279800772921, 0.792461838335344, 0.7919686255049938, 0.7930913271693694, 0.7863655830925261, 0.7962555935080238, 0.7934851412579957, 0.7806651145704747, 0.7889332925948266, 0.7778443602008753, 0.788023689996914, 0.7889202513045674, 0.7830115057057289, 0.7923783850367523, 0.7823677152886881, …	0.785404
AHCY	Amino Acid Metabolism	1	1	0		Transport	0.0	-1.3453332885364873	0.0	0.0	0.0	2.104143010587694	2.1426651735722286	0.0	0.0	0.0	0.0	0.0	0.0	0.0		Nucleotide Metabolism	FALSE	TRUE	205	0.762328	[0.7861747421957088, 0.7857482668403372, 0.7865528127815972, 0.7865256767744626, 0.7824450691430351, 0.7824329068335311, 0.7861438780434499, 0.7873228886597404, 0.7833215499500551, 0.7870203588504698, 0.7879511116717589, 0.7845262908794168, 0.7892085966870602, 0.7832744897575019, 0.7854618108370944, 0.7872546819391049, 0.7842859171945965, 0.785059721217864, 0.7866166190686433, 0.7860549526146643,…	0.785707
AKR1A1	Amino Acid Metabolism	1	1	0		Xenobiotics Metabolism/Biological Oxidations	0.0	1.3782725040690778	0.0	0.0	0.0	0.0	0.0	0.0	0.0	0.0	0.0	0.0	0.0	0.0		Energy Metabolism	FALSE	TRUE	106	0.601502	[0.7843840493511418, 0.783463838374639, 0.7898464770027992, 0.7844456174654568, 0.7837510594362312, 0.7835874392682827, 0.7864709180107876, 0.7883824337108891, 0.787665804093513, 0.7837306141756285, 0.7841935366955255, 0.7857607937036032, 0.7908712376073841, 0.7839403523461866, 0.7867150994754861, 0.7875748459170815, 0.7820551483024858, 0.7858904933255517, 0.7881160644917866, 0.7842007390032378, …	0.785736
ASS1	Amino Acid Metabolism	1	1	0																		Biosynthesis of other secondary metabolites	FALSE	TRUE	30	0.735736	[0.7895951489810933, 0.7924847598615254, 0.7892693394491253, 0.789663728029509, 0.7944733947935984, 0.7828684183010158, 0.7741755711823752, 0.788453477107353, 0.7774336665020559, 0.7880727885894542, 0.7880233423869225, 0.7919435286573813, 0.7695255022726356, 0.7807539632548577, 0.780516023089172, 0.7722210289345319, 0.7769089698560832, 0.7867135691717729, 0.7840671737684431, 0.7821080648331049, 0…	0.785377
BUD23	Amino Acid Metabolism	1	1	0																		Acyl-CoA hydrolysis	TRUE	FALSE	6	0.623032	[0.7806419704271399, 0.7946424069611923, 0.7921742425448652, 0.7723220051198766, 0.7876839568649513, 0.7752144855001698, 0.7497323077657948, 0.8129861251167629, 0.7795267519743546, 0.7915797579115715, 0.7900449227595675, 0.8067221710647362, 0.7904513815174932, 0.7822399968686311, 0.8102527563122736, 0.8057403564453125, 0.7789914780768795, 0.8006574658380039, 0.81484045498613, 0.7971571770267211, …	0.785865
ELOVL1	Amino Acid Metabolism	1	1	0																		Acylglycerides metabolism	TRUE	FALSE	20	0.75899	[0.7744173567513118, 0.7898009979385308, 0.7788922677333209, 0.7834256699775113, 0.7777034822432534, 0.7827720173116567, 0.7783684817747376, 0.7809644250140555, 0.7928049159014243, 0.7774198838080959, 0.789687236459895, 0.789199980088081, 0.7925624590048725, 0.7711750814046102, 0.7892806526424287, 0.7965114610663419, 0.782221804136994, 0.7849240418853074, 0.7908021575149925, 0.7832154235382309, 0…	0.78572
ELOVL5	Amino Acid Metabolism	1	1	0																		Alanine, aspartate and glutamate metabolism	TRUE	FALSE	29	0.722607	[0.7771501484836222, 0.7822317698414588, 0.7732963438511712, 0.7901051461427981, 0.7864771789500412, 0.7732439604757824, 0.7905758526153749, 0.7925174470735733, 0.7957996219966038, 0.7902014199676252, 0.7797099287635688, 0.7813732404145243, 0.7923663721791088, 0.7793376038492668, 0.7878441680751286, 0.7846409711642227, 0.7871039196899003, 0.7844910121286421, 0.7926265532755665, 0.785038898840697,…	0.78593
EMG1	Amino Acid Metabolism	1	1	0		Complete raw data influding Benjamini-Hochberg adjusted p values derived from one sided boinomial tests underlying Figure 1c																Amino sugar and nucleotide sugar metabolism	TRUE	FALSE	25	0.7452	[0.7805964912722728, 0.7965148615758284, 0.7846813932365153, 0.7877306807072886, 0.785433321953358, 0.7977599925421269, 0.7970460933090785, 0.7810881188019028, 0.7917251150175361, 0.7832066681196082, 0.7895279871805209, 0.790121735290857, 0.7862685533489882, 0.7843349548748286, 0.7888343230972346, 0.7895046813270983, 0.7909632655657906, 0.7895139721740708, 0.7849918492501814, 0.7873334576312182, …	0.786067
ESD	Amino Acid Metabolism	1	1	0																		Aminoacyl-tRNA biosynthesis	TRUE	FALSE	21	0.474039	[0.7823837753720683, 0.8022367180752109, 0.793737295798452, 0.78290868339313, 0.7768608216439107, 0.7871987845491993, 0.7798441678501429, 0.7841461426981596, 0.7685051813417713, 0.7810177168460567, 0.7863303829479769, 0.7931030589744867, 0.7831242265879343, 0.7798861475151153, 0.7860638412730051, 0.7761137523046642, 0.7813261733024384, 0.7891025980416584, 0.7890530269998671, 0.780425459687064, 0.…	0.785571
LDHA	Amino Acid Metabolism	1	1	0		Localization	enrichment	pvalue_underrepresentation	pvalue_overrepresentation	pathway	p_val_under_fdr	p_val_over_fdr										Androgen metabolism	TRUE	FALSE	16	0.726584	[0.7821382856638418, 0.7857637739450918, 0.7958547818458687, 0.7883966995497881, 0.7861112950211865, 0.7717263776703743, 0.7817974543167373, 0.780677097126589, 0.7997484799832274, 0.7964690644862288, 0.7711751991746116, 0.7937609656382415, 0.7975074207715396, 0.7955367783368644, 0.776671259820798, 0.7885184250308969, 0.7875980010813912, 0.7896488512976695, 0.790112028822387, 0.7697622870321328, 0…	0.785864
LDHB	Amino Acid Metabolism	1	1	0		Actin filaments	-2.502351834430856	0.12217140189702486	0.9608345279835129	Carbohydrate Metabolism	0.5413200806678178	1.0										Arachidonic acid metabolism	TRUE	FALSE	73	0.747139	[0.7867442463686097, 0.7909882596122515, 0.7884994496107081, 0.7856404532378111, 0.7872248991399564, 0.7930544971146096, 0.7840878275539778, 0.7828067120697638, 0.7855568498010667, 0.7810302060288796, 0.7812228690770181, 0.7877693263277941, 0.7775834399813071, 0.7809154522731561, 0.7890913726612474, 0.7882215753674264, 0.784153544678534, 0.77990785668656, 0.7779763359400457, 0.7860154628843614, 0…	0.785879
MDH1	Amino Acid Metabolism	1	1	0		Centrosome	1.5258373205741627	0.9449237472520223	0.09957590065142863	Carbohydrate Metabolism	1.0	0.6592611353473896										Arginine and proline metabolism	TRUE	FALSE	37	0.738986	[0.7918328684183463, 0.7878261903537639, 0.7825804709995886, 0.7894346462361168, 0.7902684401995064, 0.7834141042780749, 0.794610869369601, 0.7810378155851502, 0.7860684581962155, 0.7894362530851502, 0.7845211429195804, 0.7791938759769642, 0.7867047704134101, 0.7834658448169478, 0.7821201087515426, 0.7802138234008639, 0.7845997178373098, 0.7822476122223365, 0.7954190340909091, 0.786987897213081, …	0.785815
MIF	Amino Acid Metabolism	1	1	0		Cytosol	1.2443809702191422	0.9997477906998007	0.0003851577764653049	Carbohydrate Metabolism	1.0	0.008216699231259837										Ascorbate and aldarate metabolism	TRUE	FALSE	8	0.734325	[0.7899376807274756, 0.767640428419237, 0.7820956143465909, 0.7826450100192776, 0.7922047008167613, 0.7814143985896915, 0.7792139623072241, 0.7950636033887987, 0.7876240519734172, 0.7847507229099026, 0.7810045118455763, 0.7729053051440746, 0.775920362596388, 0.7756938983867695, 0.7941810508827111, 0.7869158063616072, 0.7919309938108766, 0.7831516018161526, 0.7865884359780844, 0.7642276912540584, …	0.785584
PRMT9	Amino Acid Metabolism	1	1	0		Endoplasmic reticulum	-2.1448730009407337	0.006130483590275129	0.9974502994911717	Carbohydrate Metabolism	0.06844100955101111	1.0										Beta oxidation of branched-chain fatty acids (mitochondrial)	TRUE	FALSE	7	0.445492	[0.7764261246736185, 0.7946079522450092, 0.7731335830083289, 0.7945188041214966, 0.7846697762427287, 0.7789915378354707, 0.7817439619414331, 0.7766685223592015, 0.7708112130651772, 0.7768819356078134, 0.7790039320713247, 0.7765537465709281, 0.7965678553427419, 0.7921351085321919, 0.7856715145343073, 0.8050684290925767, 0.7886178567887361, 0.8012998713065177, 0.777999998967147, 0.8027964752858937,…	0.785808
TFRC	Amino Acid Metabolism	1	1	0		Golgi apparatus	-1.352461586704296	0.06526831947701407	0.9568002701720418	Carbohydrate Metabolism	0.3797429496844455	1.0										Beta oxidation of di-unsaturated fatty acids (n-6) (mitochondrial)	TRUE	FALSE	13	0.514928	[0.7756382314128482, 0.7743449222259658, 0.7743473789869721, 0.7836221782345013, 0.7758554792789757, 0.7726024644822551, 0.7943140021338724, 0.7778070249326146, 0.8013712236073675, 0.7960440883310872, 0.7880158320698563, 0.7910397539027404, 0.7978778849393531, 0.799133465296496, 0.7817797829627133, 0.7755537363825247, 0.7849730458221025, 0.7801935927672956, 0.7813913514993261, 0.7854131570080862,…	0.785834
VPS29	Amino Acid Metabolism	1	1	0		Intermediate filaments	1.8649122807017542	0.934009369667681	0.16933393391111606	Carbohydrate Metabolism	1.0	0.903114314192619										Beta oxidation of di-unsaturated fatty acids (n-6) (peroxisomal)	TRUE	FALSE	10	0.613124	[0.7823030647737679, 0.777948451288295, 0.7981494417041292, 0.7804981476856477, 0.7712006418061106, 0.7855020142617799, 0.7995460756691225, 0.7825421648663836, 0.7973175912629038, 0.7723223228594323, 0.7855463221674159, 0.7776794331970113, 0.780937974785631, 0.7960664010468698, 0.774358454045954, 0.7912871633574758, 0.7982731786442724, 0.803591834597694, 0.7925618489583334, 0.7891559937458374, 0.…	0.785256
WWOX	Amino Acid Metabolism	1	1	0		Mitochondria	1.135163996948894	0.8668261418083357	0.16822217538821527	Carbohydrate Metabolism	1.0	0.903114314192619										Beta oxidation of even-chain fatty acids (mitochondrial)	TRUE	FALSE	10	0.483897	[0.7839258652353082, 0.7948086114802317, 0.7835467648859293, 0.7823419839756032, 0.7822364191090838, 0.780941528961867, 0.7754691862570174, 0.7773747779055183, 0.7938461631778547, 0.766068780701296, 0.7801719552526278, 0.7620622149165373, 0.7812574653607263, 0.7962635986211479, 0.7775708019477127, 0.7927085705140647, 0.7947687184588509, 0.7751263045717869, 0.775751470209478, 0.7904238201930542, 0…	0.785466
AARS1	Amino Acid Metabolism	1	0	1		Nuclear bodies	-2.2521166509877704	0.052187730057236814	0.9802147238704679	Carbohydrate Metabolism	0.3232272313222409	1.0										Beta oxidation of even-chain fatty acids (peroxisomal)	TRUE	FALSE	8	0.596324	[0.780493448608683, 0.7884903345352564, 0.771621696987908, 0.7926582532051282, 0.7874099695877039, 0.7782499726835664, 0.7922432710518648, 0.8034442039080711, 0.7902300498980186, 0.7918511095024767, 0.7848942398747086, 0.7687120984484266, 0.8044606597829254, 0.7825174256082459, 0.790144344587704, 0.7659325944238053, 0.7929267509833916, 0.7861801609848484, 0.7956293706293707, 0.7873963113709207, 0…	0.785695
ACADM	Amino Acid Metabolism	1	0	1		Nuclear membrane	-2.240200689871433	0.09502583238837903	0.9648753879751183	Carbohydrate Metabolism	0.46781948252740446	1.0										Beta oxidation of odd-chain fatty acids (mitochondrial)	TRUE	FALSE	9	0.406788	[0.7793932950949367, 0.7884929415545886, 0.7887124363380142, 0.7794747268097311, 0.7949102087865902, 0.7994699212569225, 0.7659228361105617, 0.7964307567741298, 0.7780670552314082, 0.7721956277195411, 0.7838965307308149, 0.7823427610759494, 0.769390869140625, 0.7847466191159019, 0.7574368633801424, 0.7978319385383702, 0.7947783264932753, 0.7657912628560126, 0.7912493355666534, 0.7823001137262658,…	0.785419
ACAT1	Amino Acid Metabolism	1	0	1		Nuclear speckles	-1.5443085606773284	0.21455128808550838	0.8863979237217056	Carbohydrate Metabolism	0.7627688192563551	1.0										Beta oxidation of phytanic acid (peroxisomal)	TRUE	FALSE	17	0.69186	[0.7863146860665138, 0.7789577251876564, 0.7976540509017932, 0.789025033882402, 0.7874039727116346, 0.7928744331213511, 0.7798539798790659, 0.7869134109153462, 0.7774457229983319, 0.7857162055619266, 0.7861305319537114, 0.7964118047591743, 0.7812192126251043, 0.78670278617598, 0.7840294972372811, 0.7925863512562552, 0.7905219681766055, 0.785276956057131, 0.7787301592472894, 0.7876042535446205, 0.…	0.785967
ALDH18A1	Amino Acid Metabolism	1	0	1		Nucleoli	-1.1563663135506566	0.27047156597141064	0.7948042981223054	Carbohydrate Metabolism	0.8045875303688793	1.0										Beta oxidation of poly-unsaturated fatty acids (mitochondrial)	TRUE	FALSE	9	0.561148	[0.780671543413561, 0.7986218944099379, 0.7805720169351708, 0.7898005831068841, 0.7771171996312112, 0.7910619763360507, 0.7914252555641822, 0.788129508766822, 0.7743023037170031, 0.793697330324793, 0.7845391251779245, 0.7827384996118012, 0.7915120948175466, 0.7922616520283385, 0.7802152582330486, 0.7745442202866201, 0.7930982506793478, 0.7850764872864907, 0.7818786494726967, 0.776618000291149, 0.…	0.785618
APOB	Amino Acid Metabolism	1	0	1		Nucleoplasm	-1.032425108098078	0.3609768199730132	0.6826523451068264	Carbohydrate Metabolism	0.845214017497787	1.0										Beta oxidation of unsaturated fatty acids (n-7) (mitochondrial)	TRUE	FALSE	11	0.475217	[0.7899071896984385, 0.7715180553470316, 0.7862291617514585, 0.7909019049559597, 0.7814672186892302, 0.7889938546492508, 0.7887087725742107, 0.794226149622512, 0.7758426565895962, 0.7830008194992565, 0.781070762464968, 0.7821889723282716, 0.7846879647105925, 0.7819596890371197, 0.7988455516472203, 0.7907269123734557, 0.7773438058546386, 0.7799727161261725, 0.794538265342599, 0.7817888296978667, 0…	0.785635
CARS1	Amino Acid Metabolism	1	0	1		Plasma membrane	1.0602270983581403	0.7091584879906929	0.345490895880849	Carbohydrate Metabolism	1.0	1.0										Beta oxidation of unsaturated fatty acids (n-7) (peroxisomal)	TRUE	FALSE	8	0.596324	[0.778898624162296, 0.7972242519849941, 0.7746514878350815, 0.7883811826194639, 0.7865154702068765, 0.8018513712849651, 0.7692644594988345, 0.7716882807947261, 0.8052418528736888, 0.8018131851872087, 0.7602622149985431, 0.7857843003350816, 0.7898662860576923, 0.785635368862908, 0.7750378446423368, 0.7887908153044871, 0.7989836010343823, 0.7787927729822262, 0.7980147781905594, 0.7886129170308858, …	0.785219
CRCP	Amino Acid Metabolism	1	0	1		Vesicles	-1.034738732575045	0.4236363556584213	0.6333924480134298	Carbohydrate Metabolism	0.8938261569935921	1.0										Beta oxidation of unsaturated fatty acids (n-9) (mitochondrial)	TRUE	FALSE	11	0.475217	[0.7863299793739991, 0.7933869895332876, 0.7869831993715682, 0.7914367131198524, 0.767549918407544, 0.7737311836893731, 0.7665374413749714, 0.7916430401545699, 0.7838695266922615, 0.7952297457675589, 0.769587774894189, 0.7903222455173301, 0.7852567324947094, 0.7876392121010638, 0.7953796037627259, 0.7734353216690975, 0.7899478518752859, 0.7713425042181423, 0.7871249025895104, 0.7906453646012068, …	0.785753
DHTKD1	Amino Acid Metabolism	1	0	1		Actin filaments	1.033920972644377	0.6294378012700501	0.5107228092493779	Lipid Metabolism	1.0	1.0										Beta oxidation of unsaturated fatty acids (n-9) (peroxisomal)	TRUE	FALSE	8	0.596324	[0.7839558065632284, 0.770068928467366, 0.8044771634615384, 0.7896664208187646, 0.7975105623543124, 0.7716928904428905, 0.7902054651078089, 0.8005643688993298, 0.7831112734921328, 0.7850860240020396, 0.7941799492824884, 0.7815601553394522, 0.7851437299679487, 0.7824997268356644, 0.7990495588395979, 0.7781883968895688, 0.7836548136108683, 0.805255226544289, 0.7813156732590326, 0.7694321710190851, …	0.785786
DLD	Amino Acid Metabolism	1	0	1		Centrosome	-1.5198730009407337	0.14151392273073943	0.919950763467254	Lipid Metabolism	0.590666807919608	1.0										Beta-alanine metabolism	TRUE	FALSE	13	0.658617	[0.7703304870002247, 0.7822528849393531, 0.79932983069407, 0.7808761336197215, 0.7868469402796496, 0.7965521991520665, 0.7715468469227313, 0.7881058548124439, 0.78126614442947, 0.7766172506738545, 0.7880161830357143, 0.7852869847821204, 0.7902033145215633, 0.7941074587264151, 0.7856052230738994, 0.77190904368823, 0.7770663992306829, 0.7782130924303684, 0.7911677686994609, 0.7791493815981582, 0.78…	0.785437
DLST	Amino Acid Metabolism	1	0	1		Cytosol	-1.0019573331714866	0.5064110902070099	0.5311763179387148	Lipid Metabolism	0.9840241105608042	1.0										Bile acid biosynthesis	TRUE	FALSE	59	0.770335	[0.7885617377175904, 0.7829701457283554, 0.7922636387711864, 0.78227076056459, 0.7811212530061842, 0.7854600893266147, 0.7785075727210261, 0.7818065019468621, 0.7818356690907009, 0.7933366496793404, 0.789226229672469, 0.7766557274965643, 0.7774381406035272, 0.7923910437185067, 0.7854180385364178, 0.7851386244560238, 0.7847893344880897, 0.7834051477324783, 0.7767213088353184, 0.7858242312757673, 0…	0.785611
EPRS1	Amino Acid Metabolism	1	0	1		Endoplasmic reticulum	2.211442080378251	0.9999999992998995	1.7317754243597018e-09	Lipid Metabolism	1.0	8.31252203692657e-08										Bile acid recycling	TRUE	FALSE	7	0.668799	[0.8094778736570848, 0.8130398173226989, 0.7913059141577744, 0.8053320199078107, 0.7756807014917247, 0.8044186901132404, 0.8121948951074333, 0.8008417889354674, 0.7876759173562717, 0.8011303058761614, 0.7871414166848142, 0.7824073286422039, 0.7968389885489257, 0.7874136292283682, 0.7892961490998839, 0.7586990338723142, 0.7767228360237006, 0.8084930880698316, 0.793797438706809, 0.7830353314868249,…	0.78614
EZH2	Amino Acid Metabolism	1	0	1		Golgi apparatus	1.1756865685631268	0.9154802124831488	0.10880137993062375	Lipid Metabolism	1.0	0.696328831555992										Biopterin metabolism	TRUE	FALSE	11	0.711621	[0.7863084224232456, 0.7870144068076981, 0.8035229211566092, 0.763451365651467, 0.7912212171052632, 0.7890170836405399, 0.7856919414984119, 0.8032022742740472, 0.7943368532119631, 0.8102791769462719, 0.7790341247447822, 0.7843410448096264, 0.7865304825742967, 0.7891920289341349, 0.7923629769973155, 0.7773077861511267, 0.7985952092313219, 0.7768863371048851, 0.7904636869990169, 0.8008755535626513,…	0.785692
FARSB	Amino Acid Metabolism	1	0	1		Intermediate filaments	-1.6580432737535278	0.35527621329708925	0.8443346270784341	Lipid Metabolism	0.845214017497787	1.0										Biotin metabolism	TRUE	FALSE	2	0.564692	[0.768890091867158, 0.8038699988162878, 0.7859846172910748, 0.8108507792154948, 0.7862428607362689, 0.7781513098514441, 0.8217889612371271, 0.7886131749008641, 0.7635108485366359, 0.7259324391682943, 0.8094589926979758, 0.8242810567220052, 0.8015092791933002, 0.7762215354225852, 0.7771548646869082, 0.7524296153675426, 0.8346982435746626, 0.8125502846457742, 0.7813929933490176, 0.7966676191850142,…	0.78696
FH	Amino Acid Metabolism	1	0	1		Mitochondria	-1.0895712941808897	0.23728506556213244	0.8003988081729719	Lipid Metabolism	0.7817097029981658	1.0										Blood group biosynthesis	TRUE	FALSE	7	0.723075	[0.788113012069311, 0.7789354373247196, 0.7850804255558894, 0.7850880158253205, 0.7921673896985176, 0.7621315198066907, 0.7812398274739584, 0.7579479510967548, 0.7911424685747196, 0.7851407564603365, 0.7515248616536458, 0.7910275190304488, 0.7774676983173077, 0.7940579927884616, 0.7840104323167068, 0.7821854028946315, 0.7807877760667067, 0.7997765174278846, 0.7882070688100962, 0.7960188645582933,…	0.785832
GARS1	Amino Acid Metabolism	1	0	1		Nuclear bodies	-3.4818908748824082	0.00170463157922442	0.9995597912774037	Lipid Metabolism	0.025176097170083744	1.0										Butanoate metabolism	TRUE	FALSE	15	0.683456	[0.7766362352068581, 0.7754531808328416, 0.7922979875590087, 0.7883008171059533, 0.782511745385851, 0.7920132528725741, 0.7951362423780488, 0.7912927402963545, 0.7757504651029373, 0.7924316790420929, 0.777372434762654, 0.7944640713103199, 0.7734121447187254, 0.788945199809861, 0.7924449969676108, 0.7920599296403751, 0.7858212498770653, 0.7974858958046486, 0.7743081593807369, 0.7866606633556255, 0…	0.785774
GCSH	Amino Acid Metabolism	1	0	1		Nuclear membrane	1.0586690810321413	0.652428669955356	0.46622223158626624	Lipid Metabolism	1.0	1.0										C5-branched dibasic acid metabolism	TRUE	FALSE	4	0.482032	[0.7890237475198413, 0.7823533154038526, 0.7528343402519428, 0.8114704757771164, 0.7656713415075231, 0.7785085849661045, 0.8088391823743386, 0.7625956055979249, 0.8069009932260665, 0.7792238911623677, 0.7949569944351439, 0.8126574319506449, 0.7728186713324653, 0.7998561960048777, 0.7877332899305556, 0.7614059044570519, 0.7992208167989417, 0.8059498620411706, 0.7783894210896164, 0.808411128937252,…	0.785755
GLS	Amino Acid Metabolism	1	0	1		Nuclear speckles	-1.9896519285042333	0.045449622808003354	0.9800078082502135	Lipid Metabolism	0.30249875123296055	1.0										Carnitine shuttle (cytosolic)	TRUE	FALSE	2	0.618015	[0.7964620879202178, 0.7325658509225557, 0.8106557672674005, 0.7731966538862749, 0.8365681388161399, 0.793727412368312, 0.7580644434148615, 0.7662382414846709, 0.7915371981534091, 0.7975217067834103, 0.7646347970673533, 0.8158783190178148, 0.7760124206542969, 0.7941419428045099, 0.7974495165275804, 0.789424838441791, 0.7431604211980646, 0.7726337548458215, 0.7631469495368727, 0.8045641003233014, …	0.783314
GSR	Amino Acid Metabolism	1	0	1		Nucleoli	-1.1748420911167854	0.18028357041555873	0.8611543854669199	Lipid Metabolism	0.6531027456563636	1.0										Carnitine shuttle (endoplasmic reticular)	TRUE	FALSE	5	0.686308	[0.8031025502873563, 0.7687533674568966, 0.7424728919719827, 0.7710805607938218, 0.7766667508530891, 0.7874834433369253, 0.7702968553565014, 0.7911048626077586, 0.7886519508800287, 0.7854887863685345, 0.7501784752155173, 0.7710595843435704, 0.777740548670977, 0.8058794394306753, 0.7838077238236351, 0.7851169630028736, 0.8056083591505029, 0.7842032596982759, 0.8054420909662356, 0.7668205173536279,…	0.78588
GSS	Amino Acid Metabolism	1	0	1		Nucleoplasm	-1.3808254565545253	1.7473332272752325e-06	0.9999989318420162	Lipid Metabolism	0.00033548797963684466	1.0										Carnitine shuttle (mitochondrial)	TRUE	FALSE	5	0.661136	[0.7899525960286459, 0.79380451182209, 0.7731665555762235, 0.7953570330584491, 0.7896372477213541, 0.7794262114025298, 0.786450017696966, 0.7687228571170222, 0.7963546672195354, 0.7976240531477348, 0.7483620618386243, 0.7971017020089286, 0.7823119794250165, 0.7966265804553158, 0.7959405808221727, 0.795949138661541, 0.7725560425450562, 0.7740240349340691, 0.8035569771257027, 0.8038829016307044, 0.…	0.786322
GSTM3	Amino Acid Metabolism	1	0	1		Plasma membrane	-1.0387376125981005	0.39018497920730183	0.6574369907916862	Lipid Metabolism	0.8610978851471489	1.0										Carnitine shuttle (peroxisomal)	TRUE	FALSE	5	0.719901	[0.7905913254310345, 0.80967982500449, 0.7623157720456178, 0.7916094198994252, 0.7942111311287715, 0.7822672526041666, 0.7913708917025862, 0.7772021764996409, 0.7920128131734914, 0.7664482029005029, 0.7796424602640086, 0.7915454382183909, 0.7915459994612069, 0.781909039376796, 0.766864083827227, 0.811785537895115, 0.801593087733477, 0.7740199998877514, 0.7815442315463362, 0.7751741255836925, 0.78…	0.78571
HADHA	Amino Acid Metabolism	1	0	1		Vesicles	1.3752058163156204	0.999930345624115	0.00010772598705426122	Lipid Metabolism	1.0	0.003447231585736359										Cholesterol biosynthesis 2	TRUE	FALSE	2	0.563281	[0.7377274407280816, 0.7907236735026042, 0.8082471211751302, 0.7863149854871961, 0.8168201022677951, 0.8117216322157118, 0.7335081312391493, 0.7951093885633681, 0.8455936855740017, 0.7991255018446181, 0.780800289577908, 0.7466927422417535, 0.7045836554633247, 0.7891618516710069, 0.7424836052788628, 0.7883887396918403, 0.8062010023328993, 0.7829579671223958, 0.7606563991970486, 0.7765125698513455,…	0.785402
HARS1	Amino Acid Metabolism	1	0	1		Actin filaments	-1.008936970837253	0.589318989256493	0.5608715899233397	Amino Acid Metabolism	1.0	1.0										Cholesterol biosynthesis 3 (Kandustch-Russell pathway)	TRUE	FALSE	6	0.633024	[0.8041979270006614, 0.773497566344246, 0.7953772166418651, 0.7674198857060185, 0.7728587155619626, 0.7807438764622603, 0.7999261119378307, 0.80190103520792, 0.7971438453311012, 0.8105559172453703, 0.7931998116629464, 0.7908044239831349, 0.7854026511863426, 0.7774858424272487, 0.7934436293506117, 0.784585296792328, 0.7596506593088624, 0.7896764846075148, 0.8050472521908069, 0.7887720986018105, 0.…	0.786002
KMT2A	Amino Acid Metabolism	1	0	1		Centrosome	-1.2331451865788647	0.32700205242138247	0.7801331818512147	Amino Acid Metabolism	0.845214017497787	1.0										Cholesterol metabolism	TRUE	FALSE	20	0.746975	[0.7896589253663454, 0.7959027914371886, 0.7957829941360149, 0.7775319937549174, 0.7869933553796223, 0.7766193957144965, 0.7898908365501246, 0.7819564903373328, 0.7914531316589628, 0.780705437708989, 0.7752470731297535, 0.7849840133670994, 0.786177632441647, 0.7955867468200891, 0.7797446902455416, 0.785047529627262, 0.7897240423387096, 0.7868932148242853, 0.7931056429074875, 0.7811928865886442, 0…	0.785755
KMT2B	Amino Acid Metabolism	1	0	1		Cytosol	1.169853475903298	0.99801415811017	0.0026918130390237746	Amino Acid Metabolism	1.0	0.03975600796096652										Chondroitin / heparan sulfate biosynthesis	TRUE	FALSE	25	0.752252	[0.784617825932924, 0.7748216631731223, 0.7915027530113368, 0.776429554646906, 0.7896553569319792, 0.7751555488308928, 0.7889917372756259, 0.7861997003424658, 0.7782501955892773, 0.78121226603094, 0.773214232994804, 0.7875263861006141, 0.7888637739135569, 0.7737888226263581, 0.7756501498287671, 0.7864174318020785, 0.7767870586324989, 0.7814527854865375, 0.7807180340694378, 0.7857627612777516, 0.7…	0.785555
KMT2D	Amino Acid Metabolism	1	0	1		Endoplasmic reticulum	-1.5134054562558794	0.03591148615961466	0.9785598617945143	Amino Acid Metabolism	0.2651925131786929	1.0										Chondroitin sulfate degradation	TRUE	FALSE	9	0.693804	[0.770066358222336, 0.7836878041752049, 0.780945824795082, 0.798078893442623, 0.8011566662397541, 0.7820102378970287, 0.7801865874743853, 0.7577215142588798, 0.7970049415129782, 0.7816286180840164, 0.7626615597250683, 0.7908221802424863, 0.8027159643954918, 0.7944231877561475, 0.7903615148992487, 0.7923894830088798, 0.7858272364882172, 0.804857731386612, 0.7783531314036886, 0.7878103787781763, 0.…	0.785586
LARS1	Amino Acid Metabolism	1	0	1		Golgi apparatus	-1.7617591721542802	0.000625026115216	0.9996770624817388	Amino Acid Metabolism	0.011270779898674498	1.0										CoA synthesis	TRUE	FALSE	2	0.557317	[0.7764373779296875, 0.8258227030436198, 0.6937854766845704, 0.7431262546115451, 0.776029544406467, 0.7659562004937066, 0.7444137573242188, 0.7652238633897569, 0.7657710605197483, 0.8148704528808594, 0.7839514838324653, 0.7906946818033854, 0.8361445109049479, 0.8043888515896267, 0.8520411173502604, 0.7735271877712674, 0.7482876247829862, 0.722702874077691, 0.74187257554796, 0.7462128533257378, 0.…	0.784788
MAT2A	Amino Acid Metabolism	1	0	1		Intermediate filaments	0.0	0.04795274452891975	1.0	Amino Acid Metabolism	0.30689756498508636	1.0										Cysteine and methionine metabolism	TRUE	FALSE	33	0.763005	[0.7842253217392726, 0.7856373258437991, 0.784252508094584, 0.7790222008274463, 0.7837861496762166, 0.7761393740188383, 0.7874678056318681, 0.7826995130985086, 0.7882572830815018, 0.7788992490024856, 0.7834100887951334, 0.7799373385171376, 0.7812613957842752, 0.78504673804618, 0.7857790832679226, 0.7878174466902146, 0.778504331420068, 0.7833282231161696, 0.7782607784700418, 0.7779662766548927, 0.…	0.785672
MAT2B	Amino Acid Metabolism	1	0	1		Mitochondria	1.3071585419411507	0.9972234124622202	0.004011425609653839	Amino Acid Metabolism	1.0	0.05134624780356913										Drug metabolism	TRUE	FALSE	32	0.766002	[0.7833087100928192, 0.7879435636389909, 0.786812939871481, 0.7825403295211139, 0.7839881734071128, 0.7872680846678226, 0.7924519806966545, 0.7843822249422004, 0.7919202701065892, 0.785922040748674, 0.788547191622467, 0.7773341211707806, 0.7927897865879573, 0.7948611801730586, 0.7842793624838501, 0.7893731459523324, 0.7979862332976336, 0.7823909830596355, 0.7832901828972868, 0.7844660289592683, 0…	0.785831
MCCC2	Amino Acid Metabolism	1	0	1		Nuclear bodies	-1.1556914393226716	0.38022486554997464	0.7265626660523873	Amino Acid Metabolism	0.8588608727717074	1.0										Eicosanoid metabolism	TRUE	FALSE	26	0.759542	[0.7813339215750058, 0.7707082416182338, 0.7894285132756477, 0.7836535116491731, 0.7860377653864504, 0.7797025335957379, 0.7844432554613405, 0.782528476860687, 0.792408689260207, 0.7897010607325642, 0.7944559013019026, 0.7882459306507344, 0.7904581621016944, 0.7774272197764862, 0.7963251612017118, 0.7796858735253296, 0.7879977238390585, 0.7875899192003528, 0.7879445810381969, 0.7780517182801295, …	0.785735
NAA15	Amino Acid Metabolism	1	0	1		Nuclear membrane	-1.8968015051740355	0.08688430631360264	0.9608796580017716	Amino Acid Metabolism	0.4508591030327488	1.0										Estrogen metabolism	TRUE	FALSE	46	0.76512	[0.7849155983138725, 0.7955098888441094, 0.7883338223520826, 0.7796485770575549, 0.781604680420007, 0.7775889117778407, 0.7919183241111886, 0.7939276976134977, 0.7930727373976124, 0.7905980585842193, 0.7760482474294179, 0.7908042463619728, 0.7781452698838881, 0.7817140288700332, 0.8003470898505577, 0.7878343935169049, 0.7877862291412513, 0.7954036889486755, 0.7788841590602126, 0.7781771809101603,…	0.786023
NARS1	Amino Acid Metabolism	1	0	1		Nuclear speckles	-1.2107243650047037	0.3491432755743973	0.7620979774363434	Amino Acid Metabolism	0.845214017497787	1.0										Ether lipid metabolism	TRUE	FALSE	28	0.769311	[0.7858267143169019, 0.7925607351145922, 0.7900820847144996, 0.7895819688747505, 0.7924399526839179, 0.7904912134436484, 0.7843372963893641, 0.7942374876363345, 0.7816511229772598, 0.7877632708912532, 0.7954434323317651, 0.7928050845852938, 0.7810786072943399, 0.7916159867764471, 0.7847512981848802, 0.7758222394496721, 0.7766446738219989, 0.7785615292851796, 0.7938862787817222, 0.7838087079189835…	0.785619
NSD2	Amino Acid Metabolism	1	0	1		Nucleoli	1.0923878988395117	0.7551221727391841	0.2999881948860424	Amino Acid Metabolism	1.0	1.0										Fatty acid activation (cytosolic)	TRUE	FALSE	8	0.744473	[0.765486810146234, 0.7836554111578525, 0.7851326966897035, 0.76802978515625, 0.7722366724258815, 0.7748779296875, 0.8094393216646635, 0.7769030448717948, 0.8005039312900641, 0.7887223463792067, 0.7809536664913862, 0.7664370805789262, 0.7917901454827725, 0.7921141013120994, 0.8073996519431089, 0.7936325464493189, 0.7687078231420272, 0.7737561348157052, 0.7809231489132612, 0.7784964537009215, 0.77…	0.7857
OAT	Amino Acid Metabolism	1	0	1		Nucleoplasm	1.001217334127118	0.529344221034229	0.510503165808404	Amino Acid Metabolism	0.9852423054398601	1.0										Fatty acid activation (endoplasmic reticular)	TRUE	FALSE	7	0.728959	[0.7821794533687054, 0.801760967615029, 0.7939693566524622, 0.8061930338541666, 0.7416429162662934, 0.7825816761363636, 0.8032076422543449, 0.7939619584517046, 0.7486194739792223, 0.7930681905219474, 0.7861909101353609, 0.8031681489179479, 0.7875712729605336, 0.7841764235879011, 0.7924978218826593, 0.7902090035232843, 0.780636602119541, 0.7715540051247772, 0.7926633566246101, 0.8034812668853053, …	0.785761
P4HB	Amino Acid Metabolism	1	0	1		Plasma membrane	-1.6096064232426872	0.00018300990848675567	0.9998975320070725	Amino Acid Metabolism	0.005019700347065298	1.0										Fatty acid biosynthesis	TRUE	FALSE	18	0.769074	[0.7860071119964089, 0.7971927033652227, 0.7859219600423634, 0.7990549229007687, 0.773538433011166, 0.789181570267787, 0.7854412405489002, 0.7803423700342274, 0.7827481593150319, 0.7803972749621254, 0.7860947845359668, 0.7875872999312648, 0.7796160030439906, 0.7870952378029963, 0.7926708825468523, 0.7909389115278869, 0.778797305910532, 0.7682878342077208, 0.7808458843879755, 0.7917243478916508, 0…	0.785634
PLOD2	Amino Acid Metabolism	1	0	1		Vesicles	-1.0038922859830668	0.5144615198617015	0.5348997604629933	Amino Acid Metabolism	0.9840241105608042	1.0										Fatty acid biosynthesis (even-chain)	TRUE	FALSE	5	0.658049	[0.7981009831504217, 0.772453865172371, 0.7797130766369048, 0.799085925874256, 0.7897853790767609, 0.7934508308531746, 0.7667660183376737, 0.7971944657583085, 0.802547588045635, 0.7937702966114831, 0.7852660164000496, 0.7773191421750992, 0.788346693250868, 0.7763644748263889, 0.7807995992993552, 0.7644262404668899, 0.7850448850601438, 0.8012840634300595, 0.7685752263144842, 0.8086785694909474, 0.…	0.785306
PLPBP	Amino Acid Metabolism	1	0	1		Actin filaments	-1.0700846660395107	0.5998527461016449	0.6243211797315893	Metabolism of cofactors and vitamins	1.0	1.0										Fatty acid biosynthesis (odd-chain)	TRUE	FALSE	1	0.357764	[0.7567539793072324, 0.7534827030066288, 0.7670675335508405, 0.8090238860159209, 0.8022249395197089, 0.7338338909727155, 0.7791616266424005, 0.7096022981585879, 0.7512797153357303, 0.8070003047133937, 0.7953008015950521, 0.7841010238185073, 0.7667721257065282, 0.8274644793886127, 0.7901028719815341, 0.7751952662612452, 0.8208573081276633, 0.7838775172378077, 0.7600393006295869, 0.7835185311057351…	0.78535
PRDX3	Amino Acid Metabolism	1	0	1		Centrosome	-1.6815616180620883	0.25511878602279664	0.8823087371673018	Metabolism of cofactors and vitamins	0.7900452728447895	1.0										Fatty acid biosynthesis (unsaturated)	TRUE	FALSE	6	0.476348	[0.7664123606044934, 0.7789571764300233, 0.7633272851108812, 0.7570244305086745, 0.7883434760861281, 0.8067132859002977, 0.8068580405914271, 0.7925305161603513, 0.7847336116706591, 0.7797758698324986, 0.7954097309179007, 0.7801739806774463, 0.7824843137521778, 0.7895833191555967, 0.7830906246597343, 0.7929289814487152, 0.7883693504555023, 0.78684892997786, 0.8038704370372387, 0.799871606416957, 0…	0.785508
PRDX6	Amino Acid Metabolism	1	0	1		Cytosol	1.0863764942056757	0.8532512491428154	0.18262713487143117	Metabolism of cofactors and vitamins	1.0	0.9196294616238205										Fatty acid desaturation (even-chain)	TRUE	FALSE	3	0.523375	[0.7912450596906137, 0.8050165591032609, 0.7895735035771909, 0.7732744078705276, 0.7796048703400985, 0.7847709102907042, 0.7923523723215297, 0.814896293308424, 0.7188386778900588, 0.7543871229973392, 0.7689046445100204, 0.7847958993220675, 0.8097287606501925, 0.7778734400652457, 0.8056113754493602, 0.7821438554404438, 0.7681323618128679, 0.797653419384058, 0.7649202208588088, 0.8035929030266361, …	0.785648
PRMT5	Amino Acid Metabolism	1	0	1		Endoplasmic reticulum	1.0498765432098767	0.6428742792372746	0.4690924405212732	Metabolism of cofactors and vitamins	1.0	1.0										Fatty acid desaturation (odd-chain)	TRUE	FALSE	1	0.242134	[0.8254006125710227, 0.7503737247351444, 0.7695913025827119, 0.7906043312766335, 0.7801517139781605, 0.8029157465154474, 0.7929870721065637, 0.7974922873757102, 0.7882832613858309, 0.8343515685110381, 0.7607969804243608, 0.8324710961544153, 0.815546787146366, 0.7663313547770182, 0.8145739237467448, 0.7660872719504617, 0.7945088473233309, 0.7886633439497515, 0.7902799086137251, 0.8128389300722064,…	0.783169
PSAT1	Amino Acid Metabolism	1	0	1		Golgi apparatus	-1.388052681091251	0.10500451812518377	0.9342774119573632	Metabolism of cofactors and vitamins	0.4917284751228118	1.0										Fatty acid elongation (even-chain)	TRUE	FALSE	6	0.476348	[0.8048668483685395, 0.8024139581518583, 0.7926024681738167, 0.7944812309451219, 0.8029199615726627, 0.8045220458133711, 0.7890844754917973, 0.7615498931565766, 0.7916239916793699, 0.792123402452635, 0.7913417129427991, 0.80752971086491, 0.7885262980001452, 0.7835509757685467, 0.7757542130562209, 0.7853564396414053, 0.7877944432346109, 0.7813379019671893, 0.7954986962153383, 0.7931007447281504, 0…	0.786423
PSPH	Amino Acid Metabolism	1	0	1		Intermediate filaments	0.0	0.25140259631656947	1.0	Metabolism of cofactors and vitamins	0.7900452728447895	1.0										Fatty acid elongation (odd-chain)	TRUE	FALSE	6	0.476348	[0.8006853376116071, 0.7866051437962761, 0.7920668332834278, 0.7803570152575131, 0.7757257866942509, 0.7704629399635236, 0.7831810077308362, 0.7828987289942654, 0.7645506111171603, 0.795581848640752, 0.7749708222179879, 0.779147087212362, 0.7883431925313952, 0.7790688261060903, 0.8020269768301757, 0.7814242443833479, 0.7913948794552119, 0.7846678978613167, 0.7984081804406213, 0.7893881626106998, …	0.786236
QARS1	Amino Acid Metabolism	1	0	1		Mitochondria	1.5800817539947973	0.9997186275101776	0.0005252920169961496	Metabolism of cofactors and vitamins	1.0	0.010085606726326073										Fatty acid oxidation	TRUE	FALSE	50	0.696684	[0.7856753753436683, 0.7826516513672198, 0.7845311516612011, 0.7891475113037861, 0.7807522892237239, 0.7864589802991155, 0.7975367166020736, 0.7833287010583325, 0.7880013467239723, 0.7802670001904667, 0.7819220033580112, 0.7900845118462022, 0.79236299593809, 0.7852528419912882, 0.784462055715658, 0.784569840214979, 0.7820481616855477, 0.7851746885247938, 0.7814775378656132, 0.7845867907184736, 0.…	0.785594
SRM	Amino Acid Metabolism	1	0	1		Nuclear bodies	-1.4446142991533395	0.311957355758589	0.8320426937664737	Metabolism of cofactors and vitamins	0.845214017497787	1.0										Folate metabolism	TRUE	FALSE	18	0.708704	[0.7750466286599099, 0.7922654010544635, 0.7805354537776413, 0.7810211756500819, 0.7911098420864046, 0.7972401911855037, 0.7918571003531941, 0.7897781659500409, 0.7833667652027027, 0.7997375038390664, 0.7862073543714169, 0.7952054860257985, 0.7759873598740786, 0.7726441729371417, 0.7829671024006961, 0.7810452497952498, 0.7834349086302211, 0.7960128096846847, 0.7731945190929566, 0.7929524339680589…	0.78585
TXNRD1	Amino Acid Metabolism	1	0	1		Nuclear membrane	-1.077728127939793	0.5676623766789852	0.6274329178420959	Metabolism of cofactors and vitamins	1.0	1.0										Formation and hydrolysis of cholesterol esters	TRUE	FALSE	2	0.593891	[0.7878688238804636, 0.8002779592875562, 0.7910866332209967, 0.7823060478260314, 0.8101703918058109, 0.8134056540096507, 0.7449351790683721, 0.7925107370015063, 0.7577500686146854, 0.7937427595549938, 0.812440460803462, 0.8009223190008425, 0.7820132386450674, 0.8198144451465482, 0.7785174799900428, 0.7531663483264399, 0.7436489030426624, 0.7796159632065717, 0.8193984187506382, 0.8187302732779309,…	0.786201
YARS1	Amino Acid Metabolism	1	0	1		Nuclear speckles	-1.6509877704609595	0.26810033113657655	0.8745984123193438	Metabolism of cofactors and vitamins	0.8045875303688793	1.0										Fructose and mannose metabolism	TRUE	FALSE	29	0.757056	[0.7918462323222311, 0.7840053880022468, 0.7903271006806767, 0.7806744915576262, 0.7863333395288131, 0.7944173048010837, 0.7776313235196933, 0.7826817753766852, 0.7886787416567539, 0.7828495696206714, 0.7905123971550357, 0.7915951605042294, 0.7858735833002908, 0.7879046680874967, 0.7860391574973566, 0.7789545231132698, 0.792884904507005, 0.7944446681701031, 0.7908121551182924, 0.7782740012886598,…	0.785796
AADAT	Amino Acid Metabolism	1	0	0		Nucleoli	-1.8955785512699905	0.020797021424618527	0.9904511675159745	Metabolism of cofactors and vitamins	0.18054559551954363	1.0										Galactose metabolism	TRUE	FALSE	21	0.736939	[0.7893216906161089, 0.7679301955612383, 0.7797115932165357, 0.791395877083051, 0.7977757502370952, 0.7896113781372781, 0.7930903406973987, 0.786087960218805, 0.7605261291661022, 0.7977930825345482, 0.793555931191573, 0.8023501536885246, 0.7877923469042135, 0.796052377409057, 0.7831218881249153, 0.7954818669768663, 0.7848609394052296, 0.780915658659057, 0.7727601511693876, 0.7895194904992549, 0.7…	0.785527
AASS	Amino Acid Metabolism	1	0	0		Nucleoplasm	-1.3367565590049126	0.0037935741879321252	0.9976380602169789	Metabolism of cofactors and vitamins	0.04552289025518551	1.0										Glucocorticoid biosynthesis	TRUE	FALSE	5	0.536115	[0.8037901560465495, 0.8528576532999674, 0.7929718017578125, 0.7656295140584309, 0.7879872639973958, 0.8126054128011068, 0.8475100835164388, 0.8099564870198568, 0.8549898147583008, 0.7195599873860677, 0.842837397257487, 0.8585444132486979, 0.7711581548055013, 0.6786477406819661, 0.7379353205362956, 0.7294673919677734, 0.76806214650472, 0.7260461171468099, 0.8520235697428385, 0.8405558904012044, 0…	0.786145
ABAT	Amino Acid Metabolism	1	0	0		Plasma membrane	-1.0848444545366074	0.358478950890668	0.7127202887754617	Metabolism of cofactors and vitamins	0.845214017497787	1.0										Glutathione metabolism	TRUE	FALSE	21	0.752385	[0.7853603325800017, 0.782094099476912, 0.7908570506801206, 0.7854543332484509, 0.7861079445982939, 0.7809171016891605, 0.7727508143408879, 0.7875723324367626, 0.7887659088256515, 0.7888320574441898, 0.7803807839423649, 0.7952289935860708, 0.7824267491087344, 0.7834988872442916, 0.7907831101190477, 0.7885910874766573, 0.7833675847232833, 0.7819381777332145, 0.7792584955383669, 0.7832279929017061,…	0.785649
ABHD14A-ACY1	Amino Acid Metabolism	1	0	0		Vesicles	1.1505218399690762	0.8637636562313258	0.1786963168373201	Metabolism of cofactors and vitamins	1.0	0.9196294616238205										Glycerolipid metabolism	TRUE	FALSE	45	0.751575	[0.7859256439917739, 0.781142935813566, 0.7743804404673261, 0.7907381306953161, 0.7848383123027692, 0.7806511746312449, 0.7893693573157111, 0.7876109007685352, 0.7927571147129738, 0.7883839651366876, 0.7834082505628834, 0.7859504363454243, 0.7877283528126441, 0.7791175805765345, 0.7758379954038578, 0.786637212242492, 0.7825258366796085, 0.7781033794055597, 0.780227142280963, 0.7809411343651385, 0…	0.785689
ACAA2	Amino Acid Metabolism	1	0	0		Actin filaments	-1.2895892129194104	0.3445930381576557	0.7858097907526398	Miscellanous	0.845214017497787	1.0										Glycerophospholipid metabolism	TRUE	FALSE	71	0.772434	[0.7882161652453933, 0.786575488997555, 0.7961179296618761, 0.7851308590255829, 0.7844972493887531, 0.7878359994632954, 0.7826171059693482, 0.7821627705885861, 0.7868980708450116, 0.7934487558888426, 0.7827156881746079, 0.7878332973045501, 0.7895465591269605, 0.7858848544934105, 0.7799627474804699, 0.7847063405689069, 0.7824891727294412, 0.7842796790208122, 0.783228166557338, 0.782716060886159, 0…	0.785575
ACADS	Amino Acid Metabolism	1	0	0		Centrosome	-1.215898400752587	0.32789366293722144	0.7746930799898457	Miscellanous	0.845214017497787	1.0										Glycine, serine and threonine metabolism	TRUE	FALSE	41	0.715997	[0.7933115454498806, 0.7931406943900209, 0.7786703968176221, 0.7946044448098597, 0.7837442505411255, 0.7893361240950142, 0.7886990770544111, 0.789440354903717, 0.7854150048048216, 0.7886796157775414, 0.7866358172628377, 0.7861646648520302, 0.7770138558460218, 0.7818791021747649, 0.7934059362871324, 0.7872857655993432, 0.7902185144237946, 0.7844181792525003, 0.7816075189627183, 0.7890878652597403,…	0.785474
ACADSB	Amino Acid Metabolism	1	0	0		Cytosol	1.1107291587794352	0.9764017232611775	0.0292962008141495	Miscellanous	1.0	0.267850978872224										Glycolysis / Gluconeogenesis	TRUE	FALSE	62	0.749907	[0.7859154123562295, 0.7859173199254642, 0.7814728844053203, 0.7799688664621217, 0.7842646621795284, 0.7753703194274882, 0.7836386782753968, 0.7859826290721583, 0.788514977430444, 0.7878149999196813, 0.7855999104446444, 0.7903389650131722, 0.7862553612735333, 0.7826188817226756, 0.787159900485125, 0.7857409701696331, 0.778990082647947, 0.7872489538488723, 0.785364325644156, 0.7830801118839555, 0.…	0.785856
ACMSD	Amino Acid Metabolism	1	0	0		Endoplasmic reticulum	1.0387076438140268	0.6322413492847658	0.43997359065769565	Miscellanous	1.0	1.0										Glycosphingolipid biosynthesis-ganglio series	TRUE	FALSE	14	0.752559	[0.7960527956152016, 0.7773417815649496, 0.8006085198243281, 0.7875890170072788, 0.7808337853443449, 0.7904510668917973, 0.7907272492651176, 0.7854271285344345, 0.7816020764802631, 0.7858858285799272, 0.7817166284644457, 0.7948661026735723, 0.7794572477778555, 0.7656911066104424, 0.7838644644981803, 0.7895409390747481, 0.7911453229983203, 0.7960729173957167, 0.7881075902855543, 0.7761893722004479…	0.785877
ACSS3	Amino Acid Metabolism	1	0	0		Golgi apparatus	-1.1670568159443435	0.1589584575991557	0.8759433526053206	Miscellanous	0.6228576297762836	1.0										Glycosphingolipid biosynthesis-globo series	TRUE	FALSE	6	0.664689	[0.7925846419444909, 0.7702934822721702, 0.7849949039452429, 0.8019119779481395, 0.8095708564853499, 0.7930933770436441, 0.7864185136057263, 0.7943412250376003, 0.7435533928148674, 0.7765263576133579, 0.8062736524830102, 0.7769465318975601, 0.8029304273200758, 0.7771591213722705, 0.7916424049200647, 0.7772909290225323, 0.7881543708570076, 0.8012197565904913, 0.7702891303893716, 0.7864233550753398…	0.786055
ACY1	Amino Acid Metabolism	1	0	0		Intermediate filaments	1.8093617021276593	0.9485994744861511	0.11834200838401412	Miscellanous	1.0	0.7100520503040848										Glycosphingolipid biosynthesis-lacto and neolacto series	TRUE	FALSE	14	0.714067	[0.7738098982716917, 0.774955256125156, 0.7847358160697565, 0.7591053785307428, 0.7768284029728464, 0.7947913618718789, 0.7948139166861735, 0.7883956090043696, 0.7836325198970038, 0.7976946541432585, 0.7952127711454432, 0.7837407220466605, 0.7879738949360174, 0.7931793022393883, 0.801202964068352, 0.7717735642946317, 0.7942340141229712, 0.7779057306296816, 0.777363805497035, 0.7818859238451935, 0…	0.785521
ADH1A	Amino Acid Metabolism	1	0	0		Mitochondria	-1.6580432737535278	3.928961736301892e-05	0.9999786395350254	Miscellanous	0.0015087213067399264	1.0										Glycosphingolipid metabolism	TRUE	FALSE	49	0.769609	[0.7905784786091418, 0.784702346261523, 0.7911045678450533, 0.7909844804507036, 0.7854031609929532, 0.7919674672936493, 0.7821931517585319, 0.7893608888995337, 0.7901857828500565, 0.7836476728992356, 0.781121513141087, 0.7783617484724618, 0.7884979062879224, 0.7851983304858317, 0.7900024915639438, 0.7925439533169403, 0.7836992339688318, 0.7877088555970705, 0.7862297182037853, 0.7837250145036299, …	0.785879
ADH1B	Amino Acid Metabolism	1	0	0		Nuclear bodies	1.6514015535292133	0.9921236473362107	0.014474307467746349	Miscellanous	1.0	0.15439261298929438										Glycosylphosphatidylinositol (GPI)-anchor biosynthesis	TRUE	FALSE	15	0.747704	[0.7866576613041393, 0.7804358231393914, 0.7801403915672972, 0.8014362000582511, 0.7885848195929276, 0.8044429845977248, 0.7947548314144737, 0.7757893344812226, 0.7896722090871711, 0.790777802049068, 0.7974901165878564, 0.7913564581620066, 0.7712067185786733, 0.7941068950452302, 0.7873617071854441, 0.799462248149671, 0.790843869928728, 0.7816293281421327, 0.781690095600329, 0.7901056122361568, 0.…	0.785876
ADH1C	Amino Acid Metabolism	1	0	0		Nuclear membrane	-2.5976011288805267	0.021627857796612	0.992709640019788	Miscellanous	0.18054559551954363	1.0										Heme degradation	TRUE	FALSE	2	0.609806	[0.7285875262636127, 0.8010691440466678, 0.7944341717344342, 0.7820515488133286, 0.8322188637473367, 0.781904278379498, 0.7699456070408677, 0.7583497943300189, 0.7474628795276989, 0.8324424281264796, 0.8033497550270774, 0.7778898296934186, 0.8111934083880801, 0.7899249683726918, 0.7794107379335345, 0.7951059052438447, 0.7774752992572207, 0.792963779333866, 0.7990532499371152, 0.7692453788988518, …	0.786098
ADH4	Amino Acid Metabolism	1	0	0		Nuclear speckles	1.5915681639085897	0.981091729920761	0.03394548344655319	Miscellanous	1.0	0.29355384196638723										Heme synthesis	TRUE	FALSE	1	0.378325	[0.7451107660929362, 0.7994755427042644, 0.7973841349283854, 0.7209419886271159, 0.7314813613891602, 0.7222774505615235, 0.7421918233235677, 0.7776992797851563, 0.7812002182006836, 0.6990482330322265, 0.7063285191853841, 0.7661840438842773, 0.7956325531005859, 0.8037715276082357, 0.8201125462849935, 0.8110602060953777, 0.7388920466105143, 0.8387758255004882, 0.8228299458821614, 0.8339727401733399…	0.784443
ADH7	Amino Acid Metabolism	1	0	0		Nucleoli	1.2889270189887898	0.9750552104055067	0.035165303985556805	Miscellanous	1.0	0.29355384196638723										Heparan sulfate degradation	TRUE	FALSE	5	0.745294	[0.7932935692798132, 0.7768198999865302, 0.8021283730693247, 0.7454021585398707, 0.7680581279184626, 0.7682864835892601, 0.7598530385686063, 0.7620340281519397, 0.7969590461117098, 0.7738503642465876, 0.7932389182605962, 0.7980115167025862, 0.7920114100664511, 0.8049157855154454, 0.7922092481591235, 0.7831660829741379, 0.7891889199443247, 0.7865574628457256, 0.7763909000089799, 0.7660876043911637…	0.78579
ADI1	Amino Acid Metabolism	1	0	0		Nucleoplasm	1.298969964043364	0.9999996117590897	6.228607717405657e-07	Miscellanous	1.0	2.391785363483772e-05										Histidine metabolism	TRUE	FALSE	39	0.778615	[0.7940030762296387, 0.7875404701576577, 0.7868783200814451, 0.7929989648739649, 0.7793844981344982, 0.7856030746655747, 0.7780545104763855, 0.7891040010180635, 0.7931895851817726, 0.7879696991025116, 0.7789238990410865, 0.7882146173161798, 0.7852468946218947, 0.7847244439041314, 0.7935917984746109, 0.7886792154370279, 0.7812190741878242, 0.7834627063142688, 0.7915954839782965, 0.7938403602466102…	0.785887
ADPRH	Amino Acid Metabolism	1	0	0		Plasma membrane	-1.1489067533282018	0.11988186031670948	0.9041772561439408	Miscellanous	0.5413200806678178	1.0										Inositol phosphate metabolism	TRUE	FALSE	87	0.765862	[0.7795438563069166, 0.7879561554526981, 0.7862193191653496, 0.7814962463310002, 0.784918352995409, 0.7895882135734176, 0.7890799630277715, 0.7783366142658238, 0.7861391185933619, 0.782116154417852, 0.7863532611763377, 0.7879007088695718, 0.7826624473169264, 0.7807441601753594, 0.7855830064160457, 0.7846346522917137, 0.7776826032964552, 0.7783660721005494, 0.7904439607322947, 0.7889215022202153, …	0.785618
AFMID	Amino Acid Metabolism	1	0	0		Vesicles	-1.0600822858697254	0.3009762113540539	0.7394319761230077	Miscellanous	0.845214017497787	1.0										Isolated	TRUE	FALSE	406	0.774199	[0.7860655052345057, 0.785208650484122, 0.7843236949534503, 0.7841845053424027, 0.7849738306007359, 0.7862718488260633, 0.7868353038927278, 0.7869916418641294, 0.7849098058830642, 0.7848896534303855, 0.7869263028560657, 0.7822186398421249, 0.7866126255491543, 0.7871197538847294, 0.7853933395768385, 0.7844883567640017, 0.7856605786232295, 0.7841011417803904, 0.785816916594631, 0.7877213233727646, …	0.785761
AGXT	Amino Acid Metabolism	1	0	0		Actin filaments	2.0780451127819553	0.9952063330935521	0.011424127446418136	Transport	1.0	0.12902543939484012										Keratan sulfate biosynthesis	TRUE	FALSE	12	0.700154	[0.7863626256235329, 0.7842060023443613, 0.7709089825410798, 0.7773771808367567, 0.7864944386370305, 0.7944317311748093, 0.789380904840938, 0.7718335839690923, 0.7778294522997359, 0.7903535989155419, 0.786003912745134, 0.7826880990805947, 0.7858157926508705, 0.79946025436473, 0.7919363580026164, 0.7814393618110573, 0.7836324724606318, 0.7828263594697525, 0.8063882699408255, 0.7803437377738655, 0.…	0.785552
AHCYL1	Amino Acid Metabolism	1	0	0		Centrosome	-1.4043811315683377	0.23235236719704888	0.8621827087829232	Transport	0.7817097029981658	1.0										Keratan sulfate degradation	TRUE	FALSE	8	0.70752	[0.7895992728403038, 0.7906287630697838, 0.795781874118891, 0.7856783376899279, 0.7893962812304198, 0.7930145646097666, 0.7929341787084899, 0.7900064798226034, 0.7653260960017231, 0.7666309328007519, 0.7775407757675439, 0.7922121588150063, 0.7848799856085527, 0.7904086387844611, 0.7970940534931078, 0.7792830311863643, 0.7486234201225721, 0.7705179850260416, 0.7628316090519267, 0.7838348159216401,…	0.785791
AHCYL2	Amino Acid Metabolism	1	0	0		Cytosol	-1.3453332885364873	2.3019596579139704e-05	0.9999856976491818	Transport	0.0011049406357987058	1.0										Leukotriene metabolism	TRUE	FALSE	146	0.770635	[0.7788478815320723, 0.783768181606275, 0.7861066838770333, 0.7863638802772307, 0.7925611176831661, 0.7827283481544504, 0.7872172964184566, 0.7848844394781723, 0.7839402731320148, 0.7869754577452477, 0.7817745908167348, 0.7860164799944057, 0.7803679929915347, 0.7888373241570611, 0.7866254472558595, 0.7902174557017595, 0.779406283629173, 0.788803998496521, 0.7848450435698108, 0.7881116867324779, 0…	0.785812
AKR1B10	Amino Acid Metabolism	1	0	0		Endoplasmic reticulum	-1.0968100572992387	0.3762401741462805	0.7024929599143872	Transport	0.8588608727717074	1.0										Linoleate metabolism	TRUE	FALSE	27	0.736415	[0.7708391462053571, 0.7831481383727478, 0.7898725315717503, 0.7861716173483752, 0.7791975848616474, 0.7928004123682835, 0.7781362644033543, 0.7771004734505711, 0.7896523494057673, 0.769486867936575, 0.7853260015735601, 0.793192467020592, 0.7978092227970157, 0.7884260690657175, 0.8027892045226029, 0.7841360909598214, 0.7949402562439671, 0.797611428043557, 0.784706145179778, 0.7946024026956644, 0.…	0.785802
AKR1B15	Amino Acid Metabolism	1	0	0		Golgi apparatus	1.1583816369116624	0.8738380538683604	0.16213478150712604	Transport	1.0	0.903114314192619										Lipoic acid metabolism	TRUE	FALSE	2	0.438104	[0.7941402088512074, 0.702197045990915, 0.7360965844356653, 0.7656640139493075, 0.8183952100349196, 0.813308369029652, 0.8003981041185784, 0.8185407465154474, 0.7806798183556759, 0.8147587631687974, 0.790182402639678, 0.7899966384425308, 0.7914972594290068, 0.763468886866714, 0.8284247427275686, 0.7834054773504083, 0.7722919926498876, 0.7642100941051136, 0.7957430174856475, 0.8026731664484198, 0.…	0.785574
AKR1C1	Amino Acid Metabolism	1	0	0		Intermediate filaments	1.1189473684210527	0.7185063060711887	0.5023258023887979	Transport	1.0	1.0										Lysine metabolism	TRUE	FALSE	48	0.765621	[0.7791918715713166, 0.78767625575529, 0.7874210178291536, 0.7917743742652821, 0.777298671997453, 0.7748487705721003, 0.79478373273413, 0.7840537905319357, 0.792817444038989, 0.7853860024000784, 0.7844372214194749, 0.7878352915605408, 0.7815177893563872, 0.7898119887588166, 0.776690999093848, 0.7832358811716301, 0.7837153611138323, 0.7880818812451019, 0.7850872171336207, 0.7833460888518808, 0.781…	0.785534
AKR1C4	Amino Acid Metabolism	1	0	0		Mitochondria	-1.1634924297555869	0.1268718939065198	0.9008100834797547	Transport	0.5413200806678178	1.0										Metabolism of other amino acids	TRUE	FALSE	21	0.754049	[0.789289626672792, 0.7900377474119066, 0.7869905787088991, 0.7840857682919986, 0.7801142570453653, 0.7984471330202839, 0.7840503157088149, 0.7838200109064639, 0.786298677985776, 0.7738649036303445, 0.7783663953786051, 0.7872641170323196, 0.7850176177968241, 0.7759817023026315, 0.7817364182085343, 0.7729285061125295, 0.7916551961760745, 0.7874623665623948, 0.7916678538989732, 0.7874562294846258, …	0.7857
ALAS1	Amino Acid Metabolism	1	0	0		Nuclear bodies	1.1544695071010862	0.7591660685320958	0.338867064666804	Transport	1.0	1.0										Miscellaneous	TRUE	FALSE	52	0.776464	[0.7824041528429627, 0.7828085383287479, 0.7827688513738289, 0.7812456449713187, 0.7916939207171243, 0.7927381442070813, 0.7867539133444822, 0.786546347058136, 0.7900095782534031, 0.7867303821411231, 0.7833889512641384, 0.7929779517541493, 0.7853102915790041, 0.7878775107442773, 0.7820729599359839, 0.7807594973341605, 0.7870383950567333, 0.7867274319604035, 0.7874200220055385, 0.7900465257547967,…	0.785635
ALB	Amino Acid Metabolism	1	0	0		Nuclear membrane	2.1426651735722286	0.9990177056358251	0.0023601476425152306	Transport	1.0	0.03776236228024369										N-glycan metabolism	TRUE	FALSE	51	0.760417	[0.7822994468418217, 0.7839979040874503, 0.7808536845413122, 0.7856277075710983, 0.7878083193979933, 0.781793004786649, 0.7911926079100357, 0.7799164686258445, 0.7939189426163273, 0.7859501084431326, 0.782228338028327, 0.7879918344986645, 0.784388432638998, 0.7811149721667303, 0.7842013226414671, 0.7856268307669861, 0.7899473707099728, 0.7887507084577227, 0.780890071911966, 0.793077298349083, 0.7…	0.785828
ALDH1A3	Amino Acid Metabolism	1	0	0		Nuclear speckles	-1.378846929176186	0.2498251272720206	0.8497178744883862	Transport	0.7900452728447895	1.0										Nicotinate and nicotinamide metabolism	TRUE	FALSE	30	0.767993	[0.7966022344950168, 0.7917365318312385, 0.7846613665849362, 0.7860887980662413, 0.7816698109090332, 0.7802568236010601, 0.7932955106765378, 0.7892399215625595, 0.7841540847378277, 0.7799808964959055, 0.7762310527161493, 0.7915176375134895, 0.7839832343442519, 0.7849325822859138, 0.7866741900352314, 0.7983507853662795, 0.7910857381332127, 0.7757741704953025, 0.7812723171776804, 0.784609975084111,…	0.785836
ALDH1B1	Amino Acid Metabolism	1	0	0		Nucleoli	-1.329821260583255	0.07565712009940445	0.9487133231201031	Transport	0.40350464053015705	1.0										Nucleotide metabolism	TRUE	FALSE	138	0.750267	[0.7827937216477114, 0.7845252940038269, 0.7816460586287705, 0.7873344548835809, 0.7863356077870702, 0.7838758787865758, 0.7875538827854578, 0.7860927321394019, 0.7872341469051662, 0.7865870159955282, 0.7872643803882785, 0.7869329542278503, 0.7880958011738654, 0.7835265812783523, 0.7837896125814289, 0.7810461591383054, 0.788309719863264, 0.7853166722206695, 0.7840259040483306, 0.7866174510351944,…	0.785759
ALDH3A1	Amino Acid Metabolism	1	0	0		Nucleoplasm	-1.2022899228919925	0.006416344645407291	0.9953068525154308	Transport	0.06844100955101111	1.0										O-glycan metabolism	TRUE	FALSE	24	0.731686	[0.7814642393210727, 0.7842060672370836, 0.7707474071023472, 0.7803788924198466, 0.7809293453317597, 0.7882753337677026, 0.7935052447015145, 0.7918119473060911, 0.7647463370582547, 0.7749731592578023, 0.7843249041109362, 0.7821643908380868, 0.7688904528914241, 0.7796957724806582, 0.7910168415412733, 0.7919879616197876, 0.7855990710234724, 0.7727950381507344, 0.7883145192023997, 0.7801868709841332…	0.78592
ALDH3A2	Amino Acid Metabolism	1	0	0		Plasma membrane	2.104143010587694	1.0	1.5373104449844266e-17	Transport	1.0	1.4758180271850496e-15										Omega-3 fatty acid metabolism	TRUE	FALSE	30	0.737739	[0.7826382079039123, 0.784454134460083, 0.7758860916429524, 0.7783521084897196, 0.7864001491757678, 0.7862413194444444, 0.7809485139305491, 0.7848098489655437, 0.7884266803504589, 0.7864160221344152, 0.7847075009293442, 0.7841673696835102, 0.7832028245654514, 0.7881822267728041, 0.7967454125647336, 0.7836457151624109, 0.7802392380338922, 0.7923973735611188, 0.7942787948488694, 0.7909683566310312,…	0.785738
ALDH4A1	Amino Acid Metabolism	1	0	0		Vesicles	1.166741602750595	0.945782580670876	0.06959145485284456	Transport	1.0	0.5344623732698461										Omega-6 fatty acid metabolism	TRUE	FALSE	26	0.685008	[0.7929174709681789, 0.7744380664745579, 0.7933531984261859, 0.7821537809098074, 0.7914660723301807, 0.7836989826547953, 0.7830007989138467, 0.7883149613935274, 0.7889744693919019, 0.7833818319448549, 0.788490830193094, 0.7765983279764543, 0.7772400374365794, 0.7929659118547115, 0.7902811226201911, 0.7930074257425742, 0.788809616444387, 0.7798736438475937, 0.7900439210199005, 0.7835259520005172, …	0.785638
ALDH5A1	Amino Acid Metabolism	1	0	0		Actin filaments	-2.7328316086547506	0.24021287748381137	0.9364276513329134	Glycan biosynthesis and metabolism	0.7817097029981658	1.0										Oxidative phosphorylation	TRUE	FALSE	60	0.471904	[0.781370795397784, 0.7843281836534678, 0.7946105149585263, 0.7852484281816668, 0.7848048022053704, 0.7795527152771471, 0.7807898186094209, 0.780259749719977, 0.7898130515318015, 0.7899165228710683, 0.7727941447756789, 0.7816420085596222, 0.7850922160226137, 0.7938450044273908, 0.7896748138225411, 0.7846602970892743, 0.7829096802818394, 0.7901195040754699, 0.7833467432189023, 0.7889897153036357, …	0.785766
ALDH6A1	Amino Acid Metabolism	1	0	0		Centrosome	1.630010952902519	0.931957481810419	0.1408753474596414	Glycan biosynthesis and metabolism	1.0	0.8196383852197318										Pantothenate and CoA biosynthesis	TRUE	FALSE	8	0.717251	[0.7864537948217147, 0.7880325708633814, 0.7981411664913862, 0.7678678072415865, 0.7808945093399439, 0.797737786708734, 0.767718505859375, 0.784327893379407, 0.7521603315304487, 0.7762311104016426, 0.7889909793169071, 0.7927932348006811, 0.8006917317708333, 0.7828677446414263, 0.7638298621544471, 0.8067409417568109, 0.7928624862279647, 0.7878228603265225, 0.7951239952674278, 0.7853003868689904, 0…	0.785925
ALDH7A1	Amino Acid Metabolism	1	0	0		Cytosol	-1.4627155848228286	0.0004903598337922541	0.9997338190103889	Glycan biosynthesis and metabolism	0.010461009787568087	1.0										Pentose and glucuronate interconversions	TRUE	FALSE	13	0.719025	[0.7650374527815934, 0.7947358825362817, 0.7979031784706462, 0.7833111977611383, 0.7804095636869923, 0.7846117452520306, 0.7872830612831462, 0.7794866584672121, 0.7835707940157668, 0.7899422461030817, 0.7757827897306497, 0.7755265178944697, 0.7885304764019947, 0.7801604655958851, 0.7969798649889512, 0.7777197592234532, 0.7901045010526159, 0.8019961791350633, 0.791409714393962, 0.7954081732635571,…	0.785473
ALDH8A1	Amino Acid Metabolism	1	0	0		Endoplasmic reticulum	1.992235609103079	0.999113529268934	0.002053907528539921	Glycan biosynthesis and metabolism	1.0	0.03585002231633316										Pentose phosphate pathway	TRUE	FALSE	25	0.745874	[0.7942917900667211, 0.7806732111247277, 0.7828583495029956, 0.7889460677934368, 0.7909549887663399, 0.7944368383203976, 0.7972544551674836, 0.7719631352975218, 0.7909300428070534, 0.7800574874046841, 0.7910631765727124, 0.7827042590039488, 0.7920848971098856, 0.7907616442844498, 0.7792634186921297, 0.8001209533292484, 0.7873376651007625, 0.7777826712282135, 0.7801380697678377, 0.7940653616047113…	0.78573
ALKBH8	Amino Acid Metabolism	1	0	0		Golgi apparatus	3.103073085292713	0.9999999999999983	6.967247342261455e-15	Glycan biosynthesis and metabolism	1.0	4.459038299047331e-13										Phenylalanine, tyrosine and tryptophan biosynthesis	TRUE	FALSE	141	0.776875	[0.7857033337867465, 0.7844008045415993, 0.7873592252236393, 0.7864501152202787, 0.7868093784506073, 0.7834558382275281, 0.787545357983005, 0.7895056029861256, 0.7846566495703243, 0.7841808158235849, 0.7906564555361744, 0.7865993414841012, 0.7860616468498456, 0.784829479988478, 0.7818598573348909, 0.7843495955288131, 0.7806708980780618, 0.7877779989278113, 0.7882970902878906, 0.7861131059066395, …	0.785737
ALOX12B	Amino Acid Metabolism	1	0	0		Intermediate filaments	-1.1712135465663218	0.6728364921394001	0.6912936677013098	Glycan biosynthesis and metabolism	1.0	1.0										Phosphatidylinositol phosphate metabolism	TRUE	FALSE	16	0.756327	[0.7782529528519039, 0.7938709425717853, 0.7901317201154806, 0.7804880130305868, 0.7911067586415418, 0.7927423484316479, 0.7922558959503745, 0.7915979659215043, 0.7852639644779963, 0.787872215394819, 0.7834929848431648, 0.7871197989817416, 0.7860956275358927, 0.7906832767634208, 0.7808018297440699, 0.7930058740051498, 0.7812183623010299, 0.7824502209152622, 0.7919273271691636, 0.7918802668539325,…	0.785848
ALOXE3	Amino Acid Metabolism	1	0	0		Mitochondria	-3.367238946378175	5.461728227249842e-06	0.999998639479845	Glycan biosynthesis and metabolism	0.0003495506065439899	1.0										Pool reactions	TRUE	FALSE	13	0.733489	[0.7976870377427733, 0.7839850219248721, 0.7965664609445574, 0.7985536230145287, 0.7779178958239236, 0.7989123722617435, 0.774682977407031, 0.7931454045985772, 0.7930016843571214, 0.7948401272207166, 0.7751042137157482, 0.7905136701106594, 0.8016494525839356, 0.7830372034731632, 0.7883010400199488, 0.7930567464854336, 0.7918543483937444, 0.7760307865665462, 0.7864401753284026, 0.7806068978658537,…	0.785799
AMD1	Amino Acid Metabolism	1	0	0		Nuclear bodies	-1.6396989651928504	0.2723864035102977	0.8722172436636644	Glycan biosynthesis and metabolism	0.8045875303688793	1.0										Porphyrin metabolism	TRUE	FALSE	15	0.750257	[0.787666516426282, 0.7967904897836539, 0.7876024854052198, 0.7967292310554029, 0.7936389294299451, 0.793406503977793, 0.7795066749656593, 0.7939705314217033, 0.7833472842261905, 0.7930706988324175, 0.7907018193395147, 0.7845741579384158, 0.7865526807177198, 0.7917080722012363, 0.7909254807692307, 0.7935734675480769, 0.7896105196886447, 0.7974675552312271, 0.7929861886160714, 0.7809559581043956, …	0.785859
AMDHD1	Amino Acid Metabolism	1	0	0		Nuclear membrane	-1.2232674819692693	0.4989024051093873	0.7126211677990409	Glycan biosynthesis and metabolism	0.9840241105608042	1.0										Propanoate metabolism	TRUE	FALSE	27	0.671337	[0.7934236421236773, 0.797697005845375, 0.7792140966335761, 0.7744613961699284, 0.7992578502780464, 0.7886543304307941, 0.7890185552430595, 0.7847113579474343, 0.7888145537923825, 0.7788095382011605, 0.7832439586237058, 0.7875524337061952, 0.7806957182806633, 0.7915089618415064, 0.7927693041372739, 0.7789809838647741, 0.7858292547858118, 0.7798282676676812, 0.779405375771561, 0.7864919817207588, …	0.785688
AMT	Amino Acid Metabolism	1	0	0		Nuclear speckles	-4.216368767638758	0.07440796512211528	0.9860299652289757	Glycan biosynthesis and metabolism	0.40350464053015705	1.0										Prostaglandin biosynthesis	TRUE	FALSE	42	0.738614	[0.7761348900150264, 0.7877657725130532, 0.778157443385344, 0.7819065753824904, 0.7913944869012203, 0.7848178237508348, 0.7861890785319653, 0.7821044847762735, 0.7899583097755145, 0.7972265885875175, 0.7799153270331188, 0.7795813475198834, 0.7789383495044321, 0.798497940034758, 0.7771850904620241, 0.790653067797189, 0.7798324398753871, 0.7830097809217716, 0.7802138512385405, 0.7918632914478477, 0…	0.785702
ANPEP	Amino Acid Metabolism	1	0	0		Nucleoli	-1.037360569815885	0.512676368090279	0.5969313900701403	Glycan biosynthesis and metabolism	0.9840241105608042	1.0										Protein assembly	TRUE	FALSE	8	0.712692	[0.7869002632472826, 0.7897100623679046, 0.7878060603487319, 0.7902492357336957, 0.797093311254529, 0.7994755104544082, 0.7883536076200182, 0.7998265068312198, 0.7775711428140096, 0.7869647777022947, 0.7917824860356281, 0.7898867989507851, 0.7678337650022645, 0.7760678498641305, 0.8044233091787439, 0.7867447562839673, 0.7841102194670894, 0.7723123301630435, 0.8045120018115942, 0.7972487592466787,…	0.785489
AOC3	Amino Acid Metabolism	1	0	0		Nucleoplasm	-1.3965834259813563	0.0027023191226718244	0.9984194400993981	Glycan biosynthesis and metabolism	0.037060376539499305	1.0										Protein degradation	TRUE	FALSE	13	0.718026	[0.7714441132127193, 0.7918935675370066, 0.783782744825932, 0.803414595754523, 0.7974457322505483, 0.7684662400630482, 0.7922007242838541, 0.7666614197848136, 0.7779928642406798, 0.7888193766276042, 0.7998379891378837, 0.7808343720017819, 0.787933777926261, 0.7750391909950658, 0.7793589274088542, 0.7850350898608827, 0.7914104260896382, 0.7774424770422149, 0.7863318727727522, 0.7855175888329221, 0…	0.785529
APIP	Amino Acid Metabolism	1	0	0		Plasma membrane	-1.487874986934253	0.03542307937921984	0.9793903452411943	Glycan biosynthesis and metabolism	0.2651925131786929	1.0										Protein modification	TRUE	FALSE	4	0.689467	[0.7719642011634199, 0.7379376299969562, 0.7795840837222673, 0.7554729511211444, 0.7849074854995265, 0.729696562795928, 0.7620904435327043, 0.7855446555397727, 0.7450517266343682, 0.8141448446166464, 0.8024815811223281, 0.768186362790855, 0.7896983489329681, 0.7903071151667344, 0.7752787932689056, 0.8103113215723079, 0.8109716109899215, 0.7700954288631291, 0.7830322397735728, 0.7966006720736946, …	0.786095
APOC3	Amino Acid Metabolism	1	0	0		Vesicles	1.6089483562390265	0.9998645422204137	0.00026561672163516334	Glycan biosynthesis and metabolism	1.0	0.006374801319243921										Purine metabolism	TRUE	FALSE	102	0.760426	[0.7837749258311442, 0.7882179092309086, 0.7859979391249208, 0.7886443093803787, 0.7865557625237793, 0.7850033121206631, 0.7894519572651508, 0.7838036591856147, 0.7857631182625238, 0.7884682998912945, 0.7835322492979436, 0.7849290724929794, 0.7859902957695444, 0.7922903314385361, 0.7821585684844642, 0.7813937375441616, 0.7884620012002899, 0.7858401887625691, 0.7889626409774436, 0.786078477443609,…	0.785672
APOE	Amino Acid Metabolism	1	0	0		Actin filaments	-1.4158043273753527	0.5852046076664914	0.7601131474944847	Xenobiotics Metabolism/Biological Oxidations	1.0	1.0										Pyrimidine metabolism	TRUE	FALSE	57	0.753276	[0.7832334508230773, 0.7865351621326011, 0.788101962516877, 0.7883744385158643, 0.7835241324583269, 0.7813604001953834, 0.7804271965226931, 0.7892086522108843, 0.7871579064593395, 0.7809993809069429, 0.7890902395070624, 0.7855885704711274, 0.7865098568053176, 0.782036138644389, 0.7846427902029133, 0.7838694310023627, 0.7786624668951551, 0.791345811344576, 0.7743244035448149, 0.7809568841849717, 0…	0.785737
ARG2	Amino Acid Metabolism	1	0	0		Centrosome	0.0	0.10496587459126062	1.0	Xenobiotics Metabolism/Biological Oxidations	0.4917284751228118	1.0										Pyruvate metabolism	TRUE	FALSE	38	0.71318	[0.779512942660294, 0.7858465965467606, 0.7912516180508972, 0.7890580236108782, 0.7812683968674884, 0.7828510733726033, 0.7898413371170832, 0.7843194381847783, 0.7795048633238303, 0.780281571426575, 0.7849637652677623, 0.7732514569008888, 0.7931224757532562, 0.7875372522919112, 0.7817228595435742, 0.7885378344408576, 0.7771431859312986, 0.7897353777111633, 0.7857107217598803, 0.7822295103660071, …	0.785672
ARID4B	Amino Acid Metabolism	1	0	0		Cytosol	1.3782725040690778	0.9982395906106958	0.003444416618294738	Xenobiotics Metabolism/Biological Oxidations	1.0	0.04723771362232783										ROS detoxification	TRUE	FALSE	2	0.579116	[0.8044380237853604, 0.7969318464690563, 0.8177577000038296, 0.7957797081641902, 0.7551833508061427, 0.8035180085624745, 0.7694130691827512, 0.7961438746234171, 0.811675476872064, 0.8034018722234988, 0.8104581147237541, 0.7537665273628983, 0.7732394349341299, 0.8113644169826134, 0.7986927905113869, 0.8223021264169731, 0.8038595361647263, 0.7494773116766238, 0.8136069603215635, 0.7409480973785999,…	0.786508
ASH1L	Amino Acid Metabolism	1	0	0		Endoplasmic reticulum	1.648062015503876	0.9540143838194697	0.09537946148124953	Xenobiotics Metabolism/Biological Oxidations	1.0	0.6540305930142825										Retinol metabolism	TRUE	FALSE	64	0.754298	[0.7929159966237839, 0.784160886296723, 0.7820658522145417, 0.7886018205165131, 0.7773668514784946, 0.7849115843413978, 0.7904105862775218, 0.7870641221038146, 0.7827335949500768, 0.7835601478494624, 0.7876269081221198, 0.7745046682987711, 0.7828433019713261, 0.7847569244431644, 0.7902331749231951, 0.7869123123879929, 0.7829760604678699, 0.7865914418522786, 0.7862354190668203, 0.783510494671659, …	0.785661
ASL	Amino Acid Metabolism	1	0	0		Golgi apparatus	-1.5304170586390717	0.1754425963791683	0.9077247943460933	Xenobiotics Metabolism/Biological Oxidations	0.6477880481692367	1.0										Riboflavin metabolism	TRUE	FALSE	5	0.713762	[0.7436143178788442, 0.7861380602316882, 0.7893696134052579, 0.7708853262442129, 0.8041720112795552, 0.810038410166584, 0.7879335110780423, 0.8041401212177579, 0.8037588936941964, 0.7517571020378637, 0.7812488697193287, 0.7663910880921379, 0.7775734391792741, 0.7923009155919312, 0.7434765043712798, 0.7962489859767692, 0.7593618725973462, 0.768808677713707, 0.8042234390500992, 0.7842457281849372, …	0.78652
ASNS	Amino Acid Metabolism	1	0	0		Intermediate filaments	0.0	0.5439358561282561	1.0	Xenobiotics Metabolism/Biological Oxidations	0.9852423054398601	1.0										Serotonin and melatonin biosynthesis	TRUE	FALSE	30	0.735736	[0.7896167226427074, 0.7883919842981537, 0.7800025069539628, 0.7812200015873176, 0.7780071007266387, 0.7743431213718455, 0.7911160133888978, 0.7850599558826493, 0.7885629988712408, 0.7891884775860679, 0.7874629783368943, 0.786147614866363, 0.7904966760813916, 0.7848042213829316, 0.7776795590028622, 0.7928753691143272, 0.7987132491887043, 0.7750654453559622, 0.7843310968112553, 0.7822397901465371,…	0.785717
ASPA	Amino Acid Metabolism	1	0	0		Mitochondria	-1.3955785512699905	0.15552239713892058	0.9086460387950335	Xenobiotics Metabolism/Biological Oxidations	0.6220895885556823	1.0										Sphingolipid metabolism	TRUE	FALSE	87	0.775678	[0.7762777388219766, 0.7824550404223726, 0.7886727643953143, 0.7853270912390694, 0.7836705989110708, 0.7876464795413298, 0.7849303435901667, 0.7836617822966507, 0.7881513982841115, 0.7842422351922125, 0.7907749855634384, 0.7816412823791453, 0.7874191036957597, 0.7822416371060881, 0.7879700647582907, 0.7866713413628115, 0.7875117039267447, 0.7852283554693945, 0.78331020046197, 0.7877013384754991, …	0.785796
ASRGL1	Amino Acid Metabolism	1	0	0		Nuclear bodies	0.0	0.0752476999374809	1.0	Xenobiotics Metabolism/Biological Oxidations	0.40350464053015705	1.0										Starch and sucrose metabolism	TRUE	FALSE	16	0.735385	[0.7762298636801229, 0.7937242422767393, 0.786405093944704, 0.7824141679646937, 0.7779381719993943, 0.7804275782061267, 0.7876598533770336, 0.7876958533445829, 0.787967036198728, 0.7925563560055382, 0.7710447697624611, 0.7861162491346486, 0.7712012766636379, 0.794261875594929, 0.7935606367904119, 0.7785156926055729, 0.782524618569358, 0.7833981670777086, 0.7930781020141052, 0.8076662015403254, 0.…	0.785892
AZIN2	Amino Acid Metabolism	1	0	0		Nuclear membrane	-1.901222953904045	0.43054008930915433	0.8537668933713883	Xenobiotics Metabolism/Biological Oxidations	0.8985184472538873	1.0										Steroid metabolism	TRUE	FALSE	48	0.763225	[0.7951918841724789, 0.7828671602550131, 0.7883958492262424, 0.7828144298532403, 0.7899793505703284, 0.7795268680979367, 0.7907539028443766, 0.7843136987794246, 0.7858935106981982, 0.7891801642872711, 0.7883485110614646, 0.7889713995749782, 0.7834523598699505, 0.7922903498256321, 0.7886658583987213, 0.7875991604003196, 0.7932706017509444, 0.7843847060265912, 0.781251475770125, 0.7954070060483871,…	0.785639
BBOX1	Amino Acid Metabolism	1	0	0		Nuclear speckles	-2.1843838193791156	0.3546493372361654	0.8905846595066501	Xenobiotics Metabolism/Biological Oxidations	0.845214017497787	1.0										Sulfur metabolism	TRUE	FALSE	7	0.749912	[0.7946822161835749, 0.7888958474864131, 0.7640934598618659, 0.7890209253283514, 0.7863280660288345, 0.7896925479317632, 0.8015255840504227, 0.7884491409080616, 0.7836873372395833, 0.787050521776872, 0.7923931324539553, 0.7863127924969807, 0.7756007982336957, 0.7881281018833032, 0.7908732686065821, 0.7785434593900966, 0.7818561646097524, 0.7916234997735507, 0.7861641261888587, 0.7987853119338768,…	0.785554
BCAT2	Amino Acid Metabolism	1	0	0		Nucleoli	-1.074855530170676	0.5176376831595897	0.6346693558479105	Xenobiotics Metabolism/Biological Oxidations	0.9840241105608042	1.0										Terpenoid backbone biosynthesis	TRUE	FALSE	10	0.682034	[0.777160368666137, 0.7660931430967514, 0.7942289018361582, 0.7780723097634181, 0.797678457141596, 0.7887532552083333, 0.786159709348517, 0.7706559520656779, 0.7811973787296963, 0.7801204702948447, 0.7801917814265537, 0.7775549247439971, 0.7829557429599223, 0.7881433174435029, 0.7952056022687147, 0.7765127063471046, 0.7802824720824506, 0.7777664443193856, 0.7807710981638418, 0.7987381240068856, 0…	0.785605
BCDIN3D	Amino Acid Metabolism	1	0	0		Nucleoplasm	-1.5159700757066703	0.009029145476336976	0.9953905636973276	Xenobiotics Metabolism/Biological Oxidations	0.08667979657283496	1.0										Thiamine metabolism	TRUE	FALSE	6	0.729341	[0.7650086776069973, 0.7808987161387568, 0.8131241729294044, 0.7918736554574275, 0.822821465091429, 0.7590269005816915, 0.7649269104003906, 0.7964031938193501, 0.8082810553951539, 0.7963231404622396, 0.7955224963201992, 0.7609696871992471, 0.781433547752491, 0.7746294546818387, 0.7811568992725317, 0.7932099604952163, 0.8048825471297555, 0.7809298971424932, 0.7992686396059783, 0.7788465748662534, …	0.786581
BCKDHB	Amino Acid Metabolism	1	0	0		Plasma membrane	1.6576717065563766	0.9959497815170659	0.008399614999193387	Xenobiotics Metabolism/Biological Oxidations	1.0	0.10079537999032065										Transport reactions	TRUE	FALSE	378	0.792936	[0.7860322293747541, 0.7868605289346915, 0.7854805807106465, 0.7825516519703627, 0.782597774229064, 0.7849209970342892, 0.7854939710438178, 0.7860059446466771, 0.7865273410765828, 0.784928684077406, 0.7840860849641437, 0.7867977927440926, 0.7848846282281449, 0.7852867515051727, 0.785832448910093, 0.7848233798523426, 0.784393484032441, 0.784528461897063, 0.7853217151528977, 0.7833534188330903, 0.7…	0.785716
BDH2	Amino Acid Metabolism	1	0	0		Vesicles	1.4907093607572746	0.9868634364040797	0.02430942531146563	Xenobiotics Metabolism/Biological Oxidations	1.0	0.23337048299007004										Tricarboxylic acid cycle and glyoxylate/dicarboxylate metabolism	TRUE	FALSE	41	0.66214	[0.7952036123294347, 0.7832721036148378, 0.7909428391239537, 0.7858538746273364, 0.7865373153403662, 0.7852782316630356, 0.7831852084766655, 0.7829016048427168, 0.7834211093672362, 0.7901480173575278, 0.7806271022054045, 0.7835986322526086, 0.7838107190975806, 0.7868637693259565, 0.7775838314126821, 0.7872663685357184, 0.783599080165692, 0.7831761755628177, 0.7851163110834002, 0.7851381095201239,…	0.78553
BHMT	Amino Acid Metabolism	1	0	0		Actin filaments	0.0	0.7056774264554828	1.0	Metabolism of other amino acids	1.0	1.0										Tryptophan metabolism	TRUE	FALSE	17	0.613414	[0.7834097894932935, 0.7899541871655263, 0.7857439604220295, 0.7762459937254437, 0.7857804773235334, 0.7864376492429888, 0.7921551904806259, 0.7780489495833898, 0.7813524722471549, 0.7863129493166576, 0.788275534311069, 0.7891704630131419, 0.7971208275470804, 0.7875356039789663, 0.7937719233716637, 0.7906460898336947, 0.79901679565777, 0.7759556446662038, 0.7880981098005013, 0.7814983413917491, 0…	0.785818
CA5B	Amino Acid Metabolism	1	0	0		Centrosome	0.0	0.576704862021494	1.0	Metabolism of other amino acids	1.0	1.0										Tyrosine metabolism	TRUE	FALSE	25	0.747737	[0.7945470310636553, 0.7807133273703041, 0.7824519230769231, 0.7864332932692307, 0.7792257728644901, 0.7834945214669052, 0.78562612971452, 0.7859091406715861, 0.7896786602750447, 0.779968589277728, 0.7924887960271317, 0.7807130944394752, 0.7883244586687538, 0.7881160438096303, 0.7968976525231067, 0.7787843107110912, 0.7824917542486584, 0.7885147631559332, 0.7841709525939177, 0.7851239308474955, 0…	0.78565
CARM1	Amino Acid Metabolism	1	0	0		Cytosol	1.0808337569903406	0.7030316094285626	0.4631502059222724	Metabolism of other amino acids	1.0	1.0										Ubiquinone synthesis	TRUE	FALSE	2	0.596074	[0.7943904183127664, 0.8084356712572502, 0.8042282913670395, 0.8054837313565341, 0.7085904208096591, 0.7453825401537346, 0.7818388505415483, 0.7072288050796046, 0.7723186377323035, 0.7710811730587122, 0.7110595703125, 0.7922532052704783, 0.7888148336699514, 0.8030460242069128, 0.7893955346309778, 0.7994385921593868, 0.7178313515403054, 0.7688455870657256, 0.7615565675677676, 0.6848787249940814, 0…	0.786107
CAT	Amino Acid Metabolism	1	0	0		Endoplasmic reticulum	-1.3334901222953903	0.6112009972707765	0.7478447605540579	Metabolism of other amino acids	1.0	1.0										Urea cycle	TRUE	FALSE	1	0.0776197	[0.8345809936523437, 0.7982473373413086, 0.7244779586791992, 0.8141398111979167, 0.8349283854166667, 0.7325124104817708, 0.8108399073282878, 0.6350267410278321, 0.8670144399007161, 0.809851328531901, 0.7482951482137045, 0.8407107671101888, 0.8078521728515625, 0.7550398508707682, 0.8276954650878906, 0.7839518229166667, 0.7940233866373698, 0.7781798044840494, 0.7985580444335938, 0.7716615041097005,…	0.784106
CBS	Amino Acid Metabolism	1	0	0		Golgi apparatus	-2.242238946378175	0.3277450492136914	0.9066324859800781	Metabolism of other amino acids	0.845214017497787	1.0										Valine, leucine, and isoleucine metabolism	TRUE	FALSE	48	0.675283	[0.7857821661780384, 0.7784653740227434, 0.7894374389214641, 0.7864622201492537, 0.7852394000977256, 0.7825947689010305, 0.7832696173152097, 0.7831607864694385, 0.7868581201137171, 0.7926460054637526, 0.7841329763015281, 0.7835870174795665, 0.7800190592794953, 0.7864453541444563, 0.7858069446295309, 0.7806313716018124, 0.7876458944118693, 0.7890856820806681, 0.7891696650675195, 0.7802830851323739…	0.78587
CERCAM	Amino Acid Metabolism	1	0	0		Intermediate filaments	0.0	0.8618356117556011	1.0	Metabolism of other amino acids	1.0	1.0										Vitamin A metabolism	TRUE	FALSE	4	0.69715	[0.789200050243433, 0.7764278356579767, 0.8057319530542346, 0.8178997869076936, 0.7978023584338202, 0.7964469799097034, 0.7668261873549309, 0.7671703393908514, 0.7982607855313066, 0.7858015419780344, 0.7545208585435066, 0.7762856967207314, 0.8102606068486753, 0.8044779127922611, 0.8035889224729676, 0.7842671491097712, 0.7900869950004246, 0.7957392153532609, 0.7971250008845675, 0.7742902783380039,…	0.785703
CHPF	Amino Acid Metabolism	1	0	0		Mitochondria	-1.7039040451552212	0.3142798868408727	0.876988630233971	Metabolism of other amino acids	0.845214017497787	1.0										Vitamin B12 metabolism	TRUE	FALSE	2	0.520184	[0.812076907687717, 0.7799880981445313, 0.8223023308648003, 0.716381581624349, 0.780928972032335, 0.7776199340820312, 0.7511233859592014, 0.8419663323296441, 0.7687959459092882, 0.8140059577094184, 0.8029434204101562, 0.7757456461588542, 0.798840077718099, 0.8137268914116753, 0.8270455254448785, 0.7911079406738282, 0.7668151007758246, 0.813981458875868, 0.7968015882703993, 0.8562577989366319, 0.8…	0.787564
CHST10	Amino Acid Metabolism	1	0	0		Nuclear bodies	0.0	0.53168612069944	1.0	Metabolism of other amino acids	0.9852423054398601	1.0										Vitamin B6 metabolism	TRUE	FALSE	5	0.578472	[0.7612145606507646, 0.8027359982754322, 0.7959946436239472, 0.7802621827903369, 0.8031328350094193, 0.7527228822099402, 0.8002571484721299, 0.7803327411624557, 0.7727650852068096, 0.7911226529601618, 0.7911432144489694, 0.7894767598902925, 0.7774560806599069, 0.7889774403673537, 0.779113012002715, 0.7882133105122451, 0.7808955848639738, 0.7819364831802693, 0.7817274594137854, 0.7956618721603502,…	0.78515
CHST2	Amino Acid Metabolism	1	0	0		Nuclear membrane	0.0	0.6253394279633727	1.0	Metabolism of other amino acids	1.0	1.0										Vitamin C metabolism	TRUE	FALSE	2	0.502818	[0.7669481264999489, 0.8129190681806577, 0.8022903242921517, 0.7593005809908598, 0.7591920740464154, 0.7728192697163501, 0.7471270592384089, 0.7514676362081291, 0.7663090026456546, 0.8130383460350286, 0.7502769520080167, 0.8004002789266749, 0.7972745209737541, 0.7868904662288092, 0.802970836365145, 0.7574203590941585, 0.8143613728043301, 0.8027703777637357, 0.7912745257608251, 0.7967766655815972,…	0.785521
CHST7	Amino Acid Metabolism	1	0	0		Nuclear speckles	1.874779541446208	0.9014259900287603	0.417419010811107	Metabolism of other amino acids	1.0	1.0										Vitamin D metabolism	TRUE	FALSE	5	0.524138	[0.7849791706472203, 0.8107447969740715, 0.7502097530641417, 0.7817935114321501, 0.7678995547087296, 0.7871744459953861, 0.8064908013827559, 0.7715149478635926, 0.788875635119452, 0.7699774037236753, 0.7781983527584352, 0.7888879084932632, 0.717767798382303, 0.7649976205134738, 0.7658250228218411, 0.7961753624072974, 0.7888787311056386, 0.7787416430487148, 0.76397356779679, 0.8091049194335938, 0.…	0.785588
CMTR2	Amino Acid Metabolism	1	0	0		Nucleoli	1.0885816692268304	0.7228809132681994	0.5593792496778623	Metabolism of other amino acids	1.0	1.0										Vitamin E metabolism	TRUE	FALSE	28	0.698649	[0.7823928031821692, 0.7914244981921181, 0.7860153535392908, 0.7842253949869328, 0.7743894686237823, 0.7868238192155204, 0.7772940402077394, 0.7848222605206105, 0.7912916100543478, 0.7878302539944168, 0.778823906918211, 0.7892426037397541, 0.7925084848872951, 0.7793454247037598, 0.7874775290857389, 0.7889859921633702, 0.7861730675709788, 0.7864197603906807, 0.793183540385929, 0.7820845676674982, …	0.785545
CNDP2	Amino Acid Metabolism	1	0	0		Nucleoplasm	1.286379863254069	0.8897552487805664	0.21566653672463454	Metabolism of other amino acids	1.0	1.0										Xenobiotics metabolism	TRUE	FALSE	61	0.721058	[0.7814097418024227, 0.7891367959830131, 0.7875495487851574, 0.7863260582010582, 0.7802676178292954, 0.7886714942738792, 0.7839605524227234, 0.7892546579121414, 0.7821064162141464, 0.7783788899331663, 0.7898730115218602, 0.7907565680694792, 0.7900279126636035, 0.7793274962580061, 0.7921265838206628, 0.7909043441938178, 0.7813461605402395, 0.787468019005848, 0.7824626670843776, 0.7871184036480089,…	0.785825
COLGALT1	Amino Acid Metabolism	1	0	0		Plasma membrane	-3.388052681091251	0.12524627373896274	0.9751486639131348	Metabolism of other amino acids	0.5413200806678178	1.0
COLGALT2	Amino Acid Metabolism	1	0	0		Vesicles	-1.9656632173095017	0.21850148468281003	0.92487832502625	Metabolism of other amino acids	0.7627688192563551	1.0
COMT	Amino Acid Metabolism	1	0	0		Actin filaments	-3.374882408278457	0.14745063672742242	0.9667257412694753	Nucleotide Metabolism	0.6023515372694703	1.0
COMTD1	Amino Acid Metabolism	1	0	0		Centrosome	1.3199113082039913	0.8356904107508267	0.2819645106004735	Nucleotide Metabolism	1.0	1.0
COQ5	Amino Acid Metabolism	1	0	0		Cytosol	1.021080346034777	0.625654771463963	0.4293683003176421	Nucleotide Metabolism	1.0	1.0
COX10	Amino Acid Metabolism	1	0	0		Endoplasmic reticulum	-3.2543508936970835	0.002975231969164583	0.999203532053265	Nucleotide Metabolism	0.03808296920530666	1.0
CPS1	Amino Acid Metabolism	1	0	0		Golgi apparatus	-1.6837325421521092	0.02309122033628827	0.9879870618076694	Nucleotide Metabolism	0.18472976269030617	1.0
CRYZ	Amino Acid Metabolism	1	0	0		Intermediate filaments	-1.4463781749764817	0.575391933024841	0.7657824198581875	Nucleotide Metabolism	1.0	1.0
CSGALNACT1	Amino Acid Metabolism	1	0	0		Mitochondria	-1.0731192911115832	0.37623024767853563	0.6943751748728368	Nucleotide Metabolism	0.8588608727717074	1.0
CSGALNACT2	Amino Acid Metabolism	1	0	0		Nuclear bodies	1.6461478900503292	0.9567530915291571	0.0860250222392963	Nucleotide Metabolism	1.0	0.6191703679772872
CTSA	Amino Acid Metabolism	1	0	0		Nuclear membrane	-1.5106616494198808	0.3340687747014631	0.833102208365447	Nucleotide Metabolism	0.845214017497787	1.0
CTSB	Amino Acid Metabolism	1	0	0		Nuclear speckles	-1.3017403574788335	0.40235010459165754	0.7664865976185984	Nucleotide Metabolism	0.8694268151351106	1.0
CTSC	Amino Acid Metabolism	1	0	0		Nucleoli	1.2266456858116968	0.8690357226124557	0.18679973439233855	Nucleotide Metabolism	1.0	0.9196294616238205
CTSE	Amino Acid Metabolism	1	0	0		Nucleoplasm	1.3441100815074225	0.9999238252753669	0.0001327963461647795	Nucleotide Metabolism	1.0	0.003642414066233952
CTSF	Amino Acid Metabolism	1	0	0		Plasma membrane	-1.57494512386328	0.010784712067050296	0.9940075134585428	Nucleotide Metabolism	0.09860308175588842	1.0
CTSH	Amino Acid Metabolism	1	0	0		Vesicles	-1.82748734489092	0.0006457217650282263	0.9996955543660895	Nucleotide Metabolism	0.011270779898674498	1.0
CTSK	Amino Acid Metabolism	1	0	0		Actin filaments	0.0	0.1721162593302188	1.0	Energy Metabolism	0.6477880481692367	1.0
CTSL	Amino Acid Metabolism	1	0	0		Centrosome	1.0939965694682676	0.7055259238039064	0.5190224570781374	Energy Metabolism	1.0	1.0
CTSS	Amino Acid Metabolism	1	0	0		Cytosol	-1.2736680064996153	0.04364093797986829	0.972260514613862	Energy Metabolism	0.30249875123296055	1.0
CTSV	Amino Acid Metabolism	1	0	0		Endoplasmic reticulum	-6.730950141110066	0.007816115536871181	0.9990453416334022	Energy Metabolism	0.07898390437259299	1.0
CTSZ	Amino Acid Metabolism	1	0	0		Golgi apparatus	-11.31796801505174	8.664372887854514e-05	0.9999936621685936	Energy Metabolism	0.0027725993241134446	1.0
CYP1B1	Amino Acid Metabolism	1	0	0		Intermediate filaments	0.0	0.472114295286968	1.0	Energy Metabolism	0.944228590573936	1.0
CYP2C19	Amino Acid Metabolism	1	0	0		Mitochondria	4.534536505332239	1.0	6.290595939596211e-39	Energy Metabolism	1.0	1.2077944204024726e-36
DARS1	Amino Acid Metabolism	1	0	0		Nuclear bodies	-1.570555032925682	0.3886662877309397	0.8253074124854406	Energy Metabolism	0.8610978851471489	1.0
DBH	Amino Acid Metabolism	1	0	0		Nuclear membrane	-1.171683913452493	0.5835647052195514	0.6823988901079621	Energy Metabolism	1.0	1.0
DBT	Amino Acid Metabolism	1	0	0		Nuclear speckles	1.1142557651991614	0.7166623013687051	0.5066935392061994	Energy Metabolism	1.0	1.0
DCT	Amino Acid Metabolism	1	0	0		Nucleoli	-1.8547507055503292	0.0898480791092465	0.9602266395868767	Energy Metabolism	0.4539692418151402	1.0
DDC	Amino Acid Metabolism	1	0	0		Nucleoplasm	-2.1799414654541653	5.287709651405795e-06	0.9999982374355801	Energy Metabolism	0.0003495506065439899	1.0
DDO	Amino Acid Metabolism	1	0	0		Plasma membrane	-2.850266541235497	0.0009663553312769216	0.9997209476621285	Energy Metabolism	0.015461685300430746	1.0
DHDDS	Amino Acid Metabolism	1	0	0		Vesicles	-2.8348340276844515	0.00033726282187447224	0.9999032635709695	Energy Metabolism	0.008094307724987334	1.0
DHPS	Amino Acid Metabolism	1	0	0		Actin filaments	4.0495238095238095	0.9869988453896852	0.08707083299680601	Biosynthesis of other secondary metabolites	1.0	0.6191703679772872
DHRS2	Amino Acid Metabolism	1	0	0		Centrosome	0.0	0.4555175995357892	1.0	Biosynthesis of other secondary metabolites	0.9351835430811988	1.0
DIO2	Amino Acid Metabolism	1	0	0		Cytosol	1.5131672597864767	0.9925583256154025	0.01929118746507206	Biosynthesis of other secondary metabolites	1.0	0.19494252596283343
DIO3	Amino Acid Metabolism	1	0	0		Endoplasmic reticulum	1.0498765432098767	0.7033317445879029	0.5760861842095342	Biosynthesis of other secondary metabolites	1.0	1.0
DMGDH	Amino Acid Metabolism	1	0	0		Golgi apparatus	1.2487518355359766	0.7885011187628053	0.4005958263109397	Biosynthesis of other secondary metabolites	1.0	1.0
DNMT1	Amino Acid Metabolism	1	0	0		Intermediate filaments	0.0	0.8086287787221942	1.0	Biosynthesis of other secondary metabolites	1.0	1.0
DNMT3A	Amino Acid Metabolism	1	0	0		Mitochondria	1.232463768115942	0.7963934704660167	0.3583358934822759	Biosynthesis of other secondary metabolites	1.0	1.0
DNMT3B	Amino Acid Metabolism	1	0	0		Nuclear bodies	0.0	0.40558233722896353	1.0	Biosynthesis of other secondary metabolites	0.8694268151351106	1.0
DNMT3L	Amino Acid Metabolism	1	0	0		Nuclear membrane	1.5078014184397164	0.8581898118851632	0.48862808285776593	Biosynthesis of other secondary metabolites	1.0	1.0
DOT1L	Amino Acid Metabolism	1	0	0		Nuclear speckles	0.0	0.4621625242478824	1.0	Biosynthesis of other secondary metabolites	0.9351835430811988	1.0
ECHS1	Amino Acid Metabolism	1	0	0		Nucleoli	0.0	0.06414371249096966	1.0	Biosynthesis of other secondary metabolites	0.3797429496844455	1.0
EEF1AKMT1	Amino Acid Metabolism	1	0	0		Nucleoplasm	-1.388170272812794	0.16239795165547477	0.9165690605877241	Biosynthesis of other secondary metabolites	0.6236081343570231	1.0
EEF1AKMT2	Amino Acid Metabolism	1	0	0		Plasma membrane	1.239650145772595	0.8005448303380734	0.35295965120848166	Biosynthesis of other secondary metabolites	1.0	1.0
EEF1AKMT3	Amino Acid Metabolism	1	0	0		Vesicles	-1.4040451552210726	0.3142623290946489	0.839412054856437	Biosynthesis of other secondary metabolites	0.845214017497787	1.0
EHMT1	Amino Acid Metabolism	1	0	0
EHMT2	Amino Acid Metabolism	1	0	0
ELOVL3	Amino Acid Metabolism	1	0	0
ENOPH1	Amino Acid Metabolism	1	0	0
EZH1	Amino Acid Metabolism	1	0	0
FAH	Amino Acid Metabolism	1	0	0
FAR1	Amino Acid Metabolism	1	0	0
FAR2	Amino Acid Metabolism	1	0	0
FARSA	Amino Acid Metabolism	1	0	0
FBLL1	Amino Acid Metabolism	1	0	0
FGA	Amino Acid Metabolism	1	0	0
FTCD	Amino Acid Metabolism	1	0	0
FTSJ1	Amino Acid Metabolism	1	0	0
FTSJ3	Amino Acid Metabolism	1	0	0
GAD1	Amino Acid Metabolism	1	0	0
GAL3ST4	Amino Acid Metabolism	1	0	0
GATM	Amino Acid Metabolism	1	0	0
GCAT	Amino Acid Metabolism	1	0	0
GCDH	Amino Acid Metabolism	1	0	0
GCLC	Amino Acid Metabolism	1	0	0
GCLM	Amino Acid Metabolism	1	0	0
GGT1	Amino Acid Metabolism	1	0	0
GGT5	Amino Acid Metabolism	1	0	0
GGT7	Amino Acid Metabolism	1	0	0
GLDC	Amino Acid Metabolism	1	0	0
GLUD1	Amino Acid Metabolism	1	0	0
GLUD2	Amino Acid Metabolism	1	0	0
GLYATL1	Amino Acid Metabolism	1	0	0
GLYATL2	Amino Acid Metabolism	1	0	0
GLYCTK	Amino Acid Metabolism	1	0	0
GNMT	Amino Acid Metabolism	1	0	0
GPT2	Amino Acid Metabolism	1	0	0
GPX1	Amino Acid Metabolism	1	0	0
GPX2	Amino Acid Metabolism	1	0	0
GPX4	Amino Acid Metabolism	1	0	0
GPX8	Amino Acid Metabolism	1	0	0
GRHPR	Amino Acid Metabolism	1	0	0
GSTA1	Amino Acid Metabolism	1	0	0
GSTA2	Amino Acid Metabolism	1	0	0
GSTA3	Amino Acid Metabolism	1	0	0
GSTA5	Amino Acid Metabolism	1	0	0
GSTK1	Amino Acid Metabolism	1	0	0
GSTM1	Amino Acid Metabolism	1	0	0
GSTM2	Amino Acid Metabolism	1	0	0
GSTM4	Amino Acid Metabolism	1	0	0
GSTM5	Amino Acid Metabolism	1	0	0
GSTT2	Amino Acid Metabolism	1	0	0
GSTT2B	Amino Acid Metabolism	1	0	0
GSTZ1	Amino Acid Metabolism	1	0	0
HADH	Amino Acid Metabolism	1	0	0
HADHB	Amino Acid Metabolism	1	0	0
HAL	Amino Acid Metabolism	1	0	0
HAO1	Amino Acid Metabolism	1	0	0
HAO2	Amino Acid Metabolism	1	0	0
HDC	Amino Acid Metabolism	1	0	0
HGD	Amino Acid Metabolism	1	0	0
HIBCH	Amino Acid Metabolism	1	0	0
HNMT	Amino Acid Metabolism	1	0	0
HPD	Amino Acid Metabolism	1	0	0
HPGDS	Amino Acid Metabolism	1	0	0
HS2ST1	Amino Acid Metabolism	1	0	0
HS6ST1	Amino Acid Metabolism	1	0	0
HS6ST2	Amino Acid Metabolism	1	0	0
HS6ST3	Amino Acid Metabolism	1	0	0
HSD11B1L	Amino Acid Metabolism	1	0	0
HSD11B2	Amino Acid Metabolism	1	0	0
HSD17B11	Amino Acid Metabolism	1	0	0
HSD3B7	Amino Acid Metabolism	1	0	0
HTATIP2	Amino Acid Metabolism	1	0	0
HYI	Amino Acid Metabolism	1	0	0
IARS1	Amino Acid Metabolism	1	0	0
IDO1	Amino Acid Metabolism	1	0	0
IDO2	Amino Acid Metabolism	1	0	0
IL4I1	Amino Acid Metabolism	1	0	0
INMT	Amino Acid Metabolism	1	0	0
IVD	Amino Acid Metabolism	1	0	0
KARS1	Amino Acid Metabolism	1	0	0
KIAA0319	Amino Acid Metabolism	1	0	0
KMT2C	Amino Acid Metabolism	1	0	0
KMT2E	Amino Acid Metabolism	1	0	0
KMT5A	Amino Acid Metabolism	1	0	0
KMT5B	Amino Acid Metabolism	1	0	0
KMT5C	Amino Acid Metabolism	1	0	0
KYAT1	Amino Acid Metabolism	1	0	0
KYAT3	Amino Acid Metabolism	1	0	0
KYNU	Amino Acid Metabolism	1	0	0
LAP3	Amino Acid Metabolism	1	0	0
LCMT1	Amino Acid Metabolism	1	0	0
LCMT2	Amino Acid Metabolism	1	0	0
LDHAL6B	Amino Acid Metabolism	1	0	0
LGMN	Amino Acid Metabolism	1	0	0
LGSN	Amino Acid Metabolism	1	0	0
LRRC51	Amino Acid Metabolism	1	0	0
MACROD1	Amino Acid Metabolism	1	0	0
MACROD2	Amino Acid Metabolism	1	0	0
MAOA	Amino Acid Metabolism	1	0	0
MARS1	Amino Acid Metabolism	1	0	0
MCCC1	Amino Acid Metabolism	1	0	0
MCEE	Amino Acid Metabolism	1	0	0
MDH2	Amino Acid Metabolism	1	0	0
MEPCE	Amino Acid Metabolism	1	0	0
METTL13	Amino Acid Metabolism	1	0	0
METTL14	Amino Acid Metabolism	1	0	0
METTL16	Amino Acid Metabolism	1	0	0
METTL17	Amino Acid Metabolism	1	0	0
METTL18	Amino Acid Metabolism	1	0	0
METTL21A	Amino Acid Metabolism	1	0	0
METTL22	Amino Acid Metabolism	1	0	0
METTL23	Amino Acid Metabolism	1	0	0
METTL4	Amino Acid Metabolism	1	0	0
METTL5	Amino Acid Metabolism	1	0	0
METTL6	Amino Acid Metabolism	1	0	0
METTL7A	Amino Acid Metabolism	1	0	0
METTL7B	Amino Acid Metabolism	1	0	0
METTL8	Amino Acid Metabolism	1	0	0
MGST1	Amino Acid Metabolism	1	0	0
MGST2	Amino Acid Metabolism	1	0	0
MGST3	Amino Acid Metabolism	1	0	0
MMUT	Amino Acid Metabolism	1	0	0
MPO	Amino Acid Metabolism	1	0	0
MPST	Amino Acid Metabolism	1	0	0
MRI1	Amino Acid Metabolism	1	0	0
MRM1	Amino Acid Metabolism	1	0	0
MRM3	Amino Acid Metabolism	1	0	0
MTAP	Amino Acid Metabolism	1	0	0
MTFMT	Amino Acid Metabolism	1	0	0
MTR	Amino Acid Metabolism	1	0	0
N6AMT1	Amino Acid Metabolism	1	0	0
NAA10	Amino Acid Metabolism	1	0	0
NAA11	Amino Acid Metabolism	1	0	0
NAA20	Amino Acid Metabolism	1	0	0
NAA30	Amino Acid Metabolism	1	0	0
NAA60	Amino Acid Metabolism	1	0	0
NAGS	Amino Acid Metabolism	1	0	0
NAT8L	Amino Acid Metabolism	1	0	0
NDST2	Amino Acid Metabolism	1	0	0
NIT2	Amino Acid Metabolism	1	0	0
NOS1	Amino Acid Metabolism	1	0	0
NPEPPS	Amino Acid Metabolism	1	0	0
NQO1	Amino Acid Metabolism	1	0	0
NSD1	Amino Acid Metabolism	1	0	0
NSD3	Amino Acid Metabolism	1	0	0
NSUN5	Amino Acid Metabolism	1	0	0
NSUN6	Amino Acid Metabolism	1	0	0
NSUN7	Amino Acid Metabolism	1	0	0
NTAN1	Amino Acid Metabolism	1	0	0
NTAQ1	Amino Acid Metabolism	1	0	0
OARD1	Amino Acid Metabolism	1	0	0
ODC1	Amino Acid Metabolism	1	0	0
OGDH	Amino Acid Metabolism	1	0	0
OGDHL	Amino Acid Metabolism	1	0	0
OPLAH	Amino Acid Metabolism	1	0	0
OTC	Amino Acid Metabolism	1	0	0
P4HA1	Amino Acid Metabolism	1	0	0
P4HA2	Amino Acid Metabolism	1	0	0
PADI1	Amino Acid Metabolism	1	0	0
PADI3	Amino Acid Metabolism	1	0	0
PAH	Amino Acid Metabolism	1	0	0
PAOX	Amino Acid Metabolism	1	0	0
PCCA	Amino Acid Metabolism	1	0	0
PDPR	Amino Acid Metabolism	1	0	0
PLG	Amino Acid Metabolism	1	0	0
PLOD1	Amino Acid Metabolism	1	0	0
PRDX1	Amino Acid Metabolism	1	0	0
PRDX2	Amino Acid Metabolism	1	0	0
PRDX5	Amino Acid Metabolism	1	0	0
PRMT1	Amino Acid Metabolism	1	0	0
PRMT2	Amino Acid Metabolism	1	0	0
PRMT6	Amino Acid Metabolism	1	0	0
PRMT7	Amino Acid Metabolism	1	0	0
PRODH	Amino Acid Metabolism	1	0	0
PRODH2	Amino Acid Metabolism	1	0	0
PXDNL	Amino Acid Metabolism	1	0	0
PYCR2	Amino Acid Metabolism	1	0	0
PYCR3	Amino Acid Metabolism	1	0	0
RARS1	Amino Acid Metabolism	1	0	0
RDH10	Amino Acid Metabolism	1	0	0
RDH13	Amino Acid Metabolism	1	0	0
RDH14	Amino Acid Metabolism	1	0	0
RRP8	Amino Acid Metabolism	1	0	0
SARDH	Amino Acid Metabolism	1	0	0
SCCPDH	Amino Acid Metabolism	1	0	0
SDS	Amino Acid Metabolism	1	0	0
SDSL	Amino Acid Metabolism	1	0	0
SEC11A	Amino Acid Metabolism	1	0	0
SEC11C	Amino Acid Metabolism	1	0	0
SERPINA1	Amino Acid Metabolism	1	0	0
SETD1A	Amino Acid Metabolism	1	0	0
SETD1B	Amino Acid Metabolism	1	0	0
SETD2	Amino Acid Metabolism	1	0	0
SETD6	Amino Acid Metabolism	1	0	0
SETD7	Amino Acid Metabolism	1	0	0
SETDB1	Amino Acid Metabolism	1	0	0
SETDB2	Amino Acid Metabolism	1	0	0
SETMAR	Amino Acid Metabolism	1	0	0
SHMT1	Amino Acid Metabolism	1	0	0
SHMT2	Amino Acid Metabolism	1	0	0
SIRT1	Amino Acid Metabolism	1	0	0
SIRT2	Amino Acid Metabolism	1	0	0
SIRT5	Amino Acid Metabolism	1	0	0
SIRT6	Amino Acid Metabolism	1	0	0
SIRT7	Amino Acid Metabolism	1	0	0
SMOX	Amino Acid Metabolism	1	0	0
SMS	Amino Acid Metabolism	1	0	0
SMYD2	Amino Acid Metabolism	1	0	0
SMYD3	Amino Acid Metabolism	1	0	0
SPCS1	Amino Acid Metabolism	1	0	0
SPCS2	Amino Acid Metabolism	1	0	0
SRR	Amino Acid Metabolism	1	0	0
SULT1B1	Amino Acid Metabolism	1	0	0
SULT1C4	Amino Acid Metabolism	1	0	0
SUV39H2	Amino Acid Metabolism	1	0	0
TARBP1	Amino Acid Metabolism	1	0	0
TARS1	Amino Acid Metabolism	1	0	0
TDO2	Amino Acid Metabolism	1	0	0
TFB2M	Amino Acid Metabolism	1	0	0
TGS1	Amino Acid Metabolism	1	0	0
TH	Amino Acid Metabolism	1	0	0
THNSL1	Amino Acid Metabolism	1	0	0
TMLHE	Amino Acid Metabolism	1	0	0
TPST1	Amino Acid Metabolism	1	0	0
TRMT10A	Amino Acid Metabolism	1	0	0
TRMT10B	Amino Acid Metabolism	1	0	0
TRMT10C	Amino Acid Metabolism	1	0	0
TRMT11	Amino Acid Metabolism	1	0	0
TRMT12	Amino Acid Metabolism	1	0	0
TRMT13	Amino Acid Metabolism	1	0	0
TRMT9B	Amino Acid Metabolism	1	0	0
TST	Amino Acid Metabolism	1	0	0
TXNRD2	Amino Acid Metabolism	1	0	0
TXNRD3	Amino Acid Metabolism	1	0	0
TYR	Amino Acid Metabolism	1	0	0
TYRP1	Amino Acid Metabolism	1	0	0
TYW3	Amino Acid Metabolism	1	0	0
UBAC2	Amino Acid Metabolism	1	0	0
UBIAD1	Amino Acid Metabolism	1	0	0
UEVLD	Amino Acid Metabolism	1	0	0
UGT1A6	Amino Acid Metabolism	1	0	0
UGT3A1	Amino Acid Metabolism	1	0	0
UGT3A2	Amino Acid Metabolism	1	0	0
VARS1	Amino Acid Metabolism	1	0	0
VCPKMT	Amino Acid Metabolism	1	0	0
WARS1	Amino Acid Metabolism	1	0	0
ELOVL6	Amino Acid Metabolism	0	1	0
CTSD	Amino Acid Metabolism	0	0	1
GGH	Amino Acid Metabolism	0	0	1
GSTO1	Amino Acid Metabolism	0	0	1
HIBADH	Amino Acid Metabolism	0	0	1
ACER3	Amino Acid Metabolism	0	0	0
ACSS1	Amino Acid Metabolism	0	0	0
ACSS2	Amino Acid Metabolism	0	0	0
ACY3	Amino Acid Metabolism	0	0	0
ADH5	Amino Acid Metabolism	0	0	0
ADH6	Amino Acid Metabolism	0	0	0
ADHFE1	Amino Acid Metabolism	0	0	0
AGMAT	Amino Acid Metabolism	0	0	0
AGXT2	Amino Acid Metabolism	0	0	0
ALAS2	Amino Acid Metabolism	0	0	0
ALDH2	Amino Acid Metabolism	0	0	0
ALDH3B1	Amino Acid Metabolism	0	0	0
ALDH3B2	Amino Acid Metabolism	0	0	0
AOC1	Amino Acid Metabolism	0	0	0
AOC2	Amino Acid Metabolism	0	0	0
AOX1	Amino Acid Metabolism	0	0	0
APOC1	Amino Acid Metabolism	0	0	0
APOC2	Amino Acid Metabolism	0	0	0
ARG1	Amino Acid Metabolism	0	0	0
ASPG	Amino Acid Metabolism	0	0	0
ATG9B	Amino Acid Metabolism	0	0	0
AUH	Amino Acid Metabolism	0	0	0
BCAT1	Amino Acid Metabolism	0	0	0
BCKDHA	Amino Acid Metabolism	0	0	0
BHMT2	Amino Acid Metabolism	0	0	0
BMP1	Amino Acid Metabolism	0	0	0
CA5A	Amino Acid Metabolism	0	0	0
CARNS1	Amino Acid Metabolism	0	0	0
CBR4	Amino Acid Metabolism	0	0	0
CHDH	Amino Acid Metabolism	0	0	0
CHST4	Amino Acid Metabolism	0	0	0
CHST5	Amino Acid Metabolism	0	0	0
CHST6	Amino Acid Metabolism	0	0	0
CHST8	Amino Acid Metabolism	0	0	0
CHST9	Amino Acid Metabolism	0	0	0
CHSY1	Amino Acid Metabolism	0	0	0
CHSY3	Amino Acid Metabolism	0	0	0
CKM	Amino Acid Metabolism	0	0	0
CKMT1A	Amino Acid Metabolism	0	0	0
CKMT1B	Amino Acid Metabolism	0	0	0
CKMT2	Amino Acid Metabolism	0	0	0
CNDP1	Amino Acid Metabolism	0	0	0
CPNE7	Amino Acid Metabolism	0	0	0
CSKMT	Amino Acid Metabolism	0	0	0
CTH	Amino Acid Metabolism	0	0	0
CTSG	Amino Acid Metabolism	0	0	0
CTSO	Amino Acid Metabolism	0	0	0
CTSW	Amino Acid Metabolism	0	0	0
CYP1A1	Amino Acid Metabolism	0	0	0
CYP1A2	Amino Acid Metabolism	0	0	0
DAO	Amino Acid Metabolism	0	0	0
DIO1	Amino Acid Metabolism	0	0	0
DUOX1	Amino Acid Metabolism	0	0	0
DUOX2	Amino Acid Metabolism	0	0	0
ECE2	Amino Acid Metabolism	0	0	0
EHHADH	Amino Acid Metabolism	0	0	0
ELOVL2	Amino Acid Metabolism	0	0	0
ELOVL4	Amino Acid Metabolism	0	0	0
ELOVL7	Amino Acid Metabolism	0	0	0
EPX	Amino Acid Metabolism	0	0	0
ETFBKMT	Amino Acid Metabolism	0	0	0
F2	Amino Acid Metabolism	0	0	0
FAAH2	Amino Acid Metabolism	0	0	0
FPGS	Amino Acid Metabolism	0	0	0
GAD2	Amino Acid Metabolism	0	0	0
GAL3ST2	Amino Acid Metabolism	0	0	0
GAL3ST3	Amino Acid Metabolism	0	0	0
GAMT	Amino Acid Metabolism	0	0	0
GGACT	Amino Acid Metabolism	0	0	0
GGCT	Amino Acid Metabolism	0	0	0
GGT6	Amino Acid Metabolism	0	0	0
GGTLC1	Amino Acid Metabolism	0	0	0
GGTLC2	Amino Acid Metabolism	0	0	0
GGTLC3	Amino Acid Metabolism	0	0	0
GLS2	Amino Acid Metabolism	0	0	0
GLYAT	Amino Acid Metabolism	0	0	0
GOT1	Amino Acid Metabolism	0	0	0
GOT1L1	Amino Acid Metabolism	0	0	0
GOT2	Amino Acid Metabolism	0	0	0
GPT	Amino Acid Metabolism	0	0	0
GPX3	Amino Acid Metabolism	0	0	0
GPX5	Amino Acid Metabolism	0	0	0
GPX6	Amino Acid Metabolism	0	0	0
GPX7	Amino Acid Metabolism	0	0	0
GSTA4	Amino Acid Metabolism	0	0	0
GSTO2	Amino Acid Metabolism	0	0	0
HACD1	Amino Acid Metabolism	0	0	0
HACD2	Amino Acid Metabolism	0	0	0
HEMK1	Amino Acid Metabolism	0	0	0
HMGCL	Amino Acid Metabolism	0	0	0
HOGA1	Amino Acid Metabolism	0	0	0
HSD17B10	Amino Acid Metabolism	0	0	0
HSD17B14	Amino Acid Metabolism	0	0	0
HSD17B8	Amino Acid Metabolism	0	0	0
KMO	Amino Acid Metabolism	0	0	0
LDHAL6A	Amino Acid Metabolism	0	0	0
LDHC	Amino Acid Metabolism	0	0	0
LEFTY1	Amino Acid Metabolism	0	0	0
LPO	Amino Acid Metabolism	0	0	0
MAOB	Amino Acid Metabolism	0	0	0
MAT1A	Amino Acid Metabolism	0	0	0
MDH1B	Amino Acid Metabolism	0	0	0
METTL15	Amino Acid Metabolism	0	0	0
METTL21C	Amino Acid Metabolism	0	0	0
METTL2A	Amino Acid Metabolism	0	0	0
METTL2B	Amino Acid Metabolism	0	0	0
MLYCD	Amino Acid Metabolism	0	0	0
MRM2	Amino Acid Metabolism	0	0	0
NAAA	Amino Acid Metabolism	0	0	0
NAPSA	Amino Acid Metabolism	0	0	0
NDST1	Amino Acid Metabolism	0	0	0
NDST3	Amino Acid Metabolism	0	0	0
NDST4	Amino Acid Metabolism	0	0	0
NDUFAF5	Amino Acid Metabolism	0	0	0
NOS2	Amino Acid Metabolism	0	0	0
NOS3	Amino Acid Metabolism	0	0	0
NSUN3	Amino Acid Metabolism	0	0	0
NSUN4	Amino Acid Metabolism	0	0	0
P4HA3	Amino Acid Metabolism	0	0	0
PADI2	Amino Acid Metabolism	0	0	0
PADI4	Amino Acid Metabolism	0	0	0
PADI6	Amino Acid Metabolism	0	0	0
PCCB	Amino Acid Metabolism	0	0	0
PIPOX	Amino Acid Metabolism	0	0	0
PLOD3	Amino Acid Metabolism	0	0	0
PNMT	Amino Acid Metabolism	0	0	0
PON1	Amino Acid Metabolism	0	0	0
PON2	Amino Acid Metabolism	0	0	0
PON3	Amino Acid Metabolism	0	0	0
PRMT3	Amino Acid Metabolism	0	0	0
PRMT8	Amino Acid Metabolism	0	0	0
PXDN	Amino Acid Metabolism	0	0	0
PYCR1	Amino Acid Metabolism	0	0	0
RDH12	Amino Acid Metabolism	0	0	0
SAT1	Amino Acid Metabolism	0	0	0
SAT2	Amino Acid Metabolism	0	0	0
SDR16C5	Amino Acid Metabolism	0	0	0
SDR42E1	Amino Acid Metabolism	0	0	0
SDR42E2	Amino Acid Metabolism	0	0	0
SDR9C7	Amino Acid Metabolism	0	0	0
SERPINA3	Amino Acid Metabolism	0	0	0
SIRT3	Amino Acid Metabolism	0	0	0
SPCS3	Amino Acid Metabolism	0	0	0
STS	Amino Acid Metabolism	0	0	0
SULT1A1	Amino Acid Metabolism	0	0	0
SULT1A2	Amino Acid Metabolism	0	0	0
SULT1A3	Amino Acid Metabolism	0	0	0
SULT1A4	Amino Acid Metabolism	0	0	0
SULT1C2	Amino Acid Metabolism	0	0	0
SULT4A1	Amino Acid Metabolism	0	0	0
SUOX	Amino Acid Metabolism	0	0	0
SUV39H1	Amino Acid Metabolism	0	0	0
TAT	Amino Acid Metabolism	0	0	0
TFB1M	Amino Acid Metabolism	0	0	0
TMEM91	Amino Acid Metabolism	0	0	0
TOMT	Amino Acid Metabolism	0	0	0
TPO	Amino Acid Metabolism	0	0	0
TPP1	Amino Acid Metabolism	0	0	0
TPST2	Amino Acid Metabolism	0	0	0
TRDMT1	Amino Acid Metabolism	0	0	0
UGT1A1	Amino Acid Metabolism	0	0	0
UGT1A10	Amino Acid Metabolism	0	0	0
UGT1A3	Amino Acid Metabolism	0	0	0
UGT1A4	Amino Acid Metabolism	0	0	0
UGT1A5	Amino Acid Metabolism	0	0	0
UGT1A7	Amino Acid Metabolism	0	0	0
UGT1A8	Amino Acid Metabolism	0	0	0
UGT1A9	Amino Acid Metabolism	0	0	0
UGT2A1	Amino Acid Metabolism	0	0	0
UGT2A3	Amino Acid Metabolism	0	0	0
UGT2B10	Amino Acid Metabolism	0	0	0
UGT2B11	Amino Acid Metabolism	0	0	0
UGT2B15	Amino Acid Metabolism	0	0	0
UGT2B17	Amino Acid Metabolism	0	0	0
UGT2B28	Amino Acid Metabolism	0	0	0
UGT2B4	Amino Acid Metabolism	0	0	0
UGT2B7	Amino Acid Metabolism	0	0	0
UPB1	Amino Acid Metabolism	0	0	0
UROC1	Amino Acid Metabolism	0	0	0
UST	Amino Acid Metabolism	0	0	0
	Amino Acid Metabolism	0	0	0
ALDH9A1	Biosynthesis of other secondary metabolites	1	1	1
AANAT	Biosynthesis of other secondary metabolites	1	0	0
ADH1A	Biosynthesis of other secondary metabolites	1	0	0
ADH1B	Biosynthesis of other secondary metabolites	1	0	0
ADH1C	Biosynthesis of other secondary metabolites	1	0	0
ADH4	Biosynthesis of other secondary metabolites	1	0	0
ADH7	Biosynthesis of other secondary metabolites	1	0	0
ALDH1B1	Biosynthesis of other secondary metabolites	1	0	0
ALDH3A2	Biosynthesis of other secondary metabolites	1	0	0
ALDH7A1	Biosynthesis of other secondary metabolites	1	0	0
CHST10	Biosynthesis of other secondary metabolites	1	0	0
CHST2	Biosynthesis of other secondary metabolites	1	0	0
CHST7	Biosynthesis of other secondary metabolites	1	0	0
COMT	Biosynthesis of other secondary metabolites	1	0	0
CYP1B1	Biosynthesis of other secondary metabolites	1	0	0
DDC	Biosynthesis of other secondary metabolites	1	0	0
GAL3ST4	Biosynthesis of other secondary metabolites	1	0	0
HS2ST1	Biosynthesis of other secondary metabolites	1	0	0
HS6ST1	Biosynthesis of other secondary metabolites	1	0	0
HS6ST2	Biosynthesis of other secondary metabolites	1	0	0
HS6ST3	Biosynthesis of other secondary metabolites	1	0	0
IDO1	Biosynthesis of other secondary metabolites	1	0	0
IDO2	Biosynthesis of other secondary metabolites	1	0	0
INMT	Biosynthesis of other secondary metabolites	1	0	0
LRRC51	Biosynthesis of other secondary metabolites	1	0	0
MAOA	Biosynthesis of other secondary metabolites	1	0	0
NDST2	Biosynthesis of other secondary metabolites	1	0	0
SULT1B1	Biosynthesis of other secondary metabolites	1	0	0
SULT1C4	Biosynthesis of other secondary metabolites	1	0	0
TPH1	Biosynthesis of other secondary metabolites	1	0	0
ADH5	Biosynthesis of other secondary metabolites	0	0	0
ADH6	Biosynthesis of other secondary metabolites	0	0	0
ADHFE1	Biosynthesis of other secondary metabolites	0	0	0
ALDH2	Biosynthesis of other secondary metabolites	0	0	0
AOX1	Biosynthesis of other secondary metabolites	0	0	0
ASMT	Biosynthesis of other secondary metabolites	0	0	0
CHST4	Biosynthesis of other secondary metabolites	0	0	0
CHST5	Biosynthesis of other secondary metabolites	0	0	0
CHST6	Biosynthesis of other secondary metabolites	0	0	0
CHST8	Biosynthesis of other secondary metabolites	0	0	0
CHST9	Biosynthesis of other secondary metabolites	0	0	0
CYP1A1	Biosynthesis of other secondary metabolites	0	0	0
CYP1A2	Biosynthesis of other secondary metabolites	0	0	0
GAL3ST2	Biosynthesis of other secondary metabolites	0	0	0
GAL3ST3	Biosynthesis of other secondary metabolites	0	0	0
MAOB	Biosynthesis of other secondary metabolites	0	0	0
NDST1	Biosynthesis of other secondary metabolites	0	0	0
NDST3	Biosynthesis of other secondary metabolites	0	0	0
NDST4	Biosynthesis of other secondary metabolites	0	0	0
SULT1A3	Biosynthesis of other secondary metabolites	0	0	0
SULT1C2	Biosynthesis of other secondary metabolites	0	0	0
SULT4A1	Biosynthesis of other secondary metabolites	0	0	0
TOMT	Biosynthesis of other secondary metabolites	0	0	0
TPH2	Biosynthesis of other secondary metabolites	0	0	0
UST	Biosynthesis of other secondary metabolites	0	0	0
	Biosynthesis of other secondary metabolites	0	0	0
ALDH9A1	Carbohydrate Metabolism	1	1	1
CTBP1	Carbohydrate Metabolism	1	1	1
ENO1	Carbohydrate Metabolism	1	1	1
GAPDH	Carbohydrate Metabolism	1	1	1
GYG1	Carbohydrate Metabolism	1	1	1
INPPL1	Carbohydrate Metabolism	1	1	1
PHGDH	Carbohydrate Metabolism	1	1	1
PIP5K1A	Carbohydrate Metabolism	1	1	1
AKR1A1	Carbohydrate Metabolism	1	1	0
G6PD	Carbohydrate Metabolism	1	1	0
GYG2	Carbohydrate Metabolism	1	1	0
GYS1	Carbohydrate Metabolism	1	1	0
HMGCS1	Carbohydrate Metabolism	1	1	0
IMPA2	Carbohydrate Metabolism	1	1	0
INPP4A	Carbohydrate Metabolism	1	1	0
INPP5E	Carbohydrate Metabolism	1	1	0
LDHA	Carbohydrate Metabolism	1	1	0
LDHB	Carbohydrate Metabolism	1	1	0
MTMR1	Carbohydrate Metabolism	1	1	0
MTMR2	Carbohydrate Metabolism	1	1	0
NANS	Carbohydrate Metabolism	1	1	0
OCRL	Carbohydrate Metabolism	1	1	0
PI4K2A	Carbohydrate Metabolism	1	1	0
PI4KA	Carbohydrate Metabolism	1	1	0
PI4KB	Carbohydrate Metabolism	1	1	0
PIK3C2A	Carbohydrate Metabolism	1	1	0
PIK3R1	Carbohydrate Metabolism	1	1	0
PIP4K2A	Carbohydrate Metabolism	1	1	0
PIP4K2B	Carbohydrate Metabolism	1	1	0
PIP4K2C	Carbohydrate Metabolism	1	1	0
PIP5K1C	Carbohydrate Metabolism	1	1	0
PKM	Carbohydrate Metabolism	1	1	0
POLR3H	Carbohydrate Metabolism	1	1	0
SACM1L	Carbohydrate Metabolism	1	1	0
UGDH	Carbohydrate Metabolism	1	1	0
WWOX	Carbohydrate Metabolism	1	1	0
ACADM	Carbohydrate Metabolism	1	0	1
ACAT1	Carbohydrate Metabolism	1	0	1
ACOT7	Carbohydrate Metabolism	1	0	1
ALDH18A1	Carbohydrate Metabolism	1	0	1
ALDOA	Carbohydrate Metabolism	1	0	1
DLD	Carbohydrate Metabolism	1	0	1
GFPT1	Carbohydrate Metabolism	1	0	1
GLOD4	Carbohydrate Metabolism	1	0	1
INPP4B	Carbohydrate Metabolism	1	0	1
PDHA1	Carbohydrate Metabolism	1	0	1
PFKL	Carbohydrate Metabolism	1	0	1
PGM2	Carbohydrate Metabolism	1	0	1
PIK3CA	Carbohydrate Metabolism	1	0	1
PIK3CG	Carbohydrate Metabolism	1	0	1
PLCG1	Carbohydrate Metabolism	1	0	1
PMPCA	Carbohydrate Metabolism	1	0	1
PTPDC1	Carbohydrate Metabolism	1	0	1
RPL36A	Carbohydrate Metabolism	1	0	1
SLC3A2	Carbohydrate Metabolism	1	0	1
SORD	Carbohydrate Metabolism	1	0	1
TALDO1	Carbohydrate Metabolism	1	0	1
TKT	Carbohydrate Metabolism	1	0	1
AACS	Carbohydrate Metabolism	1	0	0
ACAD9	Carbohydrate Metabolism	1	0	0
ACADS	Carbohydrate Metabolism	1	0	0
ACADSB	Carbohydrate Metabolism	1	0	0
ACAT2	Carbohydrate Metabolism	1	0	0
ACOD1	Carbohydrate Metabolism	1	0	0
ACOT1	Carbohydrate Metabolism	1	0	0
ACOT12	Carbohydrate Metabolism	1	0	0
ACOT2	Carbohydrate Metabolism	1	0	0
ACOT8	Carbohydrate Metabolism	1	0	0
ACOT9	Carbohydrate Metabolism	1	0	0
ACSS3	Carbohydrate Metabolism	1	0	0
ACYP1	Carbohydrate Metabolism	1	0	0
ACYP2	Carbohydrate Metabolism	1	0	0
ADH1A	Carbohydrate Metabolism	1	0	0
ADH1B	Carbohydrate Metabolism	1	0	0
ADH1C	Carbohydrate Metabolism	1	0	0
ADH4	Carbohydrate Metabolism	1	0	0
ADH7	Carbohydrate Metabolism	1	0	0
ADPGK	Carbohydrate Metabolism	1	0	0
AGL	Carbohydrate Metabolism	1	0	0
AKR1B1	Carbohydrate Metabolism	1	0	0
AKR1B10	Carbohydrate Metabolism	1	0	0
AKR1B15	Carbohydrate Metabolism	1	0	0
AKR1C1	Carbohydrate Metabolism	1	0	0
AKR1C4	Carbohydrate Metabolism	1	0	0
AKR7A2	Carbohydrate Metabolism	1	0	0
ALDH1A3	Carbohydrate Metabolism	1	0	0
ALDH1B1	Carbohydrate Metabolism	1	0	0
ALDH3A1	Carbohydrate Metabolism	1	0	0
ALDH3A2	Carbohydrate Metabolism	1	0	0
ALDH4A1	Carbohydrate Metabolism	1	0	0
ALDH5A1	Carbohydrate Metabolism	1	0	0
ALDH6A1	Carbohydrate Metabolism	1	0	0
ALDH7A1	Carbohydrate Metabolism	1	0	0
ALDOC	Carbohydrate Metabolism	1	0	0
ALG5	Carbohydrate Metabolism	1	0	0
AMDHD2	Carbohydrate Metabolism	1	0	0
B4GALT1	Carbohydrate Metabolism	1	0	0
B4GALT2	Carbohydrate Metabolism	1	0	0
BAAT	Carbohydrate Metabolism	1	0	0
BABAM2	Carbohydrate Metabolism	1	0	0
BCKDHB	Carbohydrate Metabolism	1	0	0
BDH1	Carbohydrate Metabolism	1	0	0
BDH2	Carbohydrate Metabolism	1	0	0
BPGM	Carbohydrate Metabolism	1	0	0
BPNT2	Carbohydrate Metabolism	1	0	0
CAT	Carbohydrate Metabolism	1	0	0
CEMP1	Carbohydrate Metabolism	1	0	0
CFAP410	Carbohydrate Metabolism	1	0	0
CHI3L1	Carbohydrate Metabolism	1	0	0
CMAS	Carbohydrate Metabolism	1	0	0
CRYL1	Carbohydrate Metabolism	1	0	0
CTDSPL2	Carbohydrate Metabolism	1	0	0
CYB5D1	Carbohydrate Metabolism	1	0	0
CYP2E1	Carbohydrate Metabolism	1	0	0
DBT	Carbohydrate Metabolism	1	0	0
DCXR	Carbohydrate Metabolism	1	0	0
DERA	Carbohydrate Metabolism	1	0	0
DHDH	Carbohydrate Metabolism	1	0	0
DHRS2	Carbohydrate Metabolism	1	0	0
DLAT	Carbohydrate Metabolism	1	0	0
DLX4	Carbohydrate Metabolism	1	0	0
DUSP11	Carbohydrate Metabolism	1	0	0
ECHDC2	Carbohydrate Metabolism	1	0	0
ENO2	Carbohydrate Metabolism	1	0	0
ENO3	Carbohydrate Metabolism	1	0	0
FAM20B	Carbohydrate Metabolism	1	0	0
FAM227B	Carbohydrate Metabolism	1	0	0
FBP1	Carbohydrate Metabolism	1	0	0
FBP2	Carbohydrate Metabolism	1	0	0
FCSK	Carbohydrate Metabolism	1	0	0
FGGY	Carbohydrate Metabolism	1	0	0
FIG4	Carbohydrate Metabolism	1	0	0
FN3K	Carbohydrate Metabolism	1	0	0
FN3KRP	Carbohydrate Metabolism	1	0	0
FPGT	Carbohydrate Metabolism	1	0	0
FPGT-TNNI3K	Carbohydrate Metabolism	1	0	0
G6PC3	Carbohydrate Metabolism	1	0	0
GAA	Carbohydrate Metabolism	1	0	0
GALE	Carbohydrate Metabolism	1	0	0
GALK1	Carbohydrate Metabolism	1	0	0
GALK2	Carbohydrate Metabolism	1	0	0
GALM	Carbohydrate Metabolism	1	0	0
GALT	Carbohydrate Metabolism	1	0	0
GANC	Carbohydrate Metabolism	1	0	0
GAPDHS	Carbohydrate Metabolism	1	0	0
GBE1	Carbohydrate Metabolism	1	0	0
GCK	Carbohydrate Metabolism	1	0	0
GFPT2	Carbohydrate Metabolism	1	0	0
GFUS	Carbohydrate Metabolism	1	0	0
GLB1	Carbohydrate Metabolism	1	0	0
GLO1	Carbohydrate Metabolism	1	0	0
GLRX	Carbohydrate Metabolism	1	0	0
GLRX2	Carbohydrate Metabolism	1	0	0
GMPPA	Carbohydrate Metabolism	1	0	0
GNE	Carbohydrate Metabolism	1	0	0
GNPDA1	Carbohydrate Metabolism	1	0	0
GNPDA2	Carbohydrate Metabolism	1	0	0
GPD2	Carbohydrate Metabolism	1	0	0
GPI	Carbohydrate Metabolism	1	0	0
GRHPR	Carbohydrate Metabolism	1	0	0
H6PD	Carbohydrate Metabolism	1	0	0
HCST	Carbohydrate Metabolism	1	0	0
HEXA	Carbohydrate Metabolism	1	0	0
HEXD	Carbohydrate Metabolism	1	0	0
HIBCH	Carbohydrate Metabolism	1	0	0
HK1	Carbohydrate Metabolism	1	0	0
HK2	Carbohydrate Metabolism	1	0	0
HKDC1	Carbohydrate Metabolism	1	0	0
HSD11B1L	Carbohydrate Metabolism	1	0	0
HSD11B2	Carbohydrate Metabolism	1	0	0
HSD17B11	Carbohydrate Metabolism	1	0	0
HSD3B7	Carbohydrate Metabolism	1	0	0
HTATIP2	Carbohydrate Metabolism	1	0	0
INPP1	Carbohydrate Metabolism	1	0	0
INPP5A	Carbohydrate Metabolism	1	0	0
INPP5B	Carbohydrate Metabolism	1	0	0
INPP5D	Carbohydrate Metabolism	1	0	0
INPP5F	Carbohydrate Metabolism	1	0	0
INPP5J	Carbohydrate Metabolism	1	0	0
IP6K1	Carbohydrate Metabolism	1	0	0
IP6K2	Carbohydrate Metabolism	1	0	0
IP6K3	Carbohydrate Metabolism	1	0	0
IPMK	Carbohydrate Metabolism	1	0	0
IPPK	Carbohydrate Metabolism	1	0	0
ISYNA1	Carbohydrate Metabolism	1	0	0
ITPK1	Carbohydrate Metabolism	1	0	0
ITPKA	Carbohydrate Metabolism	1	0	0
ITPKB	Carbohydrate Metabolism	1	0	0
ITPKC	Carbohydrate Metabolism	1	0	0
KHK	Carbohydrate Metabolism	1	0	0
L2HGDH	Carbohydrate Metabolism	1	0	0
LDHAL6B	Carbohydrate Metabolism	1	0	0
LDHD	Carbohydrate Metabolism	1	0	0
LIPA	Carbohydrate Metabolism	1	0	0
MANSC1	Carbohydrate Metabolism	1	0	0
MDP1	Carbohydrate Metabolism	1	0	0
ME1	Carbohydrate Metabolism	1	0	0
ME2	Carbohydrate Metabolism	1	0	0
MECR	Carbohydrate Metabolism	1	0	0
MIA3	Carbohydrate Metabolism	1	0	0
MPI	Carbohydrate Metabolism	1	0	0
MTM1	Carbohydrate Metabolism	1	0	0
MTMR7	Carbohydrate Metabolism	1	0	0
NAGK	Carbohydrate Metabolism	1	0	0
NANP	Carbohydrate Metabolism	1	0	0
NOL9	Carbohydrate Metabolism	1	0	0
NPL	Carbohydrate Metabolism	1	0	0
NT5C	Carbohydrate Metabolism	1	0	0
NT5DC3	Carbohydrate Metabolism	1	0	0
NUDT10	Carbohydrate Metabolism	1	0	0
NUDT11	Carbohydrate Metabolism	1	0	0
NUDT3	Carbohydrate Metabolism	1	0	0
NUDT4	Carbohydrate Metabolism	1	0	0
PC	Carbohydrate Metabolism	1	0	0
PCK2	Carbohydrate Metabolism	1	0	0
PDHA2	Carbohydrate Metabolism	1	0	0
PDHB	Carbohydrate Metabolism	1	0	0
PDHX	Carbohydrate Metabolism	1	0	0
PECR	Carbohydrate Metabolism	1	0	0
PFKFB2	Carbohydrate Metabolism	1	0	0
PFKFB3	Carbohydrate Metabolism	1	0	0
PFKFB4	Carbohydrate Metabolism	1	0	0
PFKM	Carbohydrate Metabolism	1	0	0
PFKP	Carbohydrate Metabolism	1	0	0
PGAM1	Carbohydrate Metabolism	1	0	0
PGAM2	Carbohydrate Metabolism	1	0	0
PGAM4	Carbohydrate Metabolism	1	0	0
PGD	Carbohydrate Metabolism	1	0	0
PGGHG	Carbohydrate Metabolism	1	0	0
PGLS	Carbohydrate Metabolism	1	0	0
PGM1	Carbohydrate Metabolism	1	0	0
PGM2L1	Carbohydrate Metabolism	1	0	0
PGM3	Carbohydrate Metabolism	1	0	0
PGM5	Carbohydrate Metabolism	1	0	0
PHPT1	Carbohydrate Metabolism	1	0	0
PI4K2B	Carbohydrate Metabolism	1	0	0
PIK3C2B	Carbohydrate Metabolism	1	0	0
PIK3C2G	Carbohydrate Metabolism	1	0	0
PIK3CB	Carbohydrate Metabolism	1	0	0
PIK3CD	Carbohydrate Metabolism	1	0	0
PIK3R3	Carbohydrate Metabolism	1	0	0
PIK3R5	Carbohydrate Metabolism	1	0	0
PIK3R6	Carbohydrate Metabolism	1	0	0
PIP5K1B	Carbohydrate Metabolism	1	0	0
PIP5KL1	Carbohydrate Metabolism	1	0	0
PKLR	Carbohydrate Metabolism	1	0	0
PLCB1	Carbohydrate Metabolism	1	0	0
PLCB2	Carbohydrate Metabolism	1	0	0
PLCB3	Carbohydrate Metabolism	1	0	0
PLCB4	Carbohydrate Metabolism	1	0	0
PLCD1	Carbohydrate Metabolism	1	0	0
PLCD3	Carbohydrate Metabolism	1	0	0
PLCD4	Carbohydrate Metabolism	1	0	0
PLCE1	Carbohydrate Metabolism	1	0	0
PLCG2	Carbohydrate Metabolism	1	0	0
PLCH1	Carbohydrate Metabolism	1	0	0
PLCXD2	Carbohydrate Metabolism	1	0	0
PLPP6	Carbohydrate Metabolism	1	0	0
PLPP7	Carbohydrate Metabolism	1	0	0
PLPPR5	Carbohydrate Metabolism	1	0	0
PMM1	Carbohydrate Metabolism	1	0	0
PMM2	Carbohydrate Metabolism	1	0	0
PPIP5K1	Carbohydrate Metabolism	1	0	0
PPIP5K2	Carbohydrate Metabolism	1	0	0
PPP1R3B	Carbohydrate Metabolism	1	0	0
PRPS1	Carbohydrate Metabolism	1	0	0
PRPS1L1	Carbohydrate Metabolism	1	0	0
PRPS2	Carbohydrate Metabolism	1	0	0
PTEN	Carbohydrate Metabolism	1	0	0
PTPRQ	Carbohydrate Metabolism	1	0	0
PYGB	Carbohydrate Metabolism	1	0	0
PYGL	Carbohydrate Metabolism	1	0	0
RBKS	Carbohydrate Metabolism	1	0	0
RDH10	Carbohydrate Metabolism	1	0	0
RDH13	Carbohydrate Metabolism	1	0	0
RDH14	Carbohydrate Metabolism	1	0	0
RGN	Carbohydrate Metabolism	1	0	0
RNF123	Carbohydrate Metabolism	1	0	0
RPE	Carbohydrate Metabolism	1	0	0
RPEL1	Carbohydrate Metabolism	1	0	0
RPIA	Carbohydrate Metabolism	1	0	0
RWDD2A	Carbohydrate Metabolism	1	0	0
SGPP1	Carbohydrate Metabolism	1	0	0
SHPK	Carbohydrate Metabolism	1	0	0
SLC3A1	Carbohydrate Metabolism	1	0	0
SUCLA2	Carbohydrate Metabolism	1	0	0
SUCLG1	Carbohydrate Metabolism	1	0	0
SUCLG2	Carbohydrate Metabolism	1	0	0
SYNJ1	Carbohydrate Metabolism	1	0	0
SYNJ2	Carbohydrate Metabolism	1	0	0
TGDS	Carbohydrate Metabolism	1	0	0
TIGAR	Carbohydrate Metabolism	1	0	0
TKTL1	Carbohydrate Metabolism	1	0	0
TMEM54	Carbohydrate Metabolism	1	0	0
TMPPE	Carbohydrate Metabolism	1	0	0
TPI1	Carbohydrate Metabolism	1	0	0
TPTE2	Carbohydrate Metabolism	1	0	0
TREH	Carbohydrate Metabolism	1	0	0
UAP1	Carbohydrate Metabolism	1	0	0
UAP1L1	Carbohydrate Metabolism	1	0	0
UEVLD	Carbohydrate Metabolism	1	0	0
UGP2	Carbohydrate Metabolism	1	0	0
XYLB	Carbohydrate Metabolism	1	0	0
DHCR24	Carbohydrate Metabolism	0	1	0
INPP5K	Carbohydrate Metabolism	0	1	0
PGK1	Carbohydrate Metabolism	0	1	0
PIK3C3	Carbohydrate Metabolism	0	1	0
PIK3R2	Carbohydrate Metabolism	0	1	0
PIKFYVE	Carbohydrate Metabolism	0	1	0
PIP4P1	Carbohydrate Metabolism	0	1	0
GMDS	Carbohydrate Metabolism	0	0	1
ACAD10	Carbohydrate Metabolism	0	0	0
ACAD11	Carbohydrate Metabolism	0	0	0
ACAD8	Carbohydrate Metabolism	0	0	0
ACOT4	Carbohydrate Metabolism	0	0	0
ACOT6	Carbohydrate Metabolism	0	0	0
ACSS1	Carbohydrate Metabolism	0	0	0
ACSS2	Carbohydrate Metabolism	0	0	0
ADH5	Carbohydrate Metabolism	0	0	0
ADH6	Carbohydrate Metabolism	0	0	0
ADHFE1	Carbohydrate Metabolism	0	0	0
ALDH2	Carbohydrate Metabolism	0	0	0
ALDH3B1	Carbohydrate Metabolism	0	0	0
ALDH3B2	Carbohydrate Metabolism	0	0	0
ALDOB	Carbohydrate Metabolism	0	0	0
AMIGO3	Carbohydrate Metabolism	0	0	0
AMY1A	Carbohydrate Metabolism	0	0	0
AMY1B	Carbohydrate Metabolism	0	0	0
AMY1C	Carbohydrate Metabolism	0	0	0
AMY2A	Carbohydrate Metabolism	0	0	0
AMY2B	Carbohydrate Metabolism	0	0	0
ASB12	Carbohydrate Metabolism	0	0	0
AUH	Carbohydrate Metabolism	0	0	0
BCKDHA	Carbohydrate Metabolism	0	0	0
CAPN3	Carbohydrate Metabolism	0	0	0
CBR4	Carbohydrate Metabolism	0	0	0
CEL	Carbohydrate Metabolism	0	0	0
CHIA	Carbohydrate Metabolism	0	0	0
CHIT1	Carbohydrate Metabolism	0	0	0
CRISP3	Carbohydrate Metabolism	0	0	0
ENPP1	Carbohydrate Metabolism	0	0	0
ENPP3	Carbohydrate Metabolism	0	0	0
G6PC1	Carbohydrate Metabolism	0	0	0
G6PC2	Carbohydrate Metabolism	0	0	0
GLA	Carbohydrate Metabolism	0	0	0
GLB1L	Carbohydrate Metabolism	0	0	0
GMPPB	Carbohydrate Metabolism	0	0	0
GNPNAT1	Carbohydrate Metabolism	0	0	0
GYS2	Carbohydrate Metabolism	0	0	0
HAGH	Carbohydrate Metabolism	0	0	0
HAGHL	Carbohydrate Metabolism	0	0	0
HCN3	Carbohydrate Metabolism	0	0	0
HEXB	Carbohydrate Metabolism	0	0	0
HK3	Carbohydrate Metabolism	0	0	0
HSD17B14	Carbohydrate Metabolism	0	0	0
HSD17B8	Carbohydrate Metabolism	0	0	0
IMPA1	Carbohydrate Metabolism	0	0	0
LALBA	Carbohydrate Metabolism	0	0	0
LCT	Carbohydrate Metabolism	0	0	0
LDHAL6A	Carbohydrate Metabolism	0	0	0
LDHC	Carbohydrate Metabolism	0	0	0
LYZL1	Carbohydrate Metabolism	0	0	0
MDH1B	Carbohydrate Metabolism	0	0	0
ME3	Carbohydrate Metabolism	0	0	0
MGAM	Carbohydrate Metabolism	0	0	0
MINPP1	Carbohydrate Metabolism	0	0	0
MIOX	Carbohydrate Metabolism	0	0	0
MLYCD	Carbohydrate Metabolism	0	0	0
MTMR12	Carbohydrate Metabolism	0	0	0
MTMR14	Carbohydrate Metabolism	0	0	0
MTMR6	Carbohydrate Metabolism	0	0	0
MTMR8	Carbohydrate Metabolism	0	0	0
NT5M	Carbohydrate Metabolism	0	0	0
PCK1	Carbohydrate Metabolism	0	0	0
PFKFB1	Carbohydrate Metabolism	0	0	0
PGK2	Carbohydrate Metabolism	0	0	0
PIP4P2	Carbohydrate Metabolism	0	0	0
PLCH2	Carbohydrate Metabolism	0	0	0
PLCL1	Carbohydrate Metabolism	0	0	0
PLCL2	Carbohydrate Metabolism	0	0	0
PLCZ1	Carbohydrate Metabolism	0	0	0
PPP1R3C	Carbohydrate Metabolism	0	0	0
PYGM	Carbohydrate Metabolism	0	0	0
RDH12	Carbohydrate Metabolism	0	0	0
RENBP	Carbohydrate Metabolism	0	0	0
SAT1	Carbohydrate Metabolism	0	0	0
SAT2	Carbohydrate Metabolism	0	0	0
SDR16C5	Carbohydrate Metabolism	0	0	0
SDR42E1	Carbohydrate Metabolism	0	0	0
SDR42E2	Carbohydrate Metabolism	0	0	0
SDR9C7	Carbohydrate Metabolism	0	0	0
SGPP2	Carbohydrate Metabolism	0	0	0
SI	Carbohydrate Metabolism	0	0	0
SLC7A9	Carbohydrate Metabolism	0	0	0
TKTL2	Carbohydrate Metabolism	0	0	0
TNNI3K	Carbohydrate Metabolism	0	0	0
TNS2	Carbohydrate Metabolism	0	0	0
UXS1	Carbohydrate Metabolism	0	0	0
ZADH2	Carbohydrate Metabolism	0	0	0
	Carbohydrate Metabolism	0	0	0
ACLY	Energy Metabolism	1	1	1
ALDH9A1	Energy Metabolism	1	1	1
BPNT1	Energy Metabolism	1	1	0
LDHA	Energy Metabolism	1	1	0
LDHB	Energy Metabolism	1	1	0
MDH1	Energy Metabolism	1	1	0
ACO1	Energy Metabolism	1	0	1
ACO2	Energy Metabolism	1	0	1
ALDOA	Energy Metabolism	1	0	1
ATP5F1A	Energy Metabolism	1	0	1
ATP5F1B	Energy Metabolism	1	0	1
ATP5ME	Energy Metabolism	1	0	1
ATP5MG	Energy Metabolism	1	0	1
ATP5PB	Energy Metabolism	1	0	1
ATP5PF	Energy Metabolism	1	0	1
COX6A1	Energy Metabolism	1	0	1
DHTKD1	Energy Metabolism	1	0	1
DLD	Energy Metabolism	1	0	1
DLST	Energy Metabolism	1	0	1
ETFA	Energy Metabolism	1	0	1
FH	Energy Metabolism	1	0	1
IDH1	Energy Metabolism	1	0	1
IDH2	Energy Metabolism	1	0	1
NDUFA10	Energy Metabolism	1	0	1
NDUFAB1	Energy Metabolism	1	0	1
NDUFB11	Energy Metabolism	1	0	1
NDUFB5	Energy Metabolism	1	0	1
NDUFS2	Energy Metabolism	1	0	1
NDUFS3	Energy Metabolism	1	0	1
NDUFV3	Energy Metabolism	1	0	1
PPA1	Energy Metabolism	1	0	1
PPA2	Energy Metabolism	1	0	1
SDHA	Energy Metabolism	1	0	1
UQCRC1	Energy Metabolism	1	0	1
UQCRC2	Energy Metabolism	1	0	1
ALDH1A3	Energy Metabolism	1	0	0
ALDH1B1	Energy Metabolism	1	0	0
ALDH3A1	Energy Metabolism	1	0	0
ALDH3A2	Energy Metabolism	1	0	0
ALDH7A1	Energy Metabolism	1	0	0
ALDOC	Energy Metabolism	1	0	0
ATP5MF	Energy Metabolism	1	0	0
ATP5MJ	Energy Metabolism	1	0	0
ATP5MK	Energy Metabolism	1	0	0
ATP5PD	Energy Metabolism	1	0	0
ATP5PO	Energy Metabolism	1	0	0
BPNT2	Energy Metabolism	1	0	0
COX4I1	Energy Metabolism	1	0	0
COX5B	Energy Metabolism	1	0	0
COX6B1	Energy Metabolism	1	0	0
COX6B2	Energy Metabolism	1	0	0
COX6C	Energy Metabolism	1	0	0
CS	Energy Metabolism	1	0	0
CYC1	Energy Metabolism	1	0	0
DMGDH	Energy Metabolism	1	0	0
ETFB	Energy Metabolism	1	0	0
GRHPR	Energy Metabolism	1	0	0
HAO1	Energy Metabolism	1	0	0
HAO2	Energy Metabolism	1	0	0
HNMT	Energy Metabolism	1	0	0
IDH3A	Energy Metabolism	1	0	0
IDH3B	Energy Metabolism	1	0	0
IDH3G	Energy Metabolism	1	0	0
IREB2	Energy Metabolism	1	0	0
KHK	Energy Metabolism	1	0	0
LDHAL6B	Energy Metabolism	1	0	0
LDHD	Energy Metabolism	1	0	0
LHPP	Energy Metabolism	1	0	0
MDH2	Energy Metabolism	1	0	0
MT-CO1	Energy Metabolism	1	0	0
MT-CYB	Energy Metabolism	1	0	0
MT-ND3	Energy Metabolism	1	0	0
MT-ND4	Energy Metabolism	1	0	0
MT-ND4L	Energy Metabolism	1	0	0
NDUFA1	Energy Metabolism	1	0	0
NDUFA11	Energy Metabolism	1	0	0
NDUFA12	Energy Metabolism	1	0	0
NDUFA13	Energy Metabolism	1	0	0
NDUFA4	Energy Metabolism	1	0	0
NDUFA8	Energy Metabolism	1	0	0
NDUFA9	Energy Metabolism	1	0	0
NDUFB1	Energy Metabolism	1	0	0
NDUFB2	Energy Metabolism	1	0	0
NDUFB4	Energy Metabolism	1	0	0
NDUFB6	Energy Metabolism	1	0	0
NDUFB8	Energy Metabolism	1	0	0
NDUFB9	Energy Metabolism	1	0	0
NDUFC1	Energy Metabolism	1	0	0
NDUFC2	Energy Metabolism	1	0	0
NDUFS1	Energy Metabolism	1	0	0
NDUFS4	Energy Metabolism	1	0	0
NDUFS8	Energy Metabolism	1	0	0
NDUFV1	Energy Metabolism	1	0	0
NDUFV2	Energy Metabolism	1	0	0
OGDH	Energy Metabolism	1	0	0
OGDHL	Energy Metabolism	1	0	0
OXCT1	Energy Metabolism	1	0	0
PRUNE1	Energy Metabolism	1	0	0
SARDH	Energy Metabolism	1	0	0
SDHB	Energy Metabolism	1	0	0
SUCLA2	Energy Metabolism	1	0	0
SUCLG1	Energy Metabolism	1	0	0
SUCLG2	Energy Metabolism	1	0	0
UEVLD	Energy Metabolism	1	0	0
UQCRFS1	Energy Metabolism	1	0	0
UQCRQ	Energy Metabolism	1	0	0
COX5A	Energy Metabolism	0	0	1
COX7B	Energy Metabolism	0	0	1
COX7C	Energy Metabolism	0	0	1
NDUFS6	Energy Metabolism	0	0	1
SDHC	Energy Metabolism	0	0	1
SDHD	Energy Metabolism	0	0	1
UQCR10	Energy Metabolism	0	0	1
UQCRB	Energy Metabolism	0	0	1
ALDH2	Energy Metabolism	0	0	0
ALDH3B1	Energy Metabolism	0	0	0
ALDH3B2	Energy Metabolism	0	0	0
ALDOB	Energy Metabolism	0	0	0
ATP5F1C	Energy Metabolism	0	0	0
ATP5F1D	Energy Metabolism	0	0	0
ATP5F1E	Energy Metabolism	0	0	0
ATP5MC1	Energy Metabolism	0	0	0
ATP5MC2	Energy Metabolism	0	0	0
ATP5MC3	Energy Metabolism	0	0	0
CLYBL	Energy Metabolism	0	0	0
COX4I2	Energy Metabolism	0	0	0
COX6A2	Energy Metabolism	0	0	0
COX7A1	Energy Metabolism	0	0	0
COX7A2	Energy Metabolism	0	0	0
COX7B2	Energy Metabolism	0	0	0
COX8A	Energy Metabolism	0	0	0
COX8C	Energy Metabolism	0	0	0
ETFDH	Energy Metabolism	0	0	0
GOT1	Energy Metabolism	0	0	0
LDHAL6A	Energy Metabolism	0	0	0
LDHC	Energy Metabolism	0	0	0
MDH1B	Energy Metabolism	0	0	0
MT-ATP6	Energy Metabolism	0	0	0
MT-ATP8	Energy Metabolism	0	0	0
MT-CO2	Energy Metabolism	0	0	0
MT-CO3	Energy Metabolism	0	0	0
MT-ND1	Energy Metabolism	0	0	0
MT-ND2	Energy Metabolism	0	0	0
MT-ND5	Energy Metabolism	0	0	0
MT-ND6	Energy Metabolism	0	0	0
NDUFA2	Energy Metabolism	0	0	0
NDUFA3	Energy Metabolism	0	0	0
NDUFA5	Energy Metabolism	0	0	0
NDUFA6	Energy Metabolism	0	0	0
NDUFB10	Energy Metabolism	0	0	0
NDUFB3	Energy Metabolism	0	0	0
NDUFB7	Energy Metabolism	0	0	0
NDUFS5	Energy Metabolism	0	0	0
NDUFS7	Energy Metabolism	0	0	0
OXCT2	Energy Metabolism	0	0	0
UQCR11	Energy Metabolism	0	0	0
UQCRH	Energy Metabolism	0	0	0
	Energy Metabolism	0	0	0
RPN2	Glycan biosynthesis and metabolism	1	1	1
ALG2	Glycan biosynthesis and metabolism	1	1	0
DAD1	Glycan biosynthesis and metabolism	1	1	0
DDOST	Glycan biosynthesis and metabolism	1	1	0
FDPS	Glycan biosynthesis and metabolism	1	1	0
GGPS1	Glycan biosynthesis and metabolism	1	1	0
MAN1A2	Glycan biosynthesis and metabolism	1	1	0
RPN1	Glycan biosynthesis and metabolism	1	1	0
STT3B	Glycan biosynthesis and metabolism	1	1	0
B4GALT4	Glycan biosynthesis and metabolism	1	0	1
GANAB	Glycan biosynthesis and metabolism	1	0	1
UGGT1	Glycan biosynthesis and metabolism	1	0	1
A4GALT	Glycan biosynthesis and metabolism	1	0	0
ALG1	Glycan biosynthesis and metabolism	1	0	0
ALG10	Glycan biosynthesis and metabolism	1	0	0
ALG10B	Glycan biosynthesis and metabolism	1	0	0
ALG12	Glycan biosynthesis and metabolism	1	0	0
ALG13	Glycan biosynthesis and metabolism	1	0	0
ALG14	Glycan biosynthesis and metabolism	1	0	0
ALG1L2	Glycan biosynthesis and metabolism	1	0	0
ALG5	Glycan biosynthesis and metabolism	1	0	0
ALG6	Glycan biosynthesis and metabolism	1	0	0
ALG8	Glycan biosynthesis and metabolism	1	0	0
ALG9	Glycan biosynthesis and metabolism	1	0	0
ARSA	Glycan biosynthesis and metabolism	1	0	0
ARSB	Glycan biosynthesis and metabolism	1	0	0
ARSD	Glycan biosynthesis and metabolism	1	0	0
ARSL	Glycan biosynthesis and metabolism	1	0	0
B3GALNT1	Glycan biosynthesis and metabolism	1	0	0
B3GALNT2	Glycan biosynthesis and metabolism	1	0	0
B3GALT2	Glycan biosynthesis and metabolism	1	0	0
B3GAT1	Glycan biosynthesis and metabolism	1	0	0
B3GNT2	Glycan biosynthesis and metabolism	1	0	0
B3GNT4	Glycan biosynthesis and metabolism	1	0	0
B3GNT5	Glycan biosynthesis and metabolism	1	0	0
B3GNT7	Glycan biosynthesis and metabolism	1	0	0
B3GNT9	Glycan biosynthesis and metabolism	1	0	0
B3GNTL1	Glycan biosynthesis and metabolism	1	0	0
B4GALNT3	Glycan biosynthesis and metabolism	1	0	0
B4GALNT4	Glycan biosynthesis and metabolism	1	0	0
B4GALT1	Glycan biosynthesis and metabolism	1	0	0
B4GALT2	Glycan biosynthesis and metabolism	1	0	0
B4GALT3	Glycan biosynthesis and metabolism	1	0	0
B4GALT5	Glycan biosynthesis and metabolism	1	0	0
C1GALT1	Glycan biosynthesis and metabolism	1	0	0
C1GALT1C1	Glycan biosynthesis and metabolism	1	0	0
CHPF	Glycan biosynthesis and metabolism	1	0	0
CHPF2	Glycan biosynthesis and metabolism	1	0	0
CHST11	Glycan biosynthesis and metabolism	1	0	0
CHST12	Glycan biosynthesis and metabolism	1	0	0
CHST13	Glycan biosynthesis and metabolism	1	0	0
CHST14	Glycan biosynthesis and metabolism	1	0	0
CHST15	Glycan biosynthesis and metabolism	1	0	0
CHST2	Glycan biosynthesis and metabolism	1	0	0
CHST3	Glycan biosynthesis and metabolism	1	0	0
CHST7	Glycan biosynthesis and metabolism	1	0	0
CSGALNACT1	Glycan biosynthesis and metabolism	1	0	0
CSGALNACT2	Glycan biosynthesis and metabolism	1	0	0
CTSA	Glycan biosynthesis and metabolism	1	0	0
DHDDS	Glycan biosynthesis and metabolism	1	0	0
DOLK	Glycan biosynthesis and metabolism	1	0	0
DOLPP1	Glycan biosynthesis and metabolism	1	0	0
ENGASE	Glycan biosynthesis and metabolism	1	0	0
EXT2	Glycan biosynthesis and metabolism	1	0	0
EXTL1	Glycan biosynthesis and metabolism	1	0	0
EXTL2	Glycan biosynthesis and metabolism	1	0	0
FUCA1	Glycan biosynthesis and metabolism	1	0	0
FUT10	Glycan biosynthesis and metabolism	1	0	0
FUT11	Glycan biosynthesis and metabolism	1	0	0
FUT2	Glycan biosynthesis and metabolism	1	0	0
FUT4	Glycan biosynthesis and metabolism	1	0	0
FUT6	Glycan biosynthesis and metabolism	1	0	0
FUT7	Glycan biosynthesis and metabolism	1	0	0
FUT8	Glycan biosynthesis and metabolism	1	0	0
FUT9	Glycan biosynthesis and metabolism	1	0	0
GAL3ST1	Glycan biosynthesis and metabolism	1	0	0
GALNS	Glycan biosynthesis and metabolism	1	0	0
GALNT10	Glycan biosynthesis and metabolism	1	0	0
GALNT12	Glycan biosynthesis and metabolism	1	0	0
GALNT14	Glycan biosynthesis and metabolism	1	0	0
GALNT15	Glycan biosynthesis and metabolism	1	0	0
GALNT16	Glycan biosynthesis and metabolism	1	0	0
GALNT17	Glycan biosynthesis and metabolism	1	0	0
GALNT18	Glycan biosynthesis and metabolism	1	0	0
GALNT2	Glycan biosynthesis and metabolism	1	0	0
GALNT3	Glycan biosynthesis and metabolism	1	0	0
GALNT4	Glycan biosynthesis and metabolism	1	0	0
GALNT5	Glycan biosynthesis and metabolism	1	0	0
GALNT6	Glycan biosynthesis and metabolism	1	0	0
GALNT7	Glycan biosynthesis and metabolism	1	0	0
GALNT8	Glycan biosynthesis and metabolism	1	0	0
GALNT9	Glycan biosynthesis and metabolism	1	0	0
GCNT1	Glycan biosynthesis and metabolism	1	0	0
GCNT2	Glycan biosynthesis and metabolism	1	0	0
GCNT3	Glycan biosynthesis and metabolism	1	0	0
GCNT4	Glycan biosynthesis and metabolism	1	0	0
GCNT7	Glycan biosynthesis and metabolism	1	0	0
GLB1	Glycan biosynthesis and metabolism	1	0	0
GLCE	Glycan biosynthesis and metabolism	1	0	0
GLT8D1	Glycan biosynthesis and metabolism	1	0	0
GLT8D2	Glycan biosynthesis and metabolism	1	0	0
GM2A	Glycan biosynthesis and metabolism	1	0	0
GPAA1	Glycan biosynthesis and metabolism	1	0	0
GUSB	Glycan biosynthesis and metabolism	1	0	0
HERC3	Glycan biosynthesis and metabolism	1	0	0
HEXA	Glycan biosynthesis and metabolism	1	0	0
HEXD	Glycan biosynthesis and metabolism	1	0	0
HPSE	Glycan biosynthesis and metabolism	1	0	0
HS2ST1	Glycan biosynthesis and metabolism	1	0	0
HS3ST1	Glycan biosynthesis and metabolism	1	0	0
HS3ST3A1	Glycan biosynthesis and metabolism	1	0	0
HS3ST3B1	Glycan biosynthesis and metabolism	1	0	0
HS6ST1	Glycan biosynthesis and metabolism	1	0	0
HS6ST2	Glycan biosynthesis and metabolism	1	0	0
HS6ST3	Glycan biosynthesis and metabolism	1	0	0
IDUA	Glycan biosynthesis and metabolism	1	0	0
MAN1A1	Glycan biosynthesis and metabolism	1	0	0
MAN1B1	Glycan biosynthesis and metabolism	1	0	0
MAN1C1	Glycan biosynthesis and metabolism	1	0	0
MAN2A1	Glycan biosynthesis and metabolism	1	0	0
MAN2A2	Glycan biosynthesis and metabolism	1	0	0
MAN2B1	Glycan biosynthesis and metabolism	1	0	0
MAN2C1	Glycan biosynthesis and metabolism	1	0	0
MANBA	Glycan biosynthesis and metabolism	1	0	0
MGAT2	Glycan biosynthesis and metabolism	1	0	0
MGAT4A	Glycan biosynthesis and metabolism	1	0	0
MGAT4B	Glycan biosynthesis and metabolism	1	0	0
MGAT4C	Glycan biosynthesis and metabolism	1	0	0
MGAT5B	Glycan biosynthesis and metabolism	1	0	0
MOGS	Glycan biosynthesis and metabolism	1	0	0
NDST2	Glycan biosynthesis and metabolism	1	0	0
NEU1	Glycan biosynthesis and metabolism	1	0	0
NEU3	Glycan biosynthesis and metabolism	1	0	0
OGT	Glycan biosynthesis and metabolism	1	0	0
PIGB	Glycan biosynthesis and metabolism	1	0	0
PIGL	Glycan biosynthesis and metabolism	1	0	0
PIGN	Glycan biosynthesis and metabolism	1	0	0
PIGO	Glycan biosynthesis and metabolism	1	0	0
PIGP	Glycan biosynthesis and metabolism	1	0	0
PIGQ	Glycan biosynthesis and metabolism	1	0	0
PIGU	Glycan biosynthesis and metabolism	1	0	0
PIGV	Glycan biosynthesis and metabolism	1	0	0
PIGW	Glycan biosynthesis and metabolism	1	0	0
PIGX	Glycan biosynthesis and metabolism	1	0	0
POC1B-GALNT4	Glycan biosynthesis and metabolism	1	0	0
POGLUT1	Glycan biosynthesis and metabolism	1	0	0
POMT1	Glycan biosynthesis and metabolism	1	0	0
POMT2	Glycan biosynthesis and metabolism	1	0	0
PYURF	Glycan biosynthesis and metabolism	1	0	0
SAPCD1	Glycan biosynthesis and metabolism	1	0	0
SMPD2	Glycan biosynthesis and metabolism	1	0	0
SMPD3	Glycan biosynthesis and metabolism	1	0	0
SMPD4	Glycan biosynthesis and metabolism	1	0	0
ST3GAL2	Glycan biosynthesis and metabolism	1	0	0
ST3GAL5	Glycan biosynthesis and metabolism	1	0	0
ST6GAL2	Glycan biosynthesis and metabolism	1	0	0
ST6GALNAC1	Glycan biosynthesis and metabolism	1	0	0
ST6GALNAC3	Glycan biosynthesis and metabolism	1	0	0
ST6GALNAC4	Glycan biosynthesis and metabolism	1	0	0
ST6GALNAC5	Glycan biosynthesis and metabolism	1	0	0
ST6GALNAC6	Glycan biosynthesis and metabolism	1	0	0
ST8SIA5	Glycan biosynthesis and metabolism	1	0	0
TICRR	Glycan biosynthesis and metabolism	1	0	0
TMPPE	Glycan biosynthesis and metabolism	1	0	0
UGT8	Glycan biosynthesis and metabolism	1	0	0
XYLT1	Glycan biosynthesis and metabolism	1	0	0
STT3A	Glycan biosynthesis and metabolism	0	1	0
POMGNT1	Glycan biosynthesis and metabolism	0	0	1
A4GNT	Glycan biosynthesis and metabolism	0	0	0
ABO	Glycan biosynthesis and metabolism	0	0	0
AGA	Glycan biosynthesis and metabolism	0	0	0
ALG11	Glycan biosynthesis and metabolism	0	0	0
ALG3	Glycan biosynthesis and metabolism	0	0	0
B3GALT1	Glycan biosynthesis and metabolism	0	0	0
B3GALT4	Glycan biosynthesis and metabolism	0	0	0
B3GALT5	Glycan biosynthesis and metabolism	0	0	0
B3GALT6	Glycan biosynthesis and metabolism	0	0	0
B3GAT2	Glycan biosynthesis and metabolism	0	0	0
B3GAT3	Glycan biosynthesis and metabolism	0	0	0
B3GLCT	Glycan biosynthesis and metabolism	0	0	0
B3GNT3	Glycan biosynthesis and metabolism	0	0	0
B3GNT6	Glycan biosynthesis and metabolism	0	0	0
B3GNT8	Glycan biosynthesis and metabolism	0	0	0
B4GALNT1	Glycan biosynthesis and metabolism	0	0	0
B4GALNT2	Glycan biosynthesis and metabolism	0	0	0
B4GALT6	Glycan biosynthesis and metabolism	0	0	0
B4GALT7	Glycan biosynthesis and metabolism	0	0	0
B4GAT1	Glycan biosynthesis and metabolism	0	0	0
CHST1	Glycan biosynthesis and metabolism	0	0	0
CHST4	Glycan biosynthesis and metabolism	0	0	0
CHST5	Glycan biosynthesis and metabolism	0	0	0
CHST6	Glycan biosynthesis and metabolism	0	0	0
CHSY1	Glycan biosynthesis and metabolism	0	0	0
CHSY3	Glycan biosynthesis and metabolism	0	0	0
DPAGT1	Glycan biosynthesis and metabolism	0	0	0
DPM1	Glycan biosynthesis and metabolism	0	0	0
DPM2	Glycan biosynthesis and metabolism	0	0	0
DPM3	Glycan biosynthesis and metabolism	0	0	0
DSE	Glycan biosynthesis and metabolism	0	0	0
ENPP7	Glycan biosynthesis and metabolism	0	0	0
EXT1	Glycan biosynthesis and metabolism	0	0	0
EXTL3	Glycan biosynthesis and metabolism	0	0	0
FUCA2	Glycan biosynthesis and metabolism	0	0	0
FUT1	Glycan biosynthesis and metabolism	0	0	0
FUT3	Glycan biosynthesis and metabolism	0	0	0
FUT5	Glycan biosynthesis and metabolism	0	0	0
GALC	Glycan biosynthesis and metabolism	0	0	0
GALNT1	Glycan biosynthesis and metabolism	0	0	0
GALNT11	Glycan biosynthesis and metabolism	0	0	0
GALNT13	Glycan biosynthesis and metabolism	0	0	0
GALNTL5	Glycan biosynthesis and metabolism	0	0	0
GALNTL6	Glycan biosynthesis and metabolism	0	0	0
GBA	Glycan biosynthesis and metabolism	0	0	0
GBGT1	Glycan biosynthesis and metabolism	0	0	0
GLA	Glycan biosynthesis and metabolism	0	0	0
GLB1L	Glycan biosynthesis and metabolism	0	0	0
GLT6D1	Glycan biosynthesis and metabolism	0	0	0
GNS	Glycan biosynthesis and metabolism	0	0	0
GPLD1	Glycan biosynthesis and metabolism	0	0	0
HEXB	Glycan biosynthesis and metabolism	0	0	0
HGSNAT	Glycan biosynthesis and metabolism	0	0	0
HPSE2	Glycan biosynthesis and metabolism	0	0	0
HS3ST2	Glycan biosynthesis and metabolism	0	0	0
HS3ST4	Glycan biosynthesis and metabolism	0	0	0
HS3ST5	Glycan biosynthesis and metabolism	0	0	0
HS3ST6	Glycan biosynthesis and metabolism	0	0	0
HYAL1	Glycan biosynthesis and metabolism	0	0	0
HYAL2	Glycan biosynthesis and metabolism	0	0	0
HYAL3	Glycan biosynthesis and metabolism	0	0	0
HYAL4	Glycan biosynthesis and metabolism	0	0	0
IDS	Glycan biosynthesis and metabolism	0	0	0
KL	Glycan biosynthesis and metabolism	0	0	0
LCT	Glycan biosynthesis and metabolism	0	0	0
MAN2B2	Glycan biosynthesis and metabolism	0	0	0
MGAT1	Glycan biosynthesis and metabolism	0	0	0
MGAT3	Glycan biosynthesis and metabolism	0	0	0
MGAT4D	Glycan biosynthesis and metabolism	0	0	0
MGAT5	Glycan biosynthesis and metabolism	0	0	0
NAGA	Glycan biosynthesis and metabolism	0	0	0
NAGLU	Glycan biosynthesis and metabolism	0	0	0
NDST1	Glycan biosynthesis and metabolism	0	0	0
NDST3	Glycan biosynthesis and metabolism	0	0	0
NDST4	Glycan biosynthesis and metabolism	0	0	0
NEU2	Glycan biosynthesis and metabolism	0	0	0
NEU4	Glycan biosynthesis and metabolism	0	0	0
PGAP1	Glycan biosynthesis and metabolism	0	0	0
PIGA	Glycan biosynthesis and metabolism	0	0	0
PIGC	Glycan biosynthesis and metabolism	0	0	0
PIGF	Glycan biosynthesis and metabolism	0	0	0
PIGG	Glycan biosynthesis and metabolism	0	0	0
PIGH	Glycan biosynthesis and metabolism	0	0	0
PIGK	Glycan biosynthesis and metabolism	0	0	0
PIGM	Glycan biosynthesis and metabolism	0	0	0
PIGS	Glycan biosynthesis and metabolism	0	0	0
PIGT	Glycan biosynthesis and metabolism	0	0	0
PIGY	Glycan biosynthesis and metabolism	0	0	0
PIGZ	Glycan biosynthesis and metabolism	0	0	0
SGSH	Glycan biosynthesis and metabolism	0	0	0
SMPD1	Glycan biosynthesis and metabolism	0	0	0
SPAM1	Glycan biosynthesis and metabolism	0	0	0
ST3GAL1	Glycan biosynthesis and metabolism	0	0	0
ST3GAL3	Glycan biosynthesis and metabolism	0	0	0
ST3GAL4	Glycan biosynthesis and metabolism	0	0	0
ST3GAL6	Glycan biosynthesis and metabolism	0	0	0
ST6GAL1	Glycan biosynthesis and metabolism	0	0	0
ST6GALNAC2	Glycan biosynthesis and metabolism	0	0	0
ST8SIA1	Glycan biosynthesis and metabolism	0	0	0
STS	Glycan biosynthesis and metabolism	0	0	0
TUSC3	Glycan biosynthesis and metabolism	0	0	0
UGGT2	Glycan biosynthesis and metabolism	0	0	0
UST	Glycan biosynthesis and metabolism	0	0	0
XYLT2	Glycan biosynthesis and metabolism	0	0	0
	Glycan biosynthesis and metabolism	0	0	0
ALDH9A1	Lipid Metabolism	1	1	1
BCAP31	Lipid Metabolism	1	1	1
CTBP1	Lipid Metabolism	1	1	1
FASN	Lipid Metabolism	1	1	1
GSTP1	Lipid Metabolism	1	1	1
LBR	Lipid Metabolism	1	1	1
PIP5K1A	Lipid Metabolism	1	1	1
PTGES3	Lipid Metabolism	1	1	1
SCD	Lipid Metabolism	1	1	1
SH3GLB1	Lipid Metabolism	1	1	1
AKR1A1	Lipid Metabolism	1	1	0
ANAPC11	Lipid Metabolism	1	1	0
CDIPT	Lipid Metabolism	1	1	0
CDS2	Lipid Metabolism	1	1	0
CERS5	Lipid Metabolism	1	1	0
CHPT1	Lipid Metabolism	1	1	0
CYP51A1	Lipid Metabolism	1	1	0
DEGS1	Lipid Metabolism	1	1	0
EBP	Lipid Metabolism	1	1	0
ELOVL1	Lipid Metabolism	1	1	0
ELOVL5	Lipid Metabolism	1	1	0
FDPS	Lipid Metabolism	1	1	0
GGPS1	Lipid Metabolism	1	1	0
HMGCS1	Lipid Metabolism	1	1	0
LPCAT1	Lipid Metabolism	1	1	0
LPCAT2	Lipid Metabolism	1	1	0
MBOAT2	Lipid Metabolism	1	1	0
MBOAT7	Lipid Metabolism	1	1	0
MVD	Lipid Metabolism	1	1	0
MVK	Lipid Metabolism	1	1	0
NSDHL	Lipid Metabolism	1	1	0
PI4KA	Lipid Metabolism	1	1	0
PI4KB	Lipid Metabolism	1	1	0
PIK3C2A	Lipid Metabolism	1	1	0
PIP4K2A	Lipid Metabolism	1	1	0
PIP4K2B	Lipid Metabolism	1	1	0
PIP4K2C	Lipid Metabolism	1	1	0
PIP5K1C	Lipid Metabolism	1	1	0
PLA2G4A	Lipid Metabolism	1	1	0
PLPP1	Lipid Metabolism	1	1	0
PNPLA2	Lipid Metabolism	1	1	0
PTDSS1	Lipid Metabolism	1	1	0
SC5D	Lipid Metabolism	1	1	0
SGPL1	Lipid Metabolism	1	1	0
SLC27A4	Lipid Metabolism	1	1	0
SLC33A1	Lipid Metabolism	1	1	0
SPTLC1	Lipid Metabolism	1	1	0
SPTLC2	Lipid Metabolism	1	1	0
STT3B	Lipid Metabolism	1	1	0
WWOX	Lipid Metabolism	1	1	0
YKT6	Lipid Metabolism	1	1	0
ACADM	Lipid Metabolism	1	0	1
ACOT7	Lipid Metabolism	1	0	1
ACOX1	Lipid Metabolism	1	0	1
B4GALT4	Lipid Metabolism	1	0	1
CBR1	Lipid Metabolism	1	0	1
DLD	Lipid Metabolism	1	0	1
ECH1	Lipid Metabolism	1	0	1
ETFA	Lipid Metabolism	1	0	1
GSTM3	Lipid Metabolism	1	0	1
HADHA	Lipid Metabolism	1	0	1
LTA4H	Lipid Metabolism	1	0	1
MCAT	Lipid Metabolism	1	0	1
PDSS1	Lipid Metabolism	1	0	1
PRDX6	Lipid Metabolism	1	0	1
SOAT1	Lipid Metabolism	1	0	1
SSR4	Lipid Metabolism	1	0	1
UGGT1	Lipid Metabolism	1	0	1
A4GALT	Lipid Metabolism	1	0	0
AACS	Lipid Metabolism	1	0	0
ABCB11	Lipid Metabolism	1	0	0
ABCC1	Lipid Metabolism	1	0	0
ABCC3	Lipid Metabolism	1	0	0
ABCC4	Lipid Metabolism	1	0	0
ABHD5	Lipid Metabolism	1	0	0
ABHD6	Lipid Metabolism	1	0	0
ACAA1	Lipid Metabolism	1	0	0
ACAA2	Lipid Metabolism	1	0	0
ACACA	Lipid Metabolism	1	0	0
ACAD9	Lipid Metabolism	1	0	0
ACADS	Lipid Metabolism	1	0	0
ACADSB	Lipid Metabolism	1	0	0
ACADVL	Lipid Metabolism	1	0	0
ACAT2	Lipid Metabolism	1	0	0
ACHE	Lipid Metabolism	1	0	0
ACOT1	Lipid Metabolism	1	0	0
ACOT11	Lipid Metabolism	1	0	0
ACOT13	Lipid Metabolism	1	0	0
ACOT2	Lipid Metabolism	1	0	0
ACOT8	Lipid Metabolism	1	0	0
ACOX2	Lipid Metabolism	1	0	0
ACOX3	Lipid Metabolism	1	0	0
ACSBG1	Lipid Metabolism	1	0	0
ACSBG2	Lipid Metabolism	1	0	0
ACSF2	Lipid Metabolism	1	0	0
ACSF3	Lipid Metabolism	1	0	0
ACSL1	Lipid Metabolism	1	0	0
ACSL3	Lipid Metabolism	1	0	0
ACSL4	Lipid Metabolism	1	0	0
ACSL5	Lipid Metabolism	1	0	0
ACSM5	Lipid Metabolism	1	0	0
ADH1A	Lipid Metabolism	1	0	0
ADH1B	Lipid Metabolism	1	0	0
ADH1C	Lipid Metabolism	1	0	0
ADH4	Lipid Metabolism	1	0	0
ADH7	Lipid Metabolism	1	0	0
ADPRM	Lipid Metabolism	1	0	0
AGK	Lipid Metabolism	1	0	0
AGPAT1	Lipid Metabolism	1	0	0
AGPAT4	Lipid Metabolism	1	0	0
AGPAT5	Lipid Metabolism	1	0	0
AGPS	Lipid Metabolism	1	0	0
AKR1B1	Lipid Metabolism	1	0	0
AKR1B10	Lipid Metabolism	1	0	0
AKR1B15	Lipid Metabolism	1	0	0
AKR1C1	Lipid Metabolism	1	0	0
AKR1C2	Lipid Metabolism	1	0	0
AKR1C3	Lipid Metabolism	1	0	0
AKR1C4	Lipid Metabolism	1	0	0
AKR1D1	Lipid Metabolism	1	0	0
ALDH1B1	Lipid Metabolism	1	0	0
ALDH3A1	Lipid Metabolism	1	0	0
ALDH3A2	Lipid Metabolism	1	0	0
ALDH7A1	Lipid Metabolism	1	0	0
ALG1L2	Lipid Metabolism	1	0	0
ALOX12	Lipid Metabolism	1	0	0
ALOX12B	Lipid Metabolism	1	0	0
ALOX15B	Lipid Metabolism	1	0	0
ALOX5	Lipid Metabolism	1	0	0
ALPG	Lipid Metabolism	1	0	0
ALPI	Lipid Metabolism	1	0	0
ALPL	Lipid Metabolism	1	0	0
ALPP	Lipid Metabolism	1	0	0
AMACR	Lipid Metabolism	1	0	0
ARSA	Lipid Metabolism	1	0	0
ARSD	Lipid Metabolism	1	0	0
ARSL	Lipid Metabolism	1	0	0
ASAH2	Lipid Metabolism	1	0	0
B3GALNT1	Lipid Metabolism	1	0	0
B3GALNT2	Lipid Metabolism	1	0	0
B3GALT2	Lipid Metabolism	1	0	0
B3GNT2	Lipid Metabolism	1	0	0
B3GNT4	Lipid Metabolism	1	0	0
B3GNT5	Lipid Metabolism	1	0	0
B3GNT7	Lipid Metabolism	1	0	0
B3GNT9	Lipid Metabolism	1	0	0
B3GNTL1	Lipid Metabolism	1	0	0
B4GALNT3	Lipid Metabolism	1	0	0
B4GALNT4	Lipid Metabolism	1	0	0
B4GALT1	Lipid Metabolism	1	0	0
B4GALT2	Lipid Metabolism	1	0	0
B4GALT3	Lipid Metabolism	1	0	0
B4GALT5	Lipid Metabolism	1	0	0
BAAT	Lipid Metabolism	1	0	0
BDH2	Lipid Metabolism	1	0	0
CBR3	Lipid Metabolism	1	0	0
CDO1	Lipid Metabolism	1	0	0
CERK	Lipid Metabolism	1	0	0
CERS1	Lipid Metabolism	1	0	0
CERS2	Lipid Metabolism	1	0	0
CERS3	Lipid Metabolism	1	0	0
CERS4	Lipid Metabolism	1	0	0
CHKA	Lipid Metabolism	1	0	0
CHKB	Lipid Metabolism	1	0	0
CLCF1	Lipid Metabolism	1	0	0
COMT	Lipid Metabolism	1	0	0
COQ2	Lipid Metabolism	1	0	0
COQ3	Lipid Metabolism	1	0	0
COQ5	Lipid Metabolism	1	0	0
COQ7	Lipid Metabolism	1	0	0
CPT1A	Lipid Metabolism	1	0	0
CPT1C	Lipid Metabolism	1	0	0
CPT2	Lipid Metabolism	1	0	0
CRAT	Lipid Metabolism	1	0	0
CROT	Lipid Metabolism	1	0	0
CSAD	Lipid Metabolism	1	0	0
CTSA	Lipid Metabolism	1	0	0
CYP11B1	Lipid Metabolism	1	0	0
CYP11B2	Lipid Metabolism	1	0	0
CYP17A1	Lipid Metabolism	1	0	0
CYP19A1	Lipid Metabolism	1	0	0
CYP1B1	Lipid Metabolism	1	0	0
CYP27A1	Lipid Metabolism	1	0	0
CYP2B6	Lipid Metabolism	1	0	0
CYP2C18	Lipid Metabolism	1	0	0
CYP2C19	Lipid Metabolism	1	0	0
CYP2C8	Lipid Metabolism	1	0	0
CYP2C9	Lipid Metabolism	1	0	0
CYP2D6	Lipid Metabolism	1	0	0
CYP2E1	Lipid Metabolism	1	0	0
CYP2S1	Lipid Metabolism	1	0	0
CYP2U1	Lipid Metabolism	1	0	0
CYP3A4	Lipid Metabolism	1	0	0
CYP3A43	Lipid Metabolism	1	0	0
CYP3A5	Lipid Metabolism	1	0	0
CYP3A7	Lipid Metabolism	1	0	0
CYP3A7-CYP3A51P	Lipid Metabolism	1	0	0
CYP4B1	Lipid Metabolism	1	0	0
CYP4V2	Lipid Metabolism	1	0	0
DAGLB	Lipid Metabolism	1	0	0
DECR1	Lipid Metabolism	1	0	0
DECR2	Lipid Metabolism	1	0	0
DEGS2	Lipid Metabolism	1	0	0
DGAT1	Lipid Metabolism	1	0	0
DGAT2	Lipid Metabolism	1	0	0
DGKA	Lipid Metabolism	1	0	0
DGKD	Lipid Metabolism	1	0	0
DGKE	Lipid Metabolism	1	0	0
DGKG	Lipid Metabolism	1	0	0
DGKH	Lipid Metabolism	1	0	0
DGKQ	Lipid Metabolism	1	0	0
DGKZ	Lipid Metabolism	1	0	0
DHCR7	Lipid Metabolism	1	0	0
DHRS2	Lipid Metabolism	1	0	0
DHRS4	Lipid Metabolism	1	0	0
DPEP1	Lipid Metabolism	1	0	0
DUSP9	Lipid Metabolism	1	0	0
ECHS1	Lipid Metabolism	1	0	0
ECI1	Lipid Metabolism	1	0	0
ECI2	Lipid Metabolism	1	0	0
EGFL8	Lipid Metabolism	1	0	0
ELOVL3	Lipid Metabolism	1	0	0
ENPP2	Lipid Metabolism	1	0	0
ENPP6	Lipid Metabolism	1	0	0
EPHX2	Lipid Metabolism	1	0	0
ESCO2	Lipid Metabolism	1	0	0
ETFB	Lipid Metabolism	1	0	0
ETNK1	Lipid Metabolism	1	0	0
ETNPPL	Lipid Metabolism	1	0	0
FAAH	Lipid Metabolism	1	0	0
FADS2	Lipid Metabolism	1	0	0
FADS3	Lipid Metabolism	1	0	0
FAR1	Lipid Metabolism	1	0	0
FAR2	Lipid Metabolism	1	0	0
FDFT1	Lipid Metabolism	1	0	0
FNTA	Lipid Metabolism	1	0	0
FNTB	Lipid Metabolism	1	0	0
FUT10	Lipid Metabolism	1	0	0
FUT11	Lipid Metabolism	1	0	0
FUT2	Lipid Metabolism	1	0	0
FUT4	Lipid Metabolism	1	0	0
FUT7	Lipid Metabolism	1	0	0
FUT9	Lipid Metabolism	1	0	0
GAD1	Lipid Metabolism	1	0	0
GAL3ST1	Lipid Metabolism	1	0	0
GALNS	Lipid Metabolism	1	0	0
GALNT7	Lipid Metabolism	1	0	0
GBA2	Lipid Metabolism	1	0	0
GCNT7	Lipid Metabolism	1	0	0
GGT1	Lipid Metabolism	1	0	0
GGT5	Lipid Metabolism	1	0	0
GGT7	Lipid Metabolism	1	0	0
GK5	Lipid Metabolism	1	0	0
GLB1	Lipid Metabolism	1	0	0
GLT8D1	Lipid Metabolism	1	0	0
GLT8D2	Lipid Metabolism	1	0	0
GM2A	Lipid Metabolism	1	0	0
GPAA1	Lipid Metabolism	1	0	0
GPAM	Lipid Metabolism	1	0	0
GPAT2	Lipid Metabolism	1	0	0
GPCPD1	Lipid Metabolism	1	0	0
GPD2	Lipid Metabolism	1	0	0
GPX1	Lipid Metabolism	1	0	0
GPX2	Lipid Metabolism	1	0	0
GPX4	Lipid Metabolism	1	0	0
GPX8	Lipid Metabolism	1	0	0
GSTA1	Lipid Metabolism	1	0	0
GSTA2	Lipid Metabolism	1	0	0
GSTA3	Lipid Metabolism	1	0	0
GSTA5	Lipid Metabolism	1	0	0
GSTK1	Lipid Metabolism	1	0	0
GSTM1	Lipid Metabolism	1	0	0
GSTM2	Lipid Metabolism	1	0	0
GSTM4	Lipid Metabolism	1	0	0
GSTM5	Lipid Metabolism	1	0	0
GSTT2	Lipid Metabolism	1	0	0
GSTT2B	Lipid Metabolism	1	0	0
GSTZ1	Lipid Metabolism	1	0	0
HACD3	Lipid Metabolism	1	0	0
HACL1	Lipid Metabolism	1	0	0
HADH	Lipid Metabolism	1	0	0
HADHB	Lipid Metabolism	1	0	0
HEXA	Lipid Metabolism	1	0	0
HHAT	Lipid Metabolism	1	0	0
HIGD2A	Lipid Metabolism	1	0	0
HIRIP3	Lipid Metabolism	1	0	0
HMGCS2	Lipid Metabolism	1	0	0
HPGD	Lipid Metabolism	1	0	0
HPGDS	Lipid Metabolism	1	0	0
HSD11B1L	Lipid Metabolism	1	0	0
HSD11B2	Lipid Metabolism	1	0	0
HSD17B1	Lipid Metabolism	1	0	0
HSD17B11	Lipid Metabolism	1	0	0
HSD17B2	Lipid Metabolism	1	0	0
HSD17B3	Lipid Metabolism	1	0	0
HSD17B4	Lipid Metabolism	1	0	0
HSD17B6	Lipid Metabolism	1	0	0
HSD3B1	Lipid Metabolism	1	0	0
HSD3B2	Lipid Metabolism	1	0	0
HSD3B7	Lipid Metabolism	1	0	0
HSPG2	Lipid Metabolism	1	0	0
HTATIP2	Lipid Metabolism	1	0	0
IDH3G	Lipid Metabolism	1	0	0
IDI2	Lipid Metabolism	1	0	0
JMJD7-PLA2G4B	Lipid Metabolism	1	0	0
L1CAM	Lipid Metabolism	1	0	0
LCAT	Lipid Metabolism	1	0	0
LCLAT1	Lipid Metabolism	1	0	0
LGALS13	Lipid Metabolism	1	0	0
LIAS	Lipid Metabolism	1	0	0
LIPA	Lipid Metabolism	1	0	0
LIPE	Lipid Metabolism	1	0	0
LOXL2	Lipid Metabolism	1	0	0
LPIN1	Lipid Metabolism	1	0	0
LPIN2	Lipid Metabolism	1	0	0
LPIN3	Lipid Metabolism	1	0	0
LPL	Lipid Metabolism	1	0	0
LRRC51	Lipid Metabolism	1	0	0
LTC4S	Lipid Metabolism	1	0	0
LYPLA1	Lipid Metabolism	1	0	0
LYPLA2	Lipid Metabolism	1	0	0
MBOAT4	Lipid Metabolism	1	0	0
MECR	Lipid Metabolism	1	0	0
MGAT5B	Lipid Metabolism	1	0	0
MGLL	Lipid Metabolism	1	0	0
MGST1	Lipid Metabolism	1	0	0
MGST2	Lipid Metabolism	1	0	0
MGST3	Lipid Metabolism	1	0	0
MOGAT1	Lipid Metabolism	1	0	0
MPO	Lipid Metabolism	1	0	0
MSMO1	Lipid Metabolism	1	0	0
MYO5B	Lipid Metabolism	1	0	0
NAA10	Lipid Metabolism	1	0	0
NAA20	Lipid Metabolism	1	0	0
NAA40	Lipid Metabolism	1	0	0
NAA50	Lipid Metabolism	1	0	0
NAA60	Lipid Metabolism	1	0	0
NAT10	Lipid Metabolism	1	0	0
NAT14	Lipid Metabolism	1	0	0
NAT16	Lipid Metabolism	1	0	0
NAT8	Lipid Metabolism	1	0	0
NAT9	Lipid Metabolism	1	0	0
NEU1	Lipid Metabolism	1	0	0
NEU3	Lipid Metabolism	1	0	0
NQO1	Lipid Metabolism	1	0	0
OGT	Lipid Metabolism	1	0	0
OXSM	Lipid Metabolism	1	0	0
PAFAH1B1	Lipid Metabolism	1	0	0
PAFAH1B2	Lipid Metabolism	1	0	0
PAFAH1B3	Lipid Metabolism	1	0	0
PANK2	Lipid Metabolism	1	0	0
PCYT1A	Lipid Metabolism	1	0	0
PCYT2	Lipid Metabolism	1	0	0
PDSS2	Lipid Metabolism	1	0	0
PECR	Lipid Metabolism	1	0	0
PEMT	Lipid Metabolism	1	0	0
PHOSPHO1	Lipid Metabolism	1	0	0
PIGB	Lipid Metabolism	1	0	0
PIGU	Lipid Metabolism	1	0	0
PIGV	Lipid Metabolism	1	0	0
PIK3C2B	Lipid Metabolism	1	0	0
PIK3C2G	Lipid Metabolism	1	0	0
PIP5K1B	Lipid Metabolism	1	0	0
PISD	Lipid Metabolism	1	0	0
PLA2G15	Lipid Metabolism	1	0	0
PLA2G3	Lipid Metabolism	1	0	0
PLA2G4C	Lipid Metabolism	1	0	0
PLA2G4D	Lipid Metabolism	1	0	0
PLA2G4E	Lipid Metabolism	1	0	0
PLA2G4F	Lipid Metabolism	1	0	0
PLA2G6	Lipid Metabolism	1	0	0
PLAAT2	Lipid Metabolism	1	0	0
PLAAT3	Lipid Metabolism	1	0	0
PLD1	Lipid Metabolism	1	0	0
PLD3	Lipid Metabolism	1	0	0
PLPP2	Lipid Metabolism	1	0	0
PLPP3	Lipid Metabolism	1	0	0
PLPP4	Lipid Metabolism	1	0	0
PLPP5	Lipid Metabolism	1	0	0
PLPPR2	Lipid Metabolism	1	0	0
PLPPR3	Lipid Metabolism	1	0	0
PNCK	Lipid Metabolism	1	0	0
PNPLA3	Lipid Metabolism	1	0	0
PNPLA6	Lipid Metabolism	1	0	0
PNPLA7	Lipid Metabolism	1	0	0
PNPLA8	Lipid Metabolism	1	0	0
POGLUT1	Lipid Metabolism	1	0	0
PORCN	Lipid Metabolism	1	0	0
PPCS	Lipid Metabolism	1	0	0
PPT1	Lipid Metabolism	1	0	0
PPT2	Lipid Metabolism	1	0	0
PSAP	Lipid Metabolism	1	0	0
PTGES	Lipid Metabolism	1	0	0
PTGIS	Lipid Metabolism	1	0	0
PTGS1	Lipid Metabolism	1	0	0
PTPMT1	Lipid Metabolism	1	0	0
RDH10	Lipid Metabolism	1	0	0
RDH13	Lipid Metabolism	1	0	0
RDH14	Lipid Metabolism	1	0	0
RNPEP	Lipid Metabolism	1	0	0
RPP14	Lipid Metabolism	1	0	0
SATL1	Lipid Metabolism	1	0	0
SCARF2	Lipid Metabolism	1	0	0
SCP2	Lipid Metabolism	1	0	0
SDC1	Lipid Metabolism	1	0	0
SGMS1	Lipid Metabolism	1	0	0
SGMS2	Lipid Metabolism	1	0	0
SGPP1	Lipid Metabolism	1	0	0
SLC25A20	Lipid Metabolism	1	0	0
SLC27A1	Lipid Metabolism	1	0	0
SLC27A3	Lipid Metabolism	1	0	0
SLC27A6	Lipid Metabolism	1	0	0
SLC51B	Lipid Metabolism	1	0	0
SLCO1A2	Lipid Metabolism	1	0	0
SLCO1B3	Lipid Metabolism	1	0	0
SMPD2	Lipid Metabolism	1	0	0
SMPD3	Lipid Metabolism	1	0	0
SMPD4	Lipid Metabolism	1	0	0
SPHK1	Lipid Metabolism	1	0	0
SPHK2	Lipid Metabolism	1	0	0
SPTLC3	Lipid Metabolism	1	0	0
SQLE	Lipid Metabolism	1	0	0
SRD5A3	Lipid Metabolism	1	0	0
ST3GAL2	Lipid Metabolism	1	0	0
ST3GAL5	Lipid Metabolism	1	0	0
ST6GALNAC3	Lipid Metabolism	1	0	0
ST6GALNAC4	Lipid Metabolism	1	0	0
ST6GALNAC5	Lipid Metabolism	1	0	0
ST6GALNAC6	Lipid Metabolism	1	0	0
ST8SIA4	Lipid Metabolism	1	0	0
ST8SIA5	Lipid Metabolism	1	0	0
STARD10	Lipid Metabolism	1	0	0
STARD13	Lipid Metabolism	1	0	0
STARD4	Lipid Metabolism	1	0	0
STARD5	Lipid Metabolism	1	0	0
STARD7	Lipid Metabolism	1	0	0
SULT1E1	Lipid Metabolism	1	0	0
SULT2A1	Lipid Metabolism	1	0	0
SULT2B1	Lipid Metabolism	1	0	0
TBCB	Lipid Metabolism	1	0	0
TBXAS1	Lipid Metabolism	1	0	0
TECR	Lipid Metabolism	1	0	0
TKFC	Lipid Metabolism	1	0	0
TM7SF2	Lipid Metabolism	1	0	0
TMPPE	Lipid Metabolism	1	0	0
TPTE2	Lipid Metabolism	1	0	0
UGT1A6	Lipid Metabolism	1	0	0
UGT3A1	Lipid Metabolism	1	0	0
UGT3A2	Lipid Metabolism	1	0	0
ZDHHC1	Lipid Metabolism	1	0	0
ZDHHC11	Lipid Metabolism	1	0	0
ZDHHC11B	Lipid Metabolism	1	0	0
ZDHHC12	Lipid Metabolism	1	0	0
ZDHHC13	Lipid Metabolism	1	0	0
ZDHHC14	Lipid Metabolism	1	0	0
ZDHHC15	Lipid Metabolism	1	0	0
ZDHHC16	Lipid Metabolism	1	0	0
ZDHHC17	Lipid Metabolism	1	0	0
ZDHHC18	Lipid Metabolism	1	0	0
ZDHHC2	Lipid Metabolism	1	0	0
ZDHHC20	Lipid Metabolism	1	0	0
ZDHHC21	Lipid Metabolism	1	0	0
ZDHHC22	Lipid Metabolism	1	0	0
ZDHHC23	Lipid Metabolism	1	0	0
ZDHHC24	Lipid Metabolism	1	0	0
ZDHHC3	Lipid Metabolism	1	0	0
ZDHHC5	Lipid Metabolism	1	0	0
ZDHHC7	Lipid Metabolism	1	0	0
ZDHHC8	Lipid Metabolism	1	0	0
ZDHHC9	Lipid Metabolism	1	0	0
AGPAT2	Lipid Metabolism	0	1	0
CDS1	Lipid Metabolism	0	1	0
CEPT1	Lipid Metabolism	0	1	0
CERS6	Lipid Metabolism	0	1	0
DHCR24	Lipid Metabolism	0	1	0
ELOVL6	Lipid Metabolism	0	1	0
GPAT3	Lipid Metabolism	0	1	0
GPAT4	Lipid Metabolism	0	1	0
IDI1	Lipid Metabolism	0	1	0
KDSR	Lipid Metabolism	0	1	0
LSS	Lipid Metabolism	0	1	0
PLD2	Lipid Metabolism	0	1	0
PMVK	Lipid Metabolism	0	1	0
PTDSS2	Lipid Metabolism	0	1	0
SCD5	Lipid Metabolism	0	1	0
STT3A	Lipid Metabolism	0	1	0
CYP2A13	Lipid Metabolism	0	0	1
DBI	Lipid Metabolism	0	0	1
GSTO1	Lipid Metabolism	0	0	1
POMGNT1	Lipid Metabolism	0	0	1
A4GNT	Lipid Metabolism	0	0	0
AADAC	Lipid Metabolism	0	0	0
AASDH	Lipid Metabolism	0	0	0
ABCC11	Lipid Metabolism	0	0	0
ABCC2	Lipid Metabolism	0	0	0
[truncated: 2,268 more rows]

## Sheet: Figure 2
Fig. 2: Metabolic heterogeneity establishes phenotypic states.
Fig. 2b							Fig 2c												Fig 2d
Pathway	Count_scv	Total_in_pathway	percentage_scv				Localization	Count_scv	percentage_scv	Count_enz	percentage_enz	enrichment	pvalue_underrepresentation	pvalue_overrepresentation	p_val_under_adj	p_val_over_adj			GO term	Description	P-value	FDR q-value	Enrichment (N, B, n, b)	whichgroup
All proteins	2960	13147	0.22514642123678405				Actin filaments	11	0.01089108910891089	35	0.009738452977184196	1.1183592644978781	0.7159245742950981	0.3963295522546313	0.9999999999998316	0.8492369361661914			GO:0044237	cellular metabolic process	6.5e-08	0.000584	1.07 (2831,2352,753,671)	scvenzymesvsallenzymes
All enzymes	805	2126	0.3786453433678269				Cytosol	246	0.24356435643564356	843	0.2345575959933222	1.0383989288608575	0.7629680329150305	0.2603485014224528	0.9999999999998316	0.6540538725657691			GO:0009168	purine ribonucleoside monophosphate biosynthetic process	9.09e-07	0.00408	1.98 (2831,76,753,40)	scvenzymesvsallenzymes
Carbohydrate Metabolism	137	304	0.4506578947368421				Endoplasmic reticulum	39	0.03861386138613861	135	0.037562604340567615	1.0279867986798679	0.6110993182215345	0.4529263659553021	0.9999999999998316	0.8492369361661914			GO:0009156	ribonucleoside monophosphate biosynthetic process	1.1e-06	0.00329	1.90 (2831,87,753,44)	scvenzymesvsallenzymes
Lipid Metabolism	179	470	0.38085106382978723				Golgi apparatus	45	0.04455445544554455	227	0.06316082359488036	-1.417609596240648	0.0068134526541470996	0.9954852317205333	0.0204403579624413	0.9999994285944871			GO:0009127	purine nucleoside monophosphate biosynthetic process	1.42e-06	0.00318	1.95 (2831,77,753,40)	scvenzymesvsallenzymes
Amino Acid Metabolism	209	429	0.48717948717948717				Intermediate filaments	10	0.009900990099009901	15	0.004173622704507512	2.3722772277227726	0.995908275353663	0.011216931500385316	0.9999999999998316	0.08412698625288988			GO:0046390	ribose phosphate biosynthetic process	5.36e-06	0.00962	1.59 (2831,166,753,70)	scvenzymesvsallenzymes
Metabolism of cofactors and vitamins	82	195	0.4205128205128205				Microtubules	2	0.0019801980198019802	61	0.016972732331663885	-8.571229827490262	5.278742050010806e-06	0.9999994285944871	7.91811307501621e-05	0.9999994285944871			GO:0009124	nucleoside monophosphate biosynthetic process	5.7e-06	0.00853	1.80 (2831,94,753,45)	scvenzymesvsallenzymes
Miscellanous	175	470	0.3723404255319149				Mitochondria	171	0.16930693069306932	345	0.09599332220367279	1.7637365475678002	0.9999999999998316	3.2752430060052884e-13	0.9999999999998316	4.912864509007933e-12			GO:0006725	cellular aromatic compound metabolic process	7.02e-06	0.009	1.22 (2831,822,753,266)	scvenzymesvsallenzymes
Transport	120	380	0.3157894736842105				Nuclear bodies	23	0.02277227722772277	63	0.017529215358931552	1.2991041961338992	0.9131834530535986	0.12693257906742966	0.9999999999998316	0.6346628953371483			GO:0009167	purine ribonucleoside monophosphate metabolic process	7.11e-06	0.00798	1.75 (2831,103,753,48)	scvenzymesvsallenzymes
Glycan biosynthesis and metabolism	54	166	0.3253012048192771				Nuclear membrane	9	0.00891089108910891	47	0.013077351140790205	-1.46756940579979	0.150789443057382	0.9108250388185446	0.32312023512296145	0.9999994285944871			GO:0006139	nucleobase-containing compound metabolic process	1.04e-05	0.0104	1.24 (2831,674,753,223)	scvenzymesvsallenzymes
Xenobiotics Metabolism/Biological Oxidations	41	86	0.47674418604651164				Nuclear speckles	6	0.005940594059405941	54	0.015025041736227046	-2.5292153589315527	0.006529759567280659	0.9976573875556158	0.0204403579624413	0.9999994285944871			GO:0009260	ribonucleotide biosynthetic process	1.15e-05	0.0103	1.57 (2831,163,753,68)	scvenzymesvsallenzymes
Nucleotide Metabolism	89	205	0.43414634146341463				Nucleoli	59	0.05841584158415842	186	0.05175292153589316	1.1287448099648676	0.8476652626027872	0.18677787218728842	0.9999999999998316	0.6540538725657691			GO:0009126	purine nucleoside monophosphate metabolic process	1.37e-05	0.0112	1.72 (2831,105,753,48)	scvenzymesvsallenzymes
Energy Metabolism	58	106	0.5471698113207547				Nucleoplasm	230	0.22772277227722773	787	0.21897607122982748	1.0399436385824097	0.7623007849323342	0.26162154902630763	0.9999999999998316	0.6540538725657691			GO:0009161	ribonucleoside monophosphate metabolic process	1.61e-05	0.012	1.67 (2831,117,753,52)	scvenzymesvsallenzymes
Biosynthesis of other secondary metabolites	18	30	0.6				Plasma membrane	63	0.062376237623762376	343	0.09543683917640512	-1.530019167748717	0.00010010777604714534	0.9999385376063962	0.0007508083203535901	0.9999994285944871			GO:0008152	metabolic process	1.89e-05	0.0131	1.05 (2831,2458,753,686)	scvenzymesvsallenzymes
							Vesicles	92	0.09108910891089109	398	0.110740122426266	-1.2157339527231377	0.0238809683723626	0.9814929265164377	0.059702420930906504	0.9999994285944871			GO:0034641	cellular nitrogen compound metabolic process	2.23e-05	0.0143	1.18 (2831,965,753,303)	scvenzymesvsallenzymes
																			GO:0009201	ribonucleoside triphosphate biosynthetic process	2.6e-05	0.0155	1.88 (2831,68,753,34)	scvenzymesvsallenzymes
																			GO:1901360	organic cyclic compound metabolic process	2.82e-05	0.0158	1.18 (2831,960,753,301)	scvenzymesvsallenzymes
																			GO:0046483	heterocycle metabolic process	3.64e-05	0.0192	1.20 (2831,801,753,256)	scvenzymesvsallenzymes
																			GO:0006090	pyruvate metabolic process	4.47e-05	0.0223	1.95 (2831,56,753,29)	scvenzymesvsallenzymes
																			GO:0009142	nucleoside triphosphate biosynthetic process	5.08e-05	0.024	1.78 (2831,78,753,37)	scvenzymesvsallenzymes
																			GO:0009152	purine ribonucleotide biosynthetic process	5.12e-05	0.023	1.54 (2831,151,753,62)	scvenzymesvsallenzymes
																			GO:0009123	nucleoside monophosphate metabolic process	5.15e-05	0.022	1.59 (2831,130,753,55)	scvenzymesvsallenzymes
																			GO:0046031	ADP metabolic process	5.27e-05	0.0215	2.19 (2831,36,753,21)	scvenzymesvsallenzymes
																			GO:0009165	nucleotide biosynthetic process	6e-05	0.0234	1.44 (2831,220,753,84)	scvenzymesvsallenzymes
																			GO:0006692	prostanoid metabolic process	7.3e-05	0.0273	2.37 (2831,27,753,17)	scvenzymesvsallenzymes
																			GO:0006693	prostaglandin metabolic process	7.3e-05	0.0262	2.37 (2831,27,753,17)	scvenzymesvsallenzymes
																			GO:0006757	ATP generation from ADP	8.66e-05	0.0299	2.23 (2831,32,753,19)	scvenzymesvsallenzymes
																			GO:0006091	generation of precursor metabolites and energy	9.17e-05	0.0305	1.41 (2831,235,753,88)	scvenzymesvsallenzymes
																			GO:1901293	nucleoside phosphate biosynthetic process	0.000106	0.0338	1.42 (2831,223,753,84)	scvenzymesvsallenzymes
																			GO:0019438	aromatic compound biosynthetic process	0.00011	0.0341	1.29 (2831,421,753,144)	scvenzymesvsallenzymes
																			GO:0009145	purine nucleoside triphosphate biosynthetic process	0.000128	0.0382	1.82 (2831,64,753,31)	scvenzymesvsallenzymes
																			GO:1901362	organic cyclic compound biosynthetic process	0.00013	0.0375	1.25 (2831,511,753,170)	scvenzymesvsallenzymes
																			GO:0018130	heterocycle biosynthetic process	0.000144	0.0403	1.28 (2831,423,753,144)	scvenzymesvsallenzymes
																			GO:0018208	peptidyl-proline modification	0.000154	0.0419	2.16 (2831,33,753,19)	scvenzymesvsallenzymes
																			GO:0006164	purine nucleotide biosynthetic process	0.00016	0.0421	1.49 (2831,156,753,62)	scvenzymesvsallenzymes
																			GO:0019752	carboxylic acid metabolic process	0.00016	0.0411	1.21 (2831,645,753,208)	scvenzymesvsallenzymes
																			GO:0006520	cellular amino acid metabolic process	0.000195	0.0486	1.40 (2831,220,753,82)	scvenzymesvsallenzymes
																			GO:0006096	glycolytic process	0.000199	0.0482	2.18 (2831,31,753,18)	scvenzymesvsallenzymes
																			GO:0034654	nucleobase-containing compound biosynthetic process	0.000204	0.0483	1.29 (2831,375,753,129)	scvenzymesvsallenzymes
																			GO:0019693	ribose phosphate metabolic process	0.000207	0.0476	1.35 (2831,282,753,101)	scvenzymesvsallenzymes
																			GO:0055114	oxidation-reduction process	0.00021	0.0471	1.36 (2831,269,753,97)	scvenzymesvsallenzymes
																			GO:0006733	oxidoreduction coenzyme metabolic process	0.00022	0.0481	1.63 (2831,97,753,42)	scvenzymesvsallenzymes
																			GO:0009199	ribonucleoside triphosphate metabolic process	0.00022	0.0469	1.63 (2831,97,753,42)	scvenzymesvsallenzymes
																			GO:0072522	purine-containing compound biosynthetic process	0.000233	0.0486	1.47 (2831,164,753,64)	scvenzymesvsallenzymes
																			GO:0009206	purine ribonucleoside triphosphate biosynthetic process	0.000241	0.0491	1.79 (2831,63,753,30)	scvenzymesvsallenzymes
																			GO:0009135	purine nucleoside diphosphate metabolic process	0.000253	0.0504	2.02 (2831,39,753,21)	scvenzymesvsallenzymes
																			GO:0009179	purine ribonucleoside diphosphate metabolic process	0.000253	0.0493	2.02 (2831,39,753,21)	scvenzymesvsallenzymes
																			GO:0072350	tricarboxylic acid metabolic process	0.000263	0.0503	2.10 (2831,34,753,19)	scvenzymesvsallenzymes
																			GO:0044271	cellular nitrogen compound biosynthetic process	0.000277	0.0518	1.24 (2831,514,753,169)	scvenzymesvsallenzymes
																			GO:0051186	cofactor metabolic process	0.000287	0.0526	1.30 (2831,354,753,122)	scvenzymesvsallenzymes
																			GO:0009141	nucleoside triphosphate metabolic process	0.000296	0.0531	1.58 (2831,107,753,45)	scvenzymesvsallenzymes
																			GO:0046496	nicotinamide nucleotide metabolic process	0.000353	0.0621	1.64 (2831,87,753,38)	scvenzymesvsallenzymes
																			GO:0019362	pyridine nucleotide metabolic process	0.000353	0.0609	1.64 (2831,87,753,38)	scvenzymesvsallenzymes
																			GO:0072524	pyridine-containing compound metabolic process	0.000367	0.0621	1.62 (2831,93,753,40)	scvenzymesvsallenzymes
																			GO:0042866	pyruvate biosynthetic process	0.000435	0.0722	2.04 (2831,35,753,19)	scvenzymesvsallenzymes
																			GO:0072525	pyridine-containing compound biosynthetic process	0.000447	0.073	1.76 (2831,62,753,29)	scvenzymesvsallenzymes
																			GO:0006754	ATP biosynthetic process	0.000503	0.0806	1.81 (2831,54,753,26)	scvenzymesvsallenzymes
																			GO:0009987	cellular process	0.00052	0.0818	1.03 (2831,2607,753,714)	scvenzymesvsallenzymes
																			GO:0046033	AMP metabolic process	0.000571	0.0883	2.69 (2831,14,753,10)	scvenzymesvsallenzymes
																			GO:0051188	cofactor biosynthetic process	0.000581	0.0883	1.42 (2831,175,753,66)	scvenzymesvsallenzymes
																			GO:0071704	organic substance metabolic process	0.00059	0.0882	1.05 (2831,2339,753,651)	scvenzymesvsallenzymes
																			GO:0009144	purine nucleoside triphosphate metabolic process	0.000617	0.0908	1.59 (2831,92,753,39)	scvenzymesvsallenzymes
																			GO:0009185	ribonucleoside diphosphate metabolic process	0.000619	0.0897	1.93 (2831,41,753,21)	scvenzymesvsallenzymes
																			GO:0009259	ribonucleotide metabolic process	0.000665	0.0947	1.32 (2831,270,753,95)	scvenzymesvsallenzymes
																			GO:0006735	NADH regeneration	0.000681	0.0955	2.33 (2831,21,753,13)	scvenzymesvsallenzymes
																			GO:1901685	glutathione derivative metabolic process	0.000681	0.094	2.33 (2831,21,753,13)	scvenzymesvsallenzymes
																			GO:1901687	glutathione derivative biosynthetic process	0.000681	0.0926	2.33 (2831,21,753,13)	scvenzymesvsallenzymes
																			GO:0061621	canonical glycolysis	0.000681	0.0912	2.33 (2831,21,753,13)	scvenzymesvsallenzymes
																			GO:0061718	glucose catabolic process to pyruvate	0.000681	0.0899	2.33 (2831,21,753,13)	scvenzymesvsallenzymes
																			GO:0019363	pyridine nucleotide biosynthetic process	0.000769	0.1	1.75 (2831,58,753,27)	scvenzymesvsallenzymes
																			GO:0019359	nicotinamide nucleotide biosynthetic process	0.000769	0.0986	1.75 (2831,58,753,27)	scvenzymesvsallenzymes
																			GO:0034404	nucleobase-containing small molecule biosynthetic process	0.000779	0.0985	1.52 (2831,111,753,45)	scvenzymesvsallenzymes
																			GO:0000413	protein peptidyl-prolyl isomerization	0.000981	0.122	2.07 (2831,29,753,16)	scvenzymesvsallenzymes
																			GO:0006974	cellular response to DNA damage stimulus	1.17e-08	0.000105	1.58 (2831,120,1222,82)	nonscvenzymesvsallenzymes
																			GO:0043170	macromolecule metabolic process	2.62e-07	0.00118	1.13 (2831,1173,1222,572)	nonscvenzymesvsallenzymes
																			GO:0060255	regulation of macromolecule metabolic process	3.56e-07	0.00107	1.21 (2831,574,1222,301)	nonscvenzymesvsallenzymes
																			GO:0070647	protein modification by small protein conjugation or removal	3.97e-07	0.000891	1.34 (2831,261,1222,151)	nonscvenzymesvsallenzymes
																			GO:0006281	DNA repair	9.19e-07	0.00165	1.58 (2831,91,1222,62)	nonscvenzymesvsallenzymes
																			GO:1903322	positive regulation of protein modification by small protein conjugation or removal	9.27e-07	0.00139	2.06 (2831,27,1222,24)	nonscvenzymesvsallenzymes
																			GO:1903320	regulation of protein modification by small protein conjugation or removal	9.7e-07	0.00124	1.86 (2831,41,1222,33)	nonscvenzymesvsallenzymes
																			GO:0044260	cellular macromolecule metabolic process	1.6e-06	0.0018	1.13 (2831,1034,1222,506)	nonscvenzymesvsallenzymes
																			GO:0051171	regulation of nitrogen compound metabolic process	1.72e-06	0.00172	1.20 (2831,564,1222,293)	nonscvenzymesvsallenzymes
																			GO:0031396	regulation of protein ubiquitination	2.86e-06	0.00257	1.91 (2831,34,1222,28)	nonscvenzymesvsallenzymes
																			GO:0050794	regulation of cellular process	5.06e-06	0.00413	1.12 (2831,1143,1222,551)	nonscvenzymesvsallenzymes
																			GO:0019219	regulation of nucleobase-containing compound metabolic process	5.1e-06	0.00382	1.26 (2831,352,1222,191)	nonscvenzymesvsallenzymes
																			GO:0010604	positive regulation of macromolecule metabolic process	5.23e-06	0.00361	1.27 (2831,325,1222,178)	nonscvenzymesvsallenzymes
																			GO:0007165	signal transduction	1.63e-05	0.0104	1.22 (2831,416,1222,219)	nonscvenzymesvsallenzymes
																			GO:0032446	protein modification by small protein conjugation	1.65e-05	0.00989	1.33 (2831,204,1222,117)	nonscvenzymesvsallenzymes
																			GO:0031398	positive regulation of protein ubiquitination	1.71e-05	0.00957	2.01 (2831,23,1222,20)	nonscvenzymesvsallenzymes
																			GO:0019222	regulation of metabolic process	2.04e-05	0.0108	1.15 (2831,772,1222,382)	nonscvenzymesvsallenzymes
																			GO:0043412	macromolecule modification	2.11e-05	0.0105	1.14 (2831,859,1222,421)	nonscvenzymesvsallenzymes
																			GO:0048583	regulation of response to stimulus	2.65e-05	0.0125	1.19 (2831,489,1222,252)	nonscvenzymesvsallenzymes
																			GO:0006259	DNA metabolic process	2.82e-05	0.0126	1.40 (2831,134,1222,81)	nonscvenzymesvsallenzymes
																			GO:0031323	regulation of cellular metabolic process	3.16e-05	0.0135	1.16 (2831,651,1222,326)	nonscvenzymesvsallenzymes
																			GO:0010468	regulation of gene expression	3.59e-05	0.0147	1.22 (2831,392,1222,206)	nonscvenzymesvsallenzymes
																			GO:0080090	regulation of primary metabolic process	4.45e-05	0.0174	1.16 (2831,653,1222,326)	nonscvenzymesvsallenzymes
																			GO:0015833	peptide transport	4.59e-05	0.0172	1.34 (2831,173,1222,100)	nonscvenzymesvsallenzymes
																			GO:0016567	protein ubiquitination	4.6e-05	0.0165	1.34 (2831,171,1222,99)	nonscvenzymesvsallenzymes
																			GO:0010628	positive regulation of gene expression	4.6e-05	0.0159	1.35 (2831,167,1222,97)	nonscvenzymesvsallenzymes
																			GO:0051052	regulation of DNA metabolic process	5.49e-05	0.0182	1.60 (2831,58,1222,40)	nonscvenzymesvsallenzymes
																			GO:0090304	nucleic acid metabolic process	5.78e-05	0.0185	1.26 (2831,272,1222,148)	nonscvenzymesvsallenzymes
																			GO:0006464	cellular protein modification process	5.81e-05	0.018	1.13 (2831,803,1222,393)	nonscvenzymesvsallenzymes
																			GO:0036211	protein modification process	5.81e-05	0.0174	1.13 (2831,803,1222,393)	nonscvenzymesvsallenzymes
																			GO:0045184	establishment of protein localization	6.33e-05	0.0183	1.33 (2831,174,1222,100)	nonscvenzymesvsallenzymes
																			GO:0050789	regulation of biological process	7.71e-05	0.0216	1.09 (2831,1267,1222,597)	nonscvenzymesvsallenzymes
																			GO:0042886	amide transport	8.01e-05	0.0218	1.31 (2831,195,1222,110)	nonscvenzymesvsallenzymes
																			GO:0051603	proteolysis involved in cellular protein catabolic process	8.79e-05	0.0232	1.33 (2831,169,1222,97)	nonscvenzymesvsallenzymes
																			GO:0006511	ubiquitin-dependent protein catabolic process	8.84e-05	0.0227	1.36 (2831,147,1222,86)	nonscvenzymesvsallenzymes
																			GO:0006282	regulation of DNA repair	9.51e-05	0.0237	1.87 (2831,26,1222,21)	nonscvenzymesvsallenzymes
																			GO:0030111	regulation of Wnt signaling pathway	9.51e-05	0.0231	1.87 (2831,26,1222,21)	nonscvenzymesvsallenzymes
																			GO:0033036	macromolecule localization	9.55e-05	0.0226	1.29 (2831,214,1222,119)	nonscvenzymesvsallenzymes
																			GO:0010556	regulation of macromolecule biosynthetic process	0.000105	0.0243	1.23 (2831,308,1222,164)	nonscvenzymesvsallenzymes
																			GO:0044267	cellular protein metabolic process	0.000109	0.0245	1.13 (2831,834,1222,405)	nonscvenzymesvsallenzymes
																			GO:0045935	positive regulation of nucleobase-containing compound metabolic process	0.000123	0.027	1.34 (2831,156,1222,90)	nonscvenzymesvsallenzymes
																			GO:0019941	modification-dependent protein catabolic process	0.000124	0.0264	1.35 (2831,148,1222,86)	nonscvenzymesvsallenzymes
																			GO:0043632	modification-dependent macromolecule catabolic process	0.000124	0.0258	1.34 (2831,150,1222,87)	nonscvenzymesvsallenzymes
																			GO:2000112	regulation of cellular macromolecule biosynthetic process	0.000142	0.0289	1.23 (2831,303,1222,161)	nonscvenzymesvsallenzymes
																			GO:0080135	regulation of cellular response to stress	0.000164	0.0326	1.37 (2831,123,1222,73)	nonscvenzymesvsallenzymes
																			GO:0008104	protein localization	0.000172	0.0335	1.28 (2831,210,1222,116)	nonscvenzymesvsallenzymes
																			GO:0051173	positive regulation of nitrogen compound metabolic process	0.000185	0.0353	1.22 (2831,319,1222,168)	nonscvenzymesvsallenzymes
																			GO:0048519	negative regulation of biological process	0.000203	0.038	1.16 (2831,559,1222,279)	nonscvenzymesvsallenzymes
																			GO:0060828	regulation of canonical Wnt signaling pathway	0.000232	0.0424	1.90 (2831,22,1222,18)	nonscvenzymesvsallenzymes
																			GO:0019538	protein metabolic process	0.000232	0.0416	1.11 (2831,927,1222,444)	nonscvenzymesvsallenzymes
																			GO:0048523	negative regulation of cellular process	0.000262	0.0461	1.17 (2831,495,1222,249)	nonscvenzymesvsallenzymes
																			GO:0051252	regulation of RNA metabolic process	0.000289	0.05	1.24 (2831,262,1222,140)	nonscvenzymesvsallenzymes
																			GO:0015031	protein transport	0.000301	0.051	1.30 (2831,167,1222,94)	nonscvenzymesvsallenzymes
																			GO:2001020	regulation of response to DNA damage stimulus	0.000304	0.0505	1.70 (2831,34,1222,25)	nonscvenzymesvsallenzymes
																			GO:0060548	negative regulation of cell death	0.00033	0.0539	1.35 (2831,129,1222,75)	nonscvenzymesvsallenzymes
																			GO:0051128	regulation of cellular component organization	0.000345	0.0553	1.24 (2831,246,1222,132)	nonscvenzymesvsallenzymes
																			GO:0031326	regulation of cellular biosynthetic process	0.00035	0.0552	1.18 (2831,397,1222,203)	nonscvenzymesvsallenzymes
																			GO:0044265	cellular macromolecule catabolic process	0.000387	0.0599	1.29 (2831,174,1222,97)	nonscvenzymesvsallenzymes
																			GO:0009966	regulation of signal transduction	0.000441	0.0671	1.20 (2831,336,1222,174)	nonscvenzymesvsallenzymes
																			GO:0031399	regulation of protein modification process	0.000444	0.0664	1.27 (2831,193,1222,106)	nonscvenzymesvsallenzymes
																			GO:0006357	regulation of transcription by RNA polymerase II	0.000446	0.0657	1.32 (2831,144,1222,82)	nonscvenzymesvsallenzymes
																			GO:0070727	cellular macromolecule localization	0.000451	0.0653	1.32 (2831,140,1222,80)	nonscvenzymesvsallenzymes
																			GO:0034613	cellular protein localization	0.000451	0.0643	1.32 (2831,140,1222,80)	nonscvenzymesvsallenzymes
																			GO:0010557	positive regulation of macromolecule biosynthetic process	0.000456	0.064	1.33 (2831,134,1222,77)	nonscvenzymesvsallenzymes
																			GO:0031401	positive regulation of protein modification process	0.000458	0.0633	1.35 (2831,124,1222,72)	nonscvenzymesvsallenzymes
																			GO:0071705	nitrogen compound transport	0.00049	0.0667	1.20 (2831,328,1222,170)	nonscvenzymesvsallenzymes
																			GO:0033554	cellular response to stress	0.000534	0.0715	1.21 (2831,288,1222,151)	nonscvenzymesvsallenzymes
																			GO:1903506	regulation of nucleic acid-templated transcription	0.00057	0.0752	1.23 (2831,244,1222,130)	nonscvenzymesvsallenzymes
																			GO:0006355	regulation of transcription, DNA-templated	0.00057	0.0741	1.23 (2831,244,1222,130)	nonscvenzymesvsallenzymes
																			GO:2001141	regulation of RNA biosynthetic process	0.00057	0.0731	1.23 (2831,244,1222,130)	nonscvenzymesvsallenzymes
																			GO:0016579	protein deubiquitination	0.00059	0.0746	1.46 (2831,68,1222,43)	nonscvenzymesvsallenzymes
																			GO:0070646	protein modification by small protein removal	0.00059	0.0736	1.46 (2831,68,1222,43)	nonscvenzymesvsallenzymes
																			GO:0033365	protein localization to organelle	0.000591	0.0727	1.39 (2831,97,1222,58)	nonscvenzymesvsallenzymes
																			GO:0006886	intracellular protein transport	0.000632	0.0766	1.35 (2831,113,1222,66)	nonscvenzymesvsallenzymes
																			GO:0043069	negative regulation of programmed cell death	0.000634	0.0758	1.35 (2831,115,1222,67)	nonscvenzymesvsallenzymes
																			GO:0030177	positive regulation of Wnt signaling pathway	0.000663	0.0783	2.01 (2831,15,1222,13)	nonscvenzymesvsallenzymes
																			GO:0010646	regulation of cell communication	0.000675	0.0787	1.17 (2831,405,1222,205)	nonscvenzymesvsallenzymes
																			GO:0009893	positive regulation of metabolic process	0.000734	0.0845	1.17 (2831,425,1222,214)	nonscvenzymesvsallenzymes
																			GO:0051641	cellular localization	0.000815	0.0926	1.23 (2831,233,1222,124)	nonscvenzymesvsallenzymes
																			GO:1901215	negative regulation of neuron death	0.000848	0.0952	1.76 (2831,25,1222,19)	nonscvenzymesvsallenzymes
																			GO:0016032	viral process	0.000858	0.0951	1.37 (2831,100,1222,59)	nonscvenzymesvsallenzymes
																			GO:0044403	symbiont process	0.000858	0.0939	1.37 (2831,100,1222,59)	nonscvenzymesvsallenzymes
																			GO:0033043	regulation of organelle organization	0.000864	0.0935	1.32 (2831,128,1222,73)	nonscvenzymesvsallenzymes
																			GO:0051254	positive regulation of RNA metabolic process	0.000881	0.0941	1.34 (2831,116,1222,67)	nonscvenzymesvsallenzymes
																			GO:0023051	regulation of signaling	0.000972	0.103	1.16 (2831,418,1222,210)	nonscvenzymesvsallenzymes
																			GO:0006605	protein targeting	0.000986	0.103	1.43 (2831,73,1222,45)	nonscvenzymesvsallenzymes

## Sheet: Figure 3
Fig 3: Metabolic heterogeneity is exhibited independently of cell cycle progression and established post-transcriptionally.
Fig 3b								Fig 3b Summary of statisticl tests, p values and effect sizes
ENSG	gini_rna	gini_cell_prot	Proteome	isEnzyme	isCCDProtein	isNonCCDEnzyme		Group1	Group2	n_Group1	n_Group2	U_stat	p_value_raw	Cliffs_delta	p_value_BH	significant_BH	comparision
ENSG00000003137	0.569666944	0.335087583	TRUE	TRUE	FALSE	TRUE		All Proteins (in screen)	NonCCD enzymes	1057	162	71789.0	0.0009195397316058772	-0.16150998049452794	0.0027586191948176316	TRUE	Protein
ENSG00000003249	0.81824837	0.14870831	TRUE	FALSE	FALSE	FALSE		All Proteins (in screen)	CCD Proteins	1057	282	134750.5	0.013278651227782465	-0.09585874648577199	0.0199179768416737	TRUE	Protein
ENSG00000004660	0.621668123	0.191554497	TRUE	FALSE	FALSE	FALSE		NonCCD enzymes	CCD Proteins	162	282	24258.5	0.2766361067782237	0.0620129585850626	0.2766361067782237	FALSE	Protein
ENSG00000004779	0.159128379	0.141346783	TRUE	TRUE	FALSE	TRUE		All Proteins (in screen)	NonCCD enzymes	1057	162	100682.0	0.0003055759976709294	0.1759580457152201	0.0005148800165836345	TRUE	RNA
ENSG00000004866	0.489002537	0.167545894	TRUE	FALSE	FALSE	FALSE		All Proteins (in screen)	CCD Proteins	1057	282	146253.5	0.6295358371408541	-0.01867657024765662	0.6295358371408541	FALSE	RNA
ENSG00000005194	0.290073926	0.158209983	TRUE	FALSE	FALSE	FALSE		NonCCD enzymes	CCD Proteins	162	282	18181.5	0.00034325334438908964	-0.2040320462306278	0.0005148800165836345	TRUE	RNA
ENSG00000005339	0.370736587	0.144887886	TRUE	TRUE	FALSE	TRUE
ENSG00000006118	0.429231229	0.181744828	TRUE	FALSE	FALSE	FALSE
ENSG00000006194	0.45528918	0.116047186	TRUE	FALSE	FALSE	FALSE
ENSG00000006459	0.833722917	0.189879153	TRUE	FALSE	TRUE	FALSE
ENSG00000006468	0.940139516	0.159541357	TRUE	FALSE	FALSE	FALSE
ENSG00000006634	0.336440392	0.129207415	TRUE	FALSE	TRUE	FALSE
ENSG00000006652	0.420523175	0.157863223	TRUE	FALSE	FALSE	FALSE
ENSG00000006704	0.51028326	0.145348524	TRUE	FALSE	TRUE	FALSE
ENSG00000006747	0.931815355	0.16145172	TRUE	FALSE	FALSE	FALSE
ENSG00000007202	0.338428515	0.13111015	TRUE	FALSE	FALSE	FALSE
ENSG00000007545	0.573612721	0.131534488	TRUE	FALSE	FALSE	FALSE
ENSG00000007923	0.344387872	0.146158223	TRUE	FALSE	FALSE	FALSE
ENSG00000008311	0.678948814	0.150930841	TRUE	TRUE	TRUE	FALSE
ENSG00000008324	0.311780101	0.142675199	TRUE	FALSE	TRUE	FALSE
ENSG00000008382	0.803557757	0.152264232	TRUE	FALSE	FALSE	FALSE
ENSG00000010219	0.364742274	0.149122808	TRUE	FALSE	FALSE	FALSE
ENSG00000010539	0.451666815	0.175507754	TRUE	FALSE	FALSE	FALSE
ENSG00000010704	0.847163238	0.229753397	TRUE	FALSE	FALSE	FALSE
ENSG00000010803	0.4642772	0.126619998	TRUE	FALSE	FALSE	FALSE
ENSG00000011021	0.510864776	0.177884461	TRUE	FALSE	FALSE	FALSE
ENSG00000011426	0.268336209	0.205513069	TRUE	FALSE	TRUE	FALSE
ENSG00000013573	0.290394736	0.144180675	TRUE	FALSE	FALSE	FALSE
ENSG00000013810	0.281121875	0.218860191	TRUE	FALSE	TRUE	FALSE
ENSG00000018699	0.4187339	0.199058373	TRUE	FALSE	FALSE	FALSE
ENSG00000018869	0.845713839	0.197611139	TRUE	FALSE	FALSE	FALSE
ENSG00000019144	0.277610525	0.186356159	TRUE	FALSE	TRUE	FALSE
ENSG00000021776	0.333699562	0.141178446	TRUE	FALSE	FALSE	FALSE
ENSG00000022840	0.234582153	0.171531384	TRUE	FALSE	FALSE	FALSE
ENSG00000025156	0.506170232	0.127323708	TRUE	FALSE	FALSE	FALSE
ENSG00000029153	0.454841232	0.151530168	TRUE	FALSE	FALSE	FALSE
ENSG00000036549	0.351567993	0.145894815	TRUE	FALSE	FALSE	FALSE
ENSG00000037757	0.48775149	0.121544179	TRUE	TRUE	FALSE	TRUE
ENSG00000038382	0.299817388	0.112773425	TRUE	FALSE	FALSE	FALSE
ENSG00000039319	0.439379231	0.136910595	TRUE	FALSE	FALSE	FALSE
ENSG00000040199	0.616670364	0.155487274	TRUE	FALSE	TRUE	FALSE
ENSG00000041357	0.135540632	0.125337091	TRUE	FALSE	FALSE	FALSE
ENSG00000041802	0.322171585	0.15182579	TRUE	FALSE	FALSE	FALSE
ENSG00000041880	0.67148286	0.185262356	TRUE	TRUE	TRUE	FALSE
ENSG00000041988	0.508233399	0.125640802	TRUE	FALSE	FALSE	FALSE
ENSG00000042088	0.416425939	0.117089987	TRUE	FALSE	FALSE	FALSE
ENSG00000042493	0.438339566	0.334727843	TRUE	FALSE	TRUE	FALSE
ENSG00000047056	0.683052407	0.122972409	TRUE	FALSE	FALSE	FALSE
ENSG00000047597	0.938855759	0.149238199	TRUE	FALSE	FALSE	FALSE
ENSG00000050165	0.267443743	0.145308817	TRUE	FALSE	FALSE	FALSE
ENSG00000051596	0.221639726	0.137192515	TRUE	FALSE	FALSE	FALSE
ENSG00000052749	0.401645885	0.188407173	TRUE	FALSE	FALSE	FALSE
ENSG00000053372	0.22347083	0.175187248	TRUE	FALSE	TRUE	FALSE
ENSG00000053702	0.849917148	0.170804439	TRUE	FALSE	TRUE	FALSE
ENSG00000054654	0.456747462	0.152391503	TRUE	FALSE	FALSE	FALSE
ENSG00000056998	0.750225918	0.1740998	TRUE	TRUE	FALSE	TRUE
ENSG00000058085	0.528059158	0.140215419	TRUE	FALSE	FALSE	FALSE
ENSG00000058600	0.345726789	0.167738803	TRUE	TRUE	TRUE	FALSE
ENSG00000059758	0.584193903	0.142111358	TRUE	FALSE	TRUE	FALSE
ENSG00000060718	0.658348276	0.096172422	TRUE	FALSE	FALSE	FALSE
ENSG00000061794	0.245905778	0.150700434	TRUE	FALSE	FALSE	FALSE
ENSG00000063245	0.424397507	0.109458814	TRUE	FALSE	FALSE	FALSE
ENSG00000064012	0.453688021	0.153364381	TRUE	FALSE	FALSE	FALSE
ENSG00000064933	0.408991431	0.159116853	TRUE	FALSE	FALSE	FALSE
ENSG00000065000	0.305036947	0.167336945	TRUE	FALSE	FALSE	FALSE
ENSG00000065183	0.318151071	0.148332379	TRUE	FALSE	FALSE	FALSE
ENSG00000065243	0.417032324	0.116116119	TRUE	FALSE	TRUE	FALSE
ENSG00000065328	0.391029528	0.154522896	TRUE	FALSE	TRUE	FALSE
ENSG00000065518	0.163001622	0.144678767	TRUE	TRUE	FALSE	TRUE
ENSG00000066084	0.505241943	0.132735507	TRUE	FALSE	FALSE	FALSE
ENSG00000066651	0.503968544	0.132639219	TRUE	TRUE	TRUE	FALSE
ENSG00000067057	0.290115779	0.181480438	TRUE	TRUE	FALSE	TRUE
ENSG00000067082	0.494291275	0.137738731	TRUE	FALSE	FALSE	FALSE
ENSG00000067225	0.094560688	0.553135633	TRUE	TRUE	FALSE	TRUE
ENSG00000067365	0.390542567	0.188519426	TRUE	TRUE	TRUE	FALSE
ENSG00000067369	0.356997816	0.11089142	TRUE	FALSE	FALSE	FALSE
ENSG00000067829	0.252981762	0.13449507	TRUE	TRUE	TRUE	FALSE
ENSG00000068489	0.242243879	0.204463697	TRUE	FALSE	TRUE	FALSE
ENSG00000068654	0.382047262	0.15809251	TRUE	TRUE	FALSE	TRUE
ENSG00000068796	0.251530854	0.1216084	TRUE	FALSE	TRUE	FALSE
ENSG00000069011	0.569308909	0.146200767	TRUE	FALSE	TRUE	FALSE
ENSG00000069275	0.22354615	0.186937189	TRUE	FALSE	FALSE	FALSE
ENSG00000069399	0.573299114	0.138478006	TRUE	FALSE	FALSE	FALSE
ENSG00000070476	0.505062307	0.13510074	TRUE	FALSE	TRUE	FALSE
ENSG00000070495	0.312781972	0.142646292	TRUE	FALSE	FALSE	FALSE
ENSG00000070669	0.434582918	0.220660259	TRUE	TRUE	FALSE	TRUE
ENSG00000071282	0.699211394	0.161272119	TRUE	FALSE	FALSE	FALSE
ENSG00000071462	0.180579438	0.158423561	TRUE	TRUE	TRUE	FALSE
ENSG00000071564	0.278827778	0.11787614	TRUE	FALSE	FALSE	FALSE
ENSG00000071889	0.358533561	0.192867133	TRUE	FALSE	TRUE	FALSE
ENSG00000071894	0.242497421	0.132840848	TRUE	FALSE	FALSE	FALSE
ENSG00000072571	0.381216763	0.157003791	TRUE	FALSE	TRUE	FALSE
ENSG00000072682	0.27205735	0.253702436	TRUE	TRUE	FALSE	TRUE
ENSG00000072756	0.375002992	0.14411847	TRUE	TRUE	TRUE	FALSE
ENSG00000073111	0.35254595	0.129130199	TRUE	FALSE	TRUE	FALSE
ENSG00000073578	0.185714926	0.173713575	TRUE	TRUE	FALSE	TRUE
ENSG00000074047	0.49239789	0.126069353	TRUE	FALSE	FALSE	FALSE
ENSG00000074201	0.186460683	0.142192007	TRUE	FALSE	FALSE	FALSE
ENSG00000074590	0.50934108	0.128129992	TRUE	FALSE	TRUE	FALSE
ENSG00000075089	0.436689411	0.123026194	TRUE	FALSE	FALSE	FALSE
ENSG00000075142	0.137124731	0.098769031	TRUE	FALSE	FALSE	FALSE
ENSG00000075218	0.358283571	0.139789021	TRUE	FALSE	TRUE	FALSE
ENSG00000075856	0.363540497	0.100403421	TRUE	FALSE	FALSE	FALSE
ENSG00000076201	0.45455034	0.129369147	TRUE	FALSE	TRUE	FALSE
ENSG00000076944	0.428866056	0.120889511	TRUE	FALSE	FALSE	FALSE
ENSG00000077458	0.577345099	0.116488141	TRUE	FALSE	FALSE	FALSE
ENSG00000077463	0.442487267	0.116820106	TRUE	TRUE	FALSE	TRUE
ENSG00000077549	0.127047028	0.201707201	TRUE	FALSE	FALSE	FALSE
ENSG00000078043	0.402553331	0.126669989	TRUE	FALSE	TRUE	FALSE
ENSG00000078328	0.909832491	0.157207573	TRUE	FALSE	FALSE	FALSE
ENSG00000078747	0.350681362	0.142474045	TRUE	TRUE	FALSE	TRUE
ENSG00000079462	0.217522958	0.160613344	TRUE	TRUE	FALSE	FALSE
ENSG00000080345	0.298960014	0.130469419	TRUE	FALSE	FALSE	FALSE
ENSG00000080815	0.336244654	0.135880027	TRUE	FALSE	TRUE	FALSE
ENSG00000080819	0.394678854	0.254129743	TRUE	TRUE	FALSE	TRUE
ENSG00000081087	0.601277763	0.162714228	TRUE	FALSE	FALSE	FALSE
ENSG00000081154	0.203960345	0.109715881	TRUE	FALSE	FALSE	FALSE
ENSG00000082014	0.797617304	0.157674528	TRUE	TRUE	FALSE	FALSE
ENSG00000082126	0.727194338	0.336445384	TRUE	FALSE	FALSE	FALSE
ENSG00000082701	0.306219948	0.132938751	TRUE	FALSE	FALSE	FALSE
ENSG00000083123	0.628745146	0.135205622	TRUE	TRUE	TRUE	FALSE
ENSG00000083635	0.550542863	0.184615408	TRUE	FALSE	TRUE	FALSE
ENSG00000083799	0.512795645	0.151253996	TRUE	TRUE	TRUE	FALSE
ENSG00000083812	0.830495993	0.111501276	TRUE	FALSE	FALSE	FALSE
ENSG00000083817	0.800762195	0.130590727	TRUE	FALSE	FALSE	FALSE
ENSG00000084207	0.115257559	0.239407196	TRUE	TRUE	FALSE	TRUE
ENSG00000084453	0.942627758	0.160048536	TRUE	TRUE	FALSE	TRUE
ENSG00000084676	0.529795019	0.227452176	TRUE	TRUE	FALSE	TRUE
ENSG00000084774	0.356928056	0.157123742	TRUE	TRUE	FALSE	TRUE
ENSG00000085231	0.252487704	0.161072837	TRUE	TRUE	FALSE	TRUE
ENSG00000085662	0.197079733	0.187143656	TRUE	TRUE	FALSE	TRUE
ENSG00000086544	0.556468836	0.133367163	TRUE	TRUE	FALSE	TRUE
ENSG00000087586	0.459845895	0.256677529	TRUE	FALSE	TRUE	FALSE
ENSG00000088325	0.298958124	0.269843986	TRUE	FALSE	TRUE	FALSE
ENSG00000088543	0.647615303	0.091407613	TRUE	FALSE	FALSE	FALSE
ENSG00000088833	0.241355831	0.140179966	TRUE	FALSE	FALSE	FALSE
ENSG00000088854	0.731266447	0.111313497	TRUE	FALSE	FALSE	FALSE
ENSG00000089022	0.413824501	0.144878185	TRUE	FALSE	FALSE	FALSE
ENSG00000089123	0.614510854	0.134379179	TRUE	FALSE	FALSE	FALSE
ENSG00000090013	0.21344914	0.200586299	TRUE	TRUE	FALSE	TRUE
ENSG00000090316	0.267439773	0.190919824	TRUE	FALSE	TRUE	FALSE
ENSG00000091651	0.35176393	0.182849567	TRUE	FALSE	TRUE	FALSE
ENSG00000092020	0.441855864	0.143755002	TRUE	FALSE	FALSE	FALSE
ENSG00000092621	0.291833306	0.149074547	TRUE	TRUE	FALSE	TRUE
ENSG00000092853	0.350331598	0.167292834	TRUE	FALSE	TRUE	FALSE
ENSG00000092931	0.488340931	0.148250954	FALSE	FALSE	TRUE	FALSE
ENSG00000095261	0.293131737	0.179635928	TRUE	FALSE	FALSE	FALSE
ENSG00000095319	0.280618675	0.137963346	TRUE	TRUE	FALSE	TRUE
ENSG00000095380	0.218898921	0.146771791	TRUE	TRUE	FALSE	TRUE
ENSG00000095739	0.746739341	0.16054436	TRUE	FALSE	FALSE	FALSE
ENSG00000095777	0.762973142	0.23091339	TRUE	FALSE	FALSE	FALSE
ENSG00000096060	0.536574386	0.178526204	TRUE	TRUE	FALSE	TRUE
ENSG00000096070	0.397549331	0.204656732	TRUE	FALSE	FALSE	FALSE
ENSG00000096433	0.378509885	0.203917405	TRUE	FALSE	FALSE	FALSE
ENSG00000096968	0.753091944	0.180641477	TRUE	FALSE	FALSE	FALSE
ENSG00000097007	0.435827042	0.077655371	TRUE	FALSE	TRUE	FALSE
ENSG00000097021	0.211141917	0.103042821	TRUE	TRUE	FALSE	TRUE
ENSG00000097096	0.708284923	0.115117615	TRUE	FALSE	FALSE	FALSE
ENSG00000099194	0.366882693	0.125131087	TRUE	TRUE	FALSE	TRUE
ENSG00000099284	0.559515021	0.178227482	TRUE	FALSE	FALSE	FALSE
ENSG00000099364	0.888535633	0.217384001	TRUE	FALSE	FALSE	FALSE
ENSG00000099812	0.516608733	0.156077227	TRUE	FALSE	FALSE	FALSE
ENSG00000099875	0.370565807	0.137310667	TRUE	FALSE	FALSE	FALSE
ENSG00000099949	0.329359612	0.155623304	TRUE	FALSE	FALSE	FALSE
ENSG00000099954	0.872167423	0.374443732	TRUE	FALSE	FALSE	FALSE
ENSG00000100065	0.372121935	0.159464045	TRUE	FALSE	FALSE	FALSE
ENSG00000100097	0.163761923	0.12502408	TRUE	FALSE	FALSE	FALSE
ENSG00000100105	0.524086137	0.155121991	TRUE	FALSE	FALSE	FALSE
ENSG00000100116	0.437094042	0.167097649	TRUE	TRUE	TRUE	FALSE
ENSG00000100196	0.407965684	0.270251222	TRUE	FALSE	FALSE	FALSE
ENSG00000100197	0.898289503	0.133543536	TRUE	TRUE	FALSE	TRUE
ENSG00000100271	0.814986977	0.177459401	TRUE	FALSE	FALSE	FALSE
ENSG00000100297	0.372408111	0.16015309	TRUE	FALSE	TRUE	FALSE
ENSG00000100345	0.175062654	0.273248599	TRUE	FALSE	FALSE	FALSE
ENSG00000100348	0.178297594	0.194351946	TRUE	TRUE	FALSE	TRUE
ENSG00000100364	0.294437653	0.133835721	TRUE	FALSE	FALSE	FALSE
ENSG00000100401	0.214496057	0.132565282	TRUE	FALSE	TRUE	FALSE
ENSG00000100479	0.337495764	0.147658945	TRUE	TRUE	FALSE	TRUE
ENSG00000100519	0.183408238	0.18699809	TRUE	FALSE	FALSE	FALSE
ENSG00000100554	0.192649716	0.18696801	TRUE	TRUE	TRUE	FALSE
ENSG00000100596	0.447693283	0.11608737	FALSE	FALSE	TRUE	FALSE
ENSG00000100612	0.289255898	0.141775125	TRUE	FALSE	FALSE	FALSE
ENSG00000100744	0.456692011	0.163699628	TRUE	FALSE	FALSE	FALSE
ENSG00000100749	0.389247408	0.105391026	TRUE	FALSE	TRUE	FALSE
ENSG00000100823	0.162825956	0.224085532	TRUE	FALSE	TRUE	FALSE
ENSG00000100938	0.382754789	0.124650873	TRUE	TRUE	FALSE	TRUE
ENSG00000100968	0.850572536	0.194641026	TRUE	FALSE	FALSE	FALSE
ENSG00000101057	0.243557162	0.124781138	TRUE	FALSE	TRUE	FALSE
ENSG00000101115	0.780961837	0.068686839	TRUE	FALSE	TRUE	FALSE
ENSG00000101191	0.343334224	0.152297275	TRUE	FALSE	FALSE	FALSE
ENSG00000101290	0.40644905	0.14661082	TRUE	TRUE	FALSE	TRUE
ENSG00000101452	0.600638084	0.148541522	TRUE	FALSE	FALSE	FALSE
ENSG00000101457	0.326246687	0.218776384	TRUE	FALSE	FALSE	FALSE
ENSG00000101577	0.347206066	0.129087261	TRUE	TRUE	TRUE	FALSE
ENSG00000101639	0.296362307	0.158449269	TRUE	FALSE	TRUE	FALSE
ENSG00000102030	0.154746348	0.148136124	TRUE	TRUE	FALSE	TRUE
ENSG00000102057	0.915957767	0.180956565	TRUE	FALSE	TRUE	FALSE
ENSG00000102172	0.171034115	0.168820635	TRUE	TRUE	FALSE	TRUE
ENSG00000102309	0.261813027	0.178746791	TRUE	TRUE	TRUE	FALSE
ENSG00000102316	0.218991552	0.141345366	TRUE	FALSE	FALSE	FALSE
ENSG00000102543	0.717240593	0.163929168	TRUE	FALSE	FALSE	FALSE
ENSG00000102572	0.343601628	0.145257108	TRUE	FALSE	FALSE	FALSE
ENSG00000102699	0.343245415	0.181826481	TRUE	TRUE	TRUE	FALSE
ENSG00000102760	0.856146935	0.135936069	TRUE	FALSE	FALSE	FALSE
ENSG00000102908	0.405653156	0.133864842	TRUE	FALSE	TRUE	FALSE
ENSG00000102921	0.71917528	0.125241514	TRUE	FALSE	FALSE	FALSE
ENSG00000102981	0.94317839	0.13738252	TRUE	FALSE	FALSE	FALSE
ENSG00000103160	0.441768581	0.14615976	TRUE	FALSE	FALSE	FALSE
ENSG00000103196	0.941561526	0.188749802	TRUE	FALSE	FALSE	FALSE
ENSG00000103202	0.197790084	0.089648769	TRUE	TRUE	TRUE	FALSE
ENSG00000103269	0.842492616	0.134996152	TRUE	FALSE	FALSE	FALSE
ENSG00000103381	0.416899401	0.159027337	TRUE	FALSE	FALSE	FALSE
ENSG00000103479	0.514105748	0.153662186	TRUE	FALSE	TRUE	FALSE
ENSG00000103653	0.379814369	0.127556654	TRUE	FALSE	FALSE	FALSE
ENSG00000103769	0.146610765	0.13687326	TRUE	FALSE	FALSE	FALSE
ENSG00000103876	0.346963138	0.146675846	TRUE	TRUE	FALSE	FALSE
ENSG00000104299	0.273314816	0.135864527	TRUE	FALSE	TRUE	FALSE
ENSG00000104325	0.337261613	0.165771489	TRUE	TRUE	FALSE	TRUE
ENSG00000104332	0.580951165	0.358227353	FALSE	FALSE	TRUE	FALSE
ENSG00000104522	0.178067512	0.121393977	TRUE	TRUE	TRUE	FALSE
ENSG00000104679	0.395904392	0.132787436	TRUE	FALSE	TRUE	FALSE
ENSG00000104756	0.423934021	0.129590604	TRUE	FALSE	FALSE	FALSE
ENSG00000104823	0.319399242	0.183470127	TRUE	TRUE	FALSE	TRUE
ENSG00000104886	0.240840656	0.171875908	TRUE	FALSE	FALSE	FALSE
ENSG00000104889	0.285090427	0.106635836	TRUE	FALSE	FALSE	FALSE
ENSG00000104967	0.676235	0.191555044	TRUE	FALSE	FALSE	FALSE
ENSG00000104979	0.175219424	0.153485023	TRUE	FALSE	FALSE	FALSE
ENSG00000105063	0.387477083	0.114966429	TRUE	FALSE	FALSE	FALSE
ENSG00000105085	0.741716344	0.188008591	TRUE	FALSE	TRUE	FALSE
ENSG00000105173	0.390286755	0.135425845	TRUE	FALSE	TRUE	FALSE
ENSG00000105176	0.297836317	0.149222834	TRUE	FALSE	TRUE	FALSE
ENSG00000105193	0.114343473	0.162692693	TRUE	FALSE	FALSE	FALSE
ENSG00000105204	0.826519925	0.256916053	TRUE	FALSE	FALSE	FALSE
ENSG00000105220	0.156509668	0.183913122	TRUE	TRUE	FALSE	TRUE
ENSG00000105372	0.121550687	0.085799253	TRUE	FALSE	FALSE	FALSE
ENSG00000105393	0.207811257	0.111781514	TRUE	FALSE	FALSE	FALSE
ENSG00000105447	0.338951982	0.114442259	TRUE	FALSE	FALSE	FALSE
ENSG00000105486	0.311500747	0.162516662	TRUE	FALSE	TRUE	FALSE
ENSG00000105576	0.51976581	0.206346171	TRUE	FALSE	TRUE	FALSE
ENSG00000105640	0.116940916	0.115198316	TRUE	FALSE	FALSE	FALSE
ENSG00000105642	0.856977369	0.228706677	TRUE	FALSE	TRUE	FALSE
ENSG00000105755	0.283067124	0.139433216	TRUE	FALSE	FALSE	FALSE
ENSG00000105819	0.192058847	0.130075175	TRUE	FALSE	FALSE	FALSE
ENSG00000105953	0.317601625	0.147862587	TRUE	TRUE	FALSE	TRUE
ENSG00000106012	0.56123638	0.141218282	TRUE	FALSE	TRUE	FALSE
ENSG00000106013	0.906459037	0.123776409	TRUE	FALSE	FALSE	FALSE
ENSG00000106261	0.329904403	0.124745343	TRUE	FALSE	TRUE	FALSE
ENSG00000106268	0.195847854	0.161980228	TRUE	FALSE	FALSE	FALSE
ENSG00000106330	0.351299641	0.183538523	TRUE	FALSE	FALSE	FALSE
ENSG00000106333	0.564769526	0.169275876	TRUE	FALSE	FALSE	FALSE
ENSG00000106366	0.378492631	0.140514123	FALSE	FALSE	FALSE	FALSE
ENSG00000106636	0.23294026	0.181559985	TRUE	TRUE	FALSE	TRUE
ENSG00000107021	0.420859578	0.102967974	TRUE	FALSE	FALSE	FALSE
ENSG00000107201	0.592596383	0.202946995	TRUE	FALSE	FALSE	FALSE
ENSG00000107295	0.864064096	0.143015841	TRUE	FALSE	FALSE	FALSE
ENSG00000107554	0.426425379	0.152209459	TRUE	FALSE	TRUE	FALSE
ENSG00000107581	0.192414196	0.129670894	TRUE	FALSE	TRUE	FALSE
ENSG00000107816	0.439684685	0.181912852	TRUE	FALSE	FALSE	FALSE
ENSG00000107864	0.904608287	0.144784328	TRUE	FALSE	FALSE	FALSE
ENSG00000107937	0.355065028	0.142497156	TRUE	FALSE	FALSE	FALSE
ENSG00000108091	0.230199476	0.140971872	TRUE	FALSE	FALSE	FALSE
ENSG00000108344	0.170712902	0.15869322	TRUE	FALSE	FALSE	FALSE
ENSG00000108424	0.159967332	0.189560438	TRUE	FALSE	TRUE	FALSE
ENSG00000108474	0.666356339	0.364700092	TRUE	TRUE	FALSE	TRUE
ENSG00000108515	0.673319061	0.409484051	TRUE	TRUE	TRUE	FALSE
ENSG00000108578	0.303524375	0.115432681	TRUE	FALSE	FALSE	FALSE
ENSG00000108590	0.363138901	0.134491526	TRUE	FALSE	FALSE	FALSE
ENSG00000108591	0.282881425	0.234066453	TRUE	FALSE	FALSE	FALSE
ENSG00000108592	0.285653758	0.199901572	TRUE	TRUE	FALSE	TRUE
ENSG00000108599	0.447584484	0.11557927	TRUE	FALSE	TRUE	FALSE
ENSG00000108602	0.941577211	0.137057813	TRUE	TRUE	FALSE	TRUE
ENSG00000108651	0.328837675	0.090341926	TRUE	FALSE	FALSE	FALSE
ENSG00000108654	0.151957433	0.225467394	TRUE	FALSE	FALSE	FALSE
ENSG00000108961	0.363811068	0.133199295	TRUE	FALSE	TRUE	FALSE
ENSG00000109107	0.866701731	0.151489221	TRUE	TRUE	TRUE	FALSE
ENSG00000109390	0.186111064	0.160856874	TRUE	TRUE	FALSE	TRUE
ENSG00000109685	0.283170724	0.142656831	TRUE	TRUE	FALSE	TRUE
ENSG00000109736	0.236077541	0.161802134	TRUE	FALSE	FALSE	FALSE
ENSG00000109814	0.367565857	0.151995476	TRUE	TRUE	TRUE	FALSE
ENSG00000109861	0.333977492	0.184263257	TRUE	TRUE	FALSE	TRUE
ENSG00000109929	0.430544457	0.337109293	TRUE	TRUE	FALSE	TRUE
ENSG00000110031	0.484001929	0.260155095	TRUE	FALSE	FALSE	FALSE
ENSG00000110057	0.639792391	0.155932694	TRUE	FALSE	FALSE	FALSE
ENSG00000110092	0.297115386	0.203489054	TRUE	FALSE	TRUE	FALSE
ENSG00000110104	0.304571877	0.123298544	TRUE	FALSE	FALSE	FALSE
ENSG00000110911	0.445371549	0.146637738	TRUE	TRUE	FALSE	TRUE
ENSG00000111011	0.295166161	0.136260757	TRUE	FALSE	FALSE	FALSE
ENSG00000111231	0.275774117	0.127326732	TRUE	FALSE	TRUE	FALSE
ENSG00000111247	0.343181273	0.137721342	TRUE	FALSE	TRUE	FALSE
ENSG00000111300	0.386505975	0.159545056	TRUE	FALSE	FALSE	FALSE
ENSG00000111331	0.848032086	0.111945685	TRUE	FALSE	TRUE	FALSE
ENSG00000111530	0.277780935	0.17401034	TRUE	FALSE	FALSE	FALSE
ENSG00000111602	0.27949556	0.184859053	TRUE	FALSE	FALSE	FALSE
ENSG00000111605	0.236594702	0.147372189	TRUE	FALSE	FALSE	FALSE
ENSG00000111615	0.40595305	0.139948578	TRUE	FALSE	FALSE	FALSE
ENSG00000111640	0.079010417	0.264611582	TRUE	TRUE	FALSE	TRUE
ENSG00000111641	0.393652534	0.151231392	TRUE	TRUE	FALSE	TRUE
ENSG00000111653	0.403354559	0.189497631	TRUE	FALSE	TRUE	FALSE
ENSG00000111716	0.098179324	0.137428335	TRUE	TRUE	FALSE	TRUE
ENSG00000111786	0.201246746	0.121270089	TRUE	FALSE	FALSE	FALSE
ENSG00000111802	0.382335068	0.186828541	TRUE	FALSE	FALSE	FALSE
ENSG00000111846	0.698035488	0.133324392	TRUE	TRUE	FALSE	TRUE
ENSG00000111875	0.30002302	0.130916922	TRUE	FALSE	FALSE	FALSE
ENSG00000111912	0.531263084	0.133807859	TRUE	FALSE	FALSE	FALSE
ENSG00000112312	0.138921534	0.263495865	TRUE	FALSE	TRUE	FALSE
ENSG00000112659	0.499921196	0.132630864	TRUE	FALSE	FALSE	FALSE
ENSG00000112667	0.352634581	0.174840401	TRUE	FALSE	FALSE	FALSE
ENSG00000112964	0.869195764	0.124762519	TRUE	FALSE	FALSE	FALSE
ENSG00000112972	0.507871352	0.185630109	TRUE	TRUE	FALSE	TRUE
ENSG00000113119	0.650836866	0.154831681	TRUE	FALSE	FALSE	FALSE
ENSG00000113240	0.59627578	0.142524569	TRUE	FALSE	FALSE	FALSE
ENSG00000113558	0.129590751	0.193373892	TRUE	FALSE	FALSE	FALSE
ENSG00000114346	0.318441528	0.151612727	TRUE	FALSE	FALSE	FALSE
ENSG00000114354	0.175996494	0.145649337	TRUE	FALSE	FALSE	FALSE
ENSG00000114646	0.908670116	0.133587969	TRUE	FALSE	FALSE	FALSE
ENSG00000114739	0.727952157	0.117268235	FALSE	FALSE	FALSE	FALSE
ENSG00000114857	0.319364199	0.179040754	TRUE	TRUE	FALSE	TRUE
ENSG00000114993	0.459948247	0.136589659	TRUE	FALSE	FALSE	FALSE
ENSG00000115234	0.208615544	0.110755046	TRUE	FALSE	FALSE	FALSE
ENSG00000115419	0.416786763	0.126029375	TRUE	TRUE	FALSE	TRUE
ENSG00000115421	0.434904153	0.110898522	TRUE	TRUE	FALSE	TRUE
ENSG00000115539	0.225377957	0.232898544	TRUE	FALSE	FALSE	FALSE
ENSG00000115604	0.903549425	0.300325464	TRUE	FALSE	TRUE	FALSE
ENSG00000115808	0.576010223	0.129601516	TRUE	FALSE	FALSE	FALSE
ENSG00000115935	0.551411495	0.121138362	TRUE	FALSE	FALSE	FALSE
ENSG00000115977	0.334055564	0.133615318	TRUE	FALSE	FALSE	FALSE
ENSG00000116128	0.481470526	0.148550703	TRUE	FALSE	FALSE	FALSE
ENSG00000116586	0.213366233	0.113398797	TRUE	FALSE	FALSE	FALSE
ENSG00000116793	0.397882581	0.128979372	TRUE	FALSE	FALSE	FALSE
ENSG00000117000	0.395998945	0.170962068	TRUE	FALSE	TRUE	FALSE
ENSG00000117054	0.353147779	0.112417872	TRUE	TRUE	FALSE	FALSE
ENSG00000117133	0.278394562	0.1490442	TRUE	FALSE	FALSE	FALSE
ENSG00000117143	0.296691353	0.227485901	TRUE	TRUE	FALSE	TRUE
ENSG00000117174	0.383718933	0.121172737	TRUE	FALSE	FALSE	FALSE
ENSG00000117222	0.325228209	0.15346722	TRUE	FALSE	FALSE	FALSE
ENSG00000117266	0.627177478	0.113844385	TRUE	FALSE	FALSE	FALSE
ENSG00000117394	0.304202091	0.112016924	TRUE	TRUE	FALSE	TRUE
ENSG00000117399	0.367003977	0.191825145	TRUE	FALSE	TRUE	FALSE
ENSG00000117419	0.20700584	0.143597709	TRUE	FALSE	TRUE	FALSE
ENSG00000117707	0.920974789	0.12569872	TRUE	FALSE	FALSE	FALSE
ENSG00000117724	0.33283502	0.1973426	TRUE	FALSE	TRUE	FALSE
ENSG00000117758	0.427760523	0.099475422	TRUE	FALSE	FALSE	FALSE
ENSG00000118007	0.374192552	0.146500281	TRUE	FALSE	FALSE	FALSE
ENSG00000118194	0.734264935	0.136449937	TRUE	FALSE	FALSE	FALSE
ENSG00000118495	0.424583588	0.138821862	TRUE	FALSE	FALSE	FALSE
ENSG00000118518	0.679602411	0.266001	TRUE	TRUE	FALSE	TRUE
ENSG00000118523	0.538096597	0.159151809	TRUE	TRUE	FALSE	TRUE
ENSG00000118939	0.271429136	0.209688795	TRUE	FALSE	FALSE	FALSE
ENSG00000118960	0.539479932	0.128039764	TRUE	FALSE	FALSE	FALSE
ENSG00000118971	0.323151774	0.151042767	TRUE	FALSE	TRUE	FALSE
ENSG00000118985	0.421821783	0.185287607	TRUE	FALSE	FALSE	FALSE
ENSG00000119004	0.427788639	0.127455194	TRUE	FALSE	FALSE	FALSE
ENSG00000119318	0.386358261	0.147506412	TRUE	FALSE	FALSE	FALSE
ENSG00000119401	0.299805289	0.237829678	TRUE	TRUE	FALSE	TRUE
ENSG00000119523	0.280555206	0.132728474	TRUE	TRUE	FALSE	TRUE
ENSG00000119541	0.342447169	0.118876514	TRUE	FALSE	FALSE	FALSE
ENSG00000119559	0.460424707	0.205531108	TRUE	FALSE	FALSE	FALSE
ENSG00000119630	0.595698289	0.139729896	TRUE	FALSE	FALSE	FALSE
ENSG00000119632	0.315751446	0.133860802	TRUE	FALSE	FALSE	FALSE
ENSG00000119703	0.902441551	0.137961553	TRUE	FALSE	FALSE	FALSE
ENSG00000119705	0.171578814	0.110967095	TRUE	FALSE	FALSE	FALSE
ENSG00000119711	0.418006588	0.137313538	TRUE	TRUE	FALSE	TRUE
ENSG00000119725	0.235980836	0.093509916	TRUE	FALSE	TRUE	FALSE
ENSG00000119729	0.361683163	0.151922894	TRUE	FALSE	FALSE	FALSE
ENSG00000119929	0.453409216	0.136002491	TRUE	FALSE	FALSE	FALSE
ENSG00000119950	0.473484041	0.113322704	TRUE	FALSE	TRUE	FALSE
ENSG00000119969	0.518799425	0.142141851	TRUE	FALSE	FALSE	FALSE
ENSG00000120071	0.45747454	0.152095455	TRUE	FALSE	FALSE	FALSE
ENSG00000120265	0.189160469	0.212003743	TRUE	TRUE	FALSE	TRUE
ENSG00000120278	0.792011752	0.189297945	TRUE	FALSE	TRUE	FALSE
ENSG00000120594	0.765870209	0.113931529	TRUE	FALSE	FALSE	FALSE
ENSG00000120694	0.22746153	0.153444183	TRUE	FALSE	FALSE	FALSE
ENSG00000120697	0.47889223	0.216006572	TRUE	TRUE	FALSE	TRUE
ENSG00000120738	0.902754763	0.187290642	TRUE	FALSE	FALSE	FALSE
ENSG00000120800	0.419017381	0.097619309	TRUE	FALSE	FALSE	FALSE
ENSG00000121152	0.283125422	0.209181373	TRUE	FALSE	TRUE	FALSE
ENSG00000121297	0.541345539	0.204397419	TRUE	FALSE	FALSE	FALSE
ENSG00000121390	0.338371515	0.147987483	TRUE	FALSE	FALSE	FALSE
ENSG00000121413	0.698611461	0.128682919	TRUE	FALSE	FALSE	FALSE
ENSG00000121552	0.820076608	0.169128124	TRUE	FALSE	FALSE	FALSE
ENSG00000121690	0.493399223	0.158633608	TRUE	FALSE	TRUE	FALSE
ENSG00000121897	0.411323772	0.101908205	TRUE	TRUE	TRUE	FALSE
ENSG00000122035	0.944612331	0.139496137	TRUE	FALSE	TRUE	FALSE
ENSG00000122085	0.415201681	0.146873907	TRUE	FALSE	TRUE	FALSE
ENSG00000122484	0.351667614	0.123067519	TRUE	FALSE	FALSE	FALSE
ENSG00000122515	0.350106152	0.154325937	TRUE	FALSE	FALSE	FALSE
ENSG00000122557	0.436683314	0.142575266	TRUE	FALSE	FALSE	FALSE
ENSG00000122642	0.372579346	0.160547144	TRUE	TRUE	FALSE	TRUE
ENSG00000122786	0.32424885	0.169658643	TRUE	FALSE	TRUE	FALSE
ENSG00000122882	0.259271376	0.12959457	TRUE	FALSE	TRUE	FALSE
ENSG00000122884	0.316699181	0.153444855	TRUE	TRUE	TRUE	FALSE
ENSG00000122952	0.22323657	0.129780017	TRUE	FALSE	FALSE	FALSE
ENSG00000123096	0.912445961	0.1722542	TRUE	FALSE	FALSE	FALSE
ENSG00000123213	0.324051747	0.109746177	TRUE	TRUE	TRUE	FALSE
ENSG00000123485	0.403296965	0.190451383	TRUE	FALSE	TRUE	FALSE
ENSG00000123607	0.47038729	0.242046233	TRUE	FALSE	TRUE	FALSE
ENSG00000124074	0.663060512	0.146267032	TRUE	FALSE	TRUE	FALSE
ENSG00000124098	0.381621694	0.091174922	TRUE	FALSE	FALSE	FALSE
ENSG00000124201	0.410648853	0.179297928	TRUE	FALSE	FALSE	FALSE
ENSG00000124207	0.15432852	0.132842595	TRUE	FALSE	FALSE	FALSE
ENSG00000124370	0.576483985	0.171381321	TRUE	TRUE	FALSE	TRUE
ENSG00000124496	0.603126897	0.225383173	TRUE	FALSE	FALSE	FALSE
ENSG00000124535	0.449146376	0.133806761	TRUE	FALSE	FALSE	FALSE
ENSG00000124541	0.25936969	0.16331857	TRUE	FALSE	TRUE	FALSE
ENSG00000124688	0.306272217	0.145471051	TRUE	FALSE	TRUE	FALSE
ENSG00000124762	0.362948745	0.239145564	TRUE	FALSE	FALSE	FALSE
ENSG00000124767	0.181240875	0.171273857	TRUE	TRUE	FALSE	TRUE
ENSG00000124788	0.617879875	0.123260972	TRUE	FALSE	TRUE	FALSE
ENSG00000124813	0.605818029	0.133329723	TRUE	FALSE	FALSE	FALSE
ENSG00000125149	0.467669243	0.127522348	TRUE	FALSE	FALSE	FALSE
ENSG00000125351	0.453374734	0.134609371	TRUE	FALSE	FALSE	FALSE
ENSG00000125355	0.717309274	0.13601647	TRUE	FALSE	FALSE	FALSE
ENSG00000125356	0.157948139	0.1258369	TRUE	TRUE	FALSE	TRUE
ENSG00000125445	0.175668226	0.240903647	TRUE	FALSE	FALSE	FALSE
ENSG00000125484	0.426266155	0.140884721	TRUE	TRUE	FALSE	TRUE
ENSG00000125534	0.343195501	0.169194676	TRUE	FALSE	TRUE	FALSE
ENSG00000125843	0.567600279	0.22107269	TRUE	FALSE	FALSE	FALSE
ENSG00000125864	0.93833229	0.149143406	TRUE	FALSE	FALSE	FALSE
ENSG00000125898	0.595573466	0.141194394	TRUE	FALSE	TRUE	FALSE
ENSG00000125966	0.607414157	0.151848285	TRUE	FALSE	TRUE	FALSE
ENSG00000125968	0.406503118	0.152480671	TRUE	FALSE	TRUE	FALSE
ENSG00000126756	0.158528101	0.127781672	TRUE	FALSE	TRUE	FALSE
ENSG00000126778	0.527521923	0.088925132	TRUE	FALSE	FALSE	FALSE
ENSG00000126787	0.370625276	0.13553033	TRUE	FALSE	TRUE	FALSE
ENSG00000126947	0.513179767	0.139457618	TRUE	FALSE	FALSE	FALSE
ENSG00000127252	0.530374072	0.146722741	TRUE	FALSE	FALSE	FALSE
ENSG00000127328	0.507036048	0.212313455	TRUE	FALSE	FALSE	FALSE
ENSG00000127418	0.458141299	0.24705795	TRUE	FALSE	FALSE	FALSE
ENSG00000127419	0.705681045	0.186562656	TRUE	FALSE	FALSE	FALSE
ENSG00000127863	0.940200708	0.127836678	TRUE	FALSE	FALSE	FALSE
ENSG00000127952	0.366189229	0.147331796	FALSE	FALSE	FALSE	FALSE
ENSG00000127990	0.303383471	0.139056191	TRUE	FALSE	TRUE	FALSE
ENSG00000127995	0.618920056	0.163072576	TRUE	FALSE	TRUE	FALSE
ENSG00000128016	0.696043663	0.100390551	TRUE	FALSE	FALSE	FALSE
ENSG00000128050	0.155153767	0.248412052	TRUE	TRUE	TRUE	FALSE
ENSG00000128422	0.618273317	0.250184185	TRUE	FALSE	TRUE	FALSE
ENSG00000128791	0.257219537	0.229794484	TRUE	FALSE	FALSE	FALSE
ENSG00000128849	0.71974214	0.083386316	TRUE	FALSE	FALSE	FALSE
ENSG00000128923	0.534889295	0.138537005	TRUE	FALSE	FALSE	FALSE
ENSG00000128951	0.210856896	0.223593669	TRUE	TRUE	FALSE	TRUE
ENSG00000129007	0.648186132	0.150596765	TRUE	FALSE	TRUE	FALSE
ENSG00000129038	0.625851584	0.116535353	TRUE	FALSE	FALSE	FALSE
ENSG00000129103	0.212760769	0.124609108	TRUE	FALSE	TRUE	FALSE
ENSG00000129116	0.260050434	0.149961081	TRUE	FALSE	FALSE	FALSE
ENSG00000129173	0.629029113	0.137788983	TRUE	FALSE	FALSE	FALSE
ENSG00000129195	0.435674023	0.163175832	TRUE	FALSE	TRUE	FALSE
ENSG00000129347	0.428060271	0.166833625	TRUE	FALSE	TRUE	FALSE
ENSG00000129351	0.196918036	0.14084114	TRUE	FALSE	FALSE	FALSE
ENSG00000129422	0.486949931	0.137679818	TRUE	FALSE	FALSE	FALSE
ENSG00000129460	0.303737194	0.191166947	TRUE	FALSE	TRUE	FALSE
ENSG00000129691	0.302669631	0.119028929	TRUE	FALSE	TRUE	FALSE
ENSG00000130035	0.807591986	0.087498923	TRUE	TRUE	TRUE	FALSE
ENSG00000130176	0.496300513	0.246446736	TRUE	FALSE	FALSE	FALSE
ENSG00000130244	0.499099361	0.190679097	TRUE	FALSE	FALSE	FALSE
ENSG00000130309	0.175541564	0.267106535	TRUE	TRUE	FALSE	TRUE
ENSG00000130311	0.355897653	0.12406076	TRUE	FALSE	FALSE	FALSE
ENSG00000130340	0.424090774	0.150885053	TRUE	FALSE	FALSE	FALSE
ENSG00000130522	0.601121883	0.147535041	TRUE	FALSE	FALSE	FALSE
ENSG00000130544	0.570137734	0.160370531	TRUE	FALSE	FALSE	FALSE
ENSG00000130635	0.474884325	0.116729396	TRUE	FALSE	FALSE	FALSE
ENSG00000130707	0.675952356	0.130870455	TRUE	TRUE	FALSE	TRUE
ENSG00000130725	0.628961642	0.12504747	TRUE	TRUE	TRUE	FALSE
ENSG00000130733	0.474107105	0.143524204	TRUE	FALSE	FALSE	FALSE
ENSG00000130818	0.506137398	0.111601807	TRUE	FALSE	TRUE	FALSE
ENSG00000130921	0.32483044	0.154673961	TRUE	FALSE	FALSE	FALSE
ENSG00000131016	0.39819234	0.141999008	TRUE	FALSE	FALSE	FALSE
ENSG00000131061	0.772587358	0.107759026	TRUE	FALSE	TRUE	FALSE
ENSG00000131095	0.855879457	0.125585683	TRUE	FALSE	FALSE	FALSE
ENSG00000131153	0.328930036	0.177066874	TRUE	FALSE	FALSE	FALSE
ENSG00000131370	0.494758224	0.154299988	TRUE	FALSE	FALSE	FALSE
ENSG00000131473	0.191449185	0.252871555	TRUE	TRUE	FALSE	TRUE
ENSG00000131652	0.33272738	0.127058465	TRUE	FALSE	FALSE	FALSE
ENSG00000131747	0.368333355	0.260507644	TRUE	FALSE	TRUE	FALSE
ENSG00000131931	0.54294267	0.140514665	TRUE	FALSE	FALSE	FALSE
ENSG00000131979	0.859196206	0.160935534	TRUE	TRUE	FALSE	TRUE
ENSG00000132341	0.122530562	0.151325544	TRUE	FALSE	FALSE	FALSE
ENSG00000132382	0.365312638	0.147069516	TRUE	TRUE	FALSE	TRUE
ENSG00000132405	0.356457796	0.14993495	TRUE	FALSE	TRUE	FALSE
ENSG00000132466	0.267133967	0.114939709	TRUE	FALSE	FALSE	FALSE
ENSG00000132471	0.265822056	0.196948475	TRUE	FALSE	FALSE	FALSE
ENSG00000132600	0.441452944	0.188638845	TRUE	TRUE	FALSE	TRUE
ENSG00000132646	0.277094112	0.156287794	TRUE	FALSE	FALSE	FALSE
ENSG00000132688	0.909288583	0.176311132	TRUE	FALSE	FALSE	FALSE
ENSG00000132768	0.271725252	0.149211853	TRUE	FALSE	TRUE	FALSE
ENSG00000132792	0.258339341	0.229074725	TRUE	FALSE	FALSE	FALSE
ENSG00000133119	0.31561144	0.120988271	TRUE	FALSE	FALSE	FALSE
ENSG00000133216	0.43820603	0.166244354	TRUE	FALSE	FALSE	FALSE
ENSG00000133433	0.636013678	0.15876746	TRUE	TRUE	FALSE	TRUE
ENSG00000133466	0.61771984	0.233477087	TRUE	FALSE	FALSE	FALSE
ENSG00000133731	0.378894682	0.167399938	FALSE	FALSE	FALSE	FALSE
ENSG00000134013	0.354252327	0.122183385	TRUE	TRUE	FALSE	FALSE
ENSG00000134057	0.391015278	0.250560699	TRUE	FALSE	TRUE	FALSE
ENSG00000134077	0.323473972	0.15763151	TRUE	FALSE	FALSE	FALSE
ENSG00000134602	0.520581853	0.17813186	TRUE	FALSE	TRUE	FALSE
ENSG00000134684	0.247172711	0.15816752	TRUE	TRUE	FALSE	TRUE
ENSG00000134690	0.419034572	0.187846469	TRUE	FALSE	TRUE	FALSE
ENSG00000134815	0.396939043	0.098816898	TRUE	FALSE	FALSE	FALSE
ENSG00000134884	0.277167557	0.16541479	TRUE	FALSE	FALSE	FALSE
ENSG00000135119	0.406978518	0.150444065	TRUE	FALSE	FALSE	FALSE
ENSG00000135249	0.341457565	0.123738884	TRUE	FALSE	TRUE	FALSE
ENSG00000135334	0.445242477	0.137601449	TRUE	FALSE	FALSE	FALSE
ENSG00000135414	0.496202257	0.135534619	TRUE	FALSE	FALSE	FALSE
ENSG00000135636	0.948987031	0.202102902	TRUE	FALSE	TRUE	FALSE
ENSG00000135698	0.284707209	0.148049016	TRUE	FALSE	FALSE	FALSE
ENSG00000135899	0.45739333	0.113420005	TRUE	FALSE	FALSE	FALSE
ENSG00000135972	0.21012203	0.128229957	TRUE	FALSE	FALSE	FALSE
ENSG00000136010	0.791389356	0.144944901	TRUE	TRUE	FALSE	TRUE
ENSG00000136045	0.263123522	0.183883838	TRUE	FALSE	TRUE	FALSE
ENSG00000136108	0.40682368	0.263931597	TRUE	FALSE	FALSE	FALSE
ENSG00000136114	0.792411835	0.127388635	TRUE	FALSE	FALSE	FALSE
ENSG00000136155	0.910496088	0.156968599	TRUE	FALSE	FALSE	FALSE
ENSG00000136159	0.275732382	0.181014412	TRUE	FALSE	TRUE	FALSE
ENSG00000136169	0.737898312	0.161100229	TRUE	TRUE	FALSE	TRUE
ENSG00000136193	0.230667653	0.122580632	TRUE	FALSE	FALSE	FALSE
ENSG00000136243	0.335057451	0.162747298	TRUE	TRUE	FALSE	TRUE
ENSG00000136367	0.856448268	0.139084588	TRUE	FALSE	TRUE	FALSE
ENSG00000136813	0.329134853	0.212114426	TRUE	FALSE	TRUE	FALSE
ENSG00000136819	0.234158686	0.130880896	TRUE	FALSE	FALSE	FALSE
ENSG00000136824	0.227293411	0.210875488	TRUE	FALSE	TRUE	FALSE
ENSG00000136866	0.807682933	0.161856031	TRUE	FALSE	TRUE	FALSE
ENSG00000136930	0.133252769	0.180644972	TRUE	FALSE	FALSE	FALSE
ENSG00000137074	0.253373619	0.133150268	TRUE	FALSE	FALSE	FALSE
ENSG00000137185	0.517766905	0.1446902	TRUE	FALSE	FALSE	FALSE
ENSG00000137337	0.332483681	0.132008658	TRUE	FALSE	FALSE	FALSE
ENSG00000137343	0.446738612	0.165586541	TRUE	FALSE	FALSE	FALSE
ENSG00000137434	0.795627614	0.157621527	TRUE	FALSE	FALSE	FALSE
ENSG00000137449	0.847651121	0.219893528	TRUE	FALSE	TRUE	FALSE
ENSG00000137478	0.495096809	0.143240021	TRUE	FALSE	TRUE	FALSE
ENSG00000137494	0.492959243	0.127691864	TRUE	FALSE	FALSE	FALSE
ENSG00000137513	0.305624489	0.197444845	TRUE	FALSE	FALSE	FALSE
ENSG00000137628	0.903563772	0.131473725	TRUE	FALSE	FALSE	FALSE
ENSG00000137802	0.629822326	0.117972297	TRUE	FALSE	FALSE	FALSE
ENSG00000137804	0.328276795	0.142741328	TRUE	FALSE	TRUE	FALSE
ENSG00000137807	0.336622504	0.243239404	TRUE	FALSE	TRUE	FALSE
ENSG00000137812	0.412955417	0.132857804	TRUE	FALSE	TRUE	FALSE
ENSG00000137817	0.375965714	0.133365534	TRUE	TRUE	TRUE	FALSE
ENSG00000137825	0.712968842	0.136583371	TRUE	TRUE	FALSE	TRUE
ENSG00000137947	0.356898131	0.153113513	TRUE	FALSE	FALSE	FALSE
ENSG00000138029	0.20467073	0.195878293	TRUE	TRUE	FALSE	TRUE
ENSG00000138050	0.531104873	0.103721755	TRUE	FALSE	TRUE	FALSE
ENSG00000138095	0.242032509	0.120325287	TRUE	FALSE	FALSE	FALSE
ENSG00000138160	0.328183841	0.181273255	TRUE	FALSE	TRUE	FALSE
ENSG00000138161	0.839166384	0.130582421	FALSE	FALSE	FALSE	FALSE
ENSG00000138182	0.41494299	0.19756524	TRUE	FALSE	TRUE	FALSE
ENSG00000138271	0.391758809	0.174738474	TRUE	FALSE	FALSE	FALSE
ENSG00000138346	0.450663589	0.163750571	TRUE	FALSE	FALSE	FALSE
ENSG00000138347	0.940606066	0.165874655	TRUE	FALSE	FALSE	FALSE
ENSG00000138376	0.403093807	0.117869801	TRUE	TRUE	FALSE	TRUE
ENSG00000138439	0.782964654	0.079616947	TRUE	FALSE	TRUE	FALSE
ENSG00000138614	0.265612312	0.159936311	TRUE	FALSE	FALSE	FALSE
ENSG00000138796	0.346288874	0.146947666	TRUE	TRUE	FALSE	TRUE
ENSG00000138801	0.304210656	0.169189379	TRUE	TRUE	TRUE	FALSE
ENSG00000138944	0.897649173	0.165624683	TRUE	FALSE	FALSE	FALSE
ENSG00000139132	0.874314125	0.135364736	TRUE	FALSE	FALSE	FALSE
ENSG00000139180	0.164801542	0.141351083	TRUE	TRUE	FALSE	TRUE
ENSG00000139405	0.32739623	0.164655043	TRUE	FALSE	FALSE	FALSE
ENSG00000139618	0.517444528	0.152714163	TRUE	FALSE	TRUE	FALSE
ENSG00000139684	0.20210596	0.145365348	TRUE	TRUE	FALSE	FALSE
ENSG00000140105	0.303719497	0.136452719	TRUE	TRUE	FALSE	TRUE
ENSG00000140386	0.487944056	0.150627851	TRUE	FALSE	FALSE	FALSE
ENSG00000140455	0.30683347	0.142347288	TRUE	TRUE	FALSE	TRUE
ENSG00000140577	0.523825526	0.114220726	TRUE	FALSE	FALSE	FALSE
ENSG00000140718	0.408749843	0.103945635	TRUE	FALSE	FALSE	FALSE
ENSG00000141258	0.568815392	0.168121322	TRUE	FALSE	FALSE	FALSE
ENSG00000141279	0.249414888	0.108182968	TRUE	TRUE	FALSE	TRUE
ENSG00000141401	0.649019272	0.147954067	TRUE	TRUE	TRUE	FALSE
ENSG00000141448	0.748098595	0.329655811	TRUE	FALSE	TRUE	FALSE
ENSG00000141510	0.395386522	0.126168713	TRUE	FALSE	TRUE	FALSE
ENSG00000141552	0.188698811	0.119028109	TRUE	TRUE	TRUE	TRUE
ENSG00000141971	0.312931137	0.142789516	TRUE	FALSE	FALSE	FALSE
ENSG00000142197	0.888423419	0.138059306	TRUE	FALSE	TRUE	FALSE
ENSG00000142552	0.472662024	0.150543088	TRUE	FALSE	FALSE	FALSE
ENSG00000142556	0.657286171	0.150260742	TRUE	FALSE	FALSE	FALSE
ENSG00000142632	0.509621222	0.116136729	TRUE	FALSE	FALSE	FALSE
ENSG00000142634	0.288448127	0.169624869	TRUE	FALSE	FALSE	FALSE
ENSG00000142657	0.200404758	0.113406326	TRUE	TRUE	FALSE	TRUE
ENSG00000142669	0.129555441	0.136560998	TRUE	FALSE	FALSE	FALSE
ENSG00000142945	0.331702631	0.130755935	TRUE	FALSE	TRUE	FALSE
ENSG00000143147	0.569900061	0.299909844	TRUE	FALSE	TRUE	FALSE
ENSG00000143190	0.549374956	0.126776744	TRUE	FALSE	FALSE	FALSE
ENSG00000143217	0.455956722	0.156374211	TRUE	FALSE	FALSE	FALSE
ENSG00000143379	0.502487707	0.154888843	TRUE	TRUE	TRUE	FALSE
ENSG00000143384	0.269424911	0.161252046	TRUE	FALSE	TRUE	FALSE
ENSG00000143452	0.873469102	0.257260995	TRUE	FALSE	TRUE	FALSE
ENSG00000143476	0.408251976	0.117862599	TRUE	FALSE	TRUE	FALSE
ENSG00000143507	0.789430384	0.102110154	TRUE	FALSE	FALSE	FALSE
ENSG00000143552	0.896628309	0.158881629	TRUE	TRUE	FALSE	TRUE
ENSG00000143554	0.750171194	0.164315885	TRUE	TRUE	TRUE	FALSE
ENSG00000143578	0.626047463	0.145144356	TRUE	FALSE	FALSE	FALSE
ENSG00000143621	0.139876386	0.227937009	TRUE	FALSE	FALSE	FALSE
ENSG00000143669	0.766558927	0.159981229	TRUE	FALSE	TRUE	FALSE
ENSG00000143889	0.34014739	0.142203967	TRUE	FALSE	FALSE	FALSE
ENSG00000143951	0.602323359	0.132071022	TRUE	FALSE	TRUE	FALSE
ENSG00000144029	0.187535881	0.101260198	TRUE	FALSE	FALSE	FALSE
ENSG00000144354	0.549545196	0.100551072	TRUE	FALSE	FALSE	FALSE
ENSG00000144485	0.823737637	0.158482825	TRUE	FALSE	FALSE	FALSE
ENSG00000144554	0.353480906	0.153026246	TRUE	FALSE	FALSE	FALSE
ENSG00000144827	0.333299836	0.20186421	TRUE	FALSE	FALSE	FALSE
ENSG00000144857	0.788351744	0.168501839	TRUE	FALSE	FALSE	FALSE
ENSG00000144895	0.277881069	0.156795744	TRUE	FALSE	FALSE	FALSE
ENSG00000144908	0.680818533	0.161710608	TRUE	TRUE	FALSE	TRUE
ENSG00000144959	0.54927663	0.165572423	TRUE	FALSE	FALSE	FALSE
ENSG00000145041	0.342863623	0.198997392	TRUE	FALSE	FALSE	FALSE
ENSG00000145244	0.811449405	0.12248016	TRUE	FALSE	TRUE	FALSE
ENSG00000145247	0.176455378	0.164804432	TRUE	FALSE	FALSE	FALSE
ENSG00000145386	0.321166089	0.350230943	TRUE	FALSE	TRUE	FALSE
ENSG00000145388	0.460380524	0.153206437	TRUE	TRUE	TRUE	FALSE
ENSG00000145391	0.390773451	0.120837322	TRUE	TRUE	TRUE	FALSE
ENSG00000145425	0.103250155	0.155573365	TRUE	FALSE	FALSE	FALSE
ENSG00000145779	0.680042936	0.110656824	TRUE	FALSE	FALSE	FALSE
ENSG00000145934	0.434586546	0.131000813	TRUE	FALSE	FALSE	FALSE
ENSG00000145990	0.746414412	0.117246369	TRUE	FALSE	FALSE	FALSE
ENSG00000146426	0.621215747	0.145842574	TRUE	TRUE	FALSE	TRUE
ENSG00000146463	0.346899431	0.106025139	TRUE	FALSE	FALSE	FALSE
ENSG00000146670	0.254096892	0.240081162	TRUE	FALSE	TRUE	FALSE
ENSG00000146701	0.117822112	0.466753195	TRUE	TRUE	FALSE	TRUE
ENSG00000146856	0.898767876	0.172384179	TRUE	FALSE	FALSE	FALSE
ENSG00000146950	0.861738154	0.125323665	TRUE	FALSE	FALSE	FALSE
ENSG00000147162	0.283102519	0.193245226	TRUE	TRUE	TRUE	FALSE
ENSG00000147231	0.822474282	0.198779433	TRUE	FALSE	TRUE	FALSE
ENSG00000147421	0.274924518	0.148711073	TRUE	FALSE	TRUE	FALSE
ENSG00000147459	0.372029205	0.204435225	TRUE	FALSE	FALSE	FALSE
ENSG00000147874	0.442714218	0.136850222	TRUE	FALSE	FALSE	FALSE
ENSG00000148219	0.446283326	0.235943373	TRUE	FALSE	FALSE	FALSE
ENSG00000148291	0.385308981	0.144425675	TRUE	FALSE	FALSE	FALSE
ENSG00000148334	0.294196043	0.11638732	FALSE	FALSE	FALSE	FALSE
ENSG00000148399	0.400528779	0.064862962	TRUE	FALSE	TRUE	FALSE
ENSG00000148737	0.498909126	0.145125471	TRUE	FALSE	TRUE	FALSE
ENSG00000148773	0.265187351	0.177435149	TRUE	FALSE	TRUE	FALSE
ENSG00000149489	0.921594309	0.173464294	TRUE	FALSE	FALSE	FALSE
ENSG00000149591	0.523690576	0.13698415	TRUE	FALSE	FALSE	FALSE
ENSG00000149761	0.334920221	0.120006443	TRUE	FALSE	FALSE	FALSE
ENSG00000149806	0.114816869	0.151414986	TRUE	FALSE	FALSE	FALSE
ENSG00000149929	0.409759183	0.170075302	TRUE	TRUE	FALSE	TRUE
ENSG00000150054	0.39330453	0.108454019	TRUE	FALSE	FALSE	FALSE
ENSG00000151093	0.552819251	0.24016745	TRUE	TRUE	FALSE	TRUE
ENSG00000151414	0.365571539	0.133350593	TRUE	FALSE	TRUE	FALSE
ENSG00000151611	0.794200082	0.171100854	TRUE	TRUE	FALSE	TRUE
ENSG00000151718	0.567903308	0.201689954	TRUE	FALSE	FALSE	FALSE
ENSG00000152078	0.58405495	0.154826521	TRUE	FALSE	FALSE	FALSE
ENSG00000152229	0.473688786	0.205049836	TRUE	FALSE	FALSE	FALSE
ENSG00000152242	0.498261587	0.150801458	TRUE	FALSE	FALSE	FALSE
ENSG00000152382	0.45354441	0.269369699	TRUE	FALSE	FALSE	FALSE
ENSG00000152413	0.615243437	0.108746424	TRUE	FALSE	FALSE	FALSE
ENSG00000152443	0.791991419	0.262991256	TRUE	FALSE	FALSE	FALSE
ENSG00000152611	0.900607593	0.190786744	TRUE	FALSE	FALSE	FALSE
ENSG00000153066	0.565308522	0.122152701	TRUE	FALSE	FALSE	FALSE
ENSG00000153147	0.259755515	0.134756253	TRUE	FALSE	FALSE	FALSE
ENSG00000153162	0.854991068	0.095717247	TRUE	FALSE	FALSE	FALSE
ENSG00000153237	0.517747193	0.112355837	TRUE	FALSE	FALSE	FALSE
ENSG00000153779	0.75852228	0.140847939	TRUE	FALSE	FALSE	FALSE
ENSG00000153936	0.480592354	0.17022058	TRUE	TRUE	FALSE	TRUE
ENSG00000154079	0.721743356	0.134509211	TRUE	FALSE	FALSE	FALSE
ENSG00000154118	0.537092165	0.136202802	TRUE	FALSE	TRUE	FALSE
ENSG00000154274	0.714029436	0.15023211	TRUE	FALSE	FALSE	FALSE
ENSG00000154309	0.780196689	0.121344893	TRUE	FALSE	FALSE	FALSE
ENSG00000154447	0.52522934	0.167455258	TRUE	TRUE	FALSE	TRUE
ENSG00000154654	0.923342379	0.129658178	TRUE	FALSE	FALSE	FALSE
ENSG00000155034	0.301756391	0.138072407	TRUE	FALSE	FALSE	FALSE
ENSG00000155393	0.664187211	0.148219272	TRUE	FALSE	TRUE	FALSE
ENSG00000155621	0.450365935	0.112329392	TRUE	FALSE	FALSE	FALSE
ENSG00000155629	0.804593094	0.117573862	TRUE	FALSE	FALSE	FALSE
ENSG00000155792	0.938286374	0.119054685	TRUE	FALSE	FALSE	FALSE
ENSG00000155868	0.368125221	0.123366267	TRUE	FALSE	FALSE	FALSE
ENSG00000156011	0.593942865	0.153347449	TRUE	FALSE	TRUE	FALSE
ENSG00000156026	0.319824808	0.100630068	TRUE	FALSE	FALSE	FALSE
ENSG00000156239	0.410808066	0.173194883	TRUE	TRUE	TRUE	FALSE
ENSG00000156261	0.127381141	0.169740963	TRUE	FALSE	FALSE	FALSE
ENSG00000156510	0.784336045	0.409260643	TRUE	TRUE	FALSE	TRUE
ENSG00000156675	0.332156515	0.158367138	TRUE	FALSE	FALSE	FALSE
ENSG00000156802	0.34987105	0.146619904	TRUE	FALSE	TRUE	FALSE
ENSG00000156853	0.674894461	0.126710621	TRUE	FALSE	FALSE	FALSE
ENSG00000156970	0.32835317	0.15250161	TRUE	FALSE	TRUE	FALSE
ENSG00000157184	0.561438813	0.115023112	TRUE	TRUE	TRUE	FALSE
ENSG00000157191	0.324702533	0.175442515	TRUE	FALSE	FALSE	FALSE
ENSG00000157227	0.772248259	0.144583421	TRUE	FALSE	FALSE	FALSE
ENSG00000157259	0.445911113	0.135518464	TRUE	FALSE	TRUE	FALSE
ENSG00000157456	0.363995821	0.160880627	TRUE	FALSE	TRUE	FALSE
ENSG00000157764	0.615354616	0.174666635	TRUE	FALSE	FALSE	FALSE
ENSG00000157916	0.202708977	0.111444495	TRUE	FALSE	FALSE	FALSE
ENSG00000158125	0.729696878	0.157892959	TRUE	TRUE	FALSE	TRUE
ENSG00000158161	0.336790488	0.140158781	TRUE	FALSE	TRUE	FALSE
ENSG00000158321	0.490668579	0.154973738	TRUE	FALSE	TRUE	FALSE
ENSG00000158402	0.532660041	0.122725641	TRUE	FALSE	FALSE	FALSE
ENSG00000158480	0.446227889	0.125177391	TRUE	FALSE	FALSE	FALSE
ENSG00000158555	0.355806016	0.149130513	TRUE	FALSE	FALSE	FALSE
ENSG00000158615	0.321410449	0.144261408	TRUE	FALSE	FALSE	FALSE
ENSG00000158717	0.600420268	0.126989258	TRUE	FALSE	FALSE	FALSE
ENSG00000159069	0.287486815	0.105770537	TRUE	FALSE	FALSE	FALSE
ENSG00000159216	0.457457448	0.127459511	TRUE	FALSE	FALSE	FALSE
ENSG00000159263	0.918517847	0.163467518	TRUE	FALSE	FALSE	FALSE
ENSG00000159335	0.322369593	0.135358993	TRUE	FALSE	FALSE	FALSE
ENSG00000159882	0.753102384	0.12036491	TRUE	FALSE	FALSE	FALSE
ENSG00000160075	0.215230823	0.135391264	TRUE	FALSE	FALSE	FALSE
ENSG00000160124	0.255557312	0.171565479	TRUE	FALSE	FALSE	FALSE
ENSG00000160211	0.263603363	0.138360129	TRUE	TRUE	FALSE	TRUE
ENSG00000160446	0.296389774	0.130743122	TRUE	TRUE	FALSE	TRUE
ENSG00000160539	0.856847006	0.123114803	TRUE	TRUE	FALSE	TRUE
ENSG00000160710	0.235430362	0.132552201	TRUE	FALSE	FALSE	FALSE
ENSG00000160714	0.365757818	0.120922977	TRUE	TRUE	FALSE	TRUE
ENSG00000160781	0.724609283	0.123514553	FALSE	FALSE	FALSE	FALSE
ENSG00000160908	0.398917394	0.150165656	TRUE	FALSE	TRUE	FALSE
ENSG00000161011	0.315034261	0.278807565	TRUE	FALSE	FALSE	FALSE
ENSG00000161642	0.542037259	0.138929988	TRUE	FALSE	FALSE	FALSE
ENSG00000161800	0.331035782	0.176024111	TRUE	FALSE	TRUE	FALSE
ENSG00000161956	0.835214953	0.120417174	TRUE	FALSE	TRUE	FALSE
ENSG00000162066	0.463001901	0.14238539	TRUE	TRUE	FALSE	TRUE
ENSG00000162302	0.371554584	0.155443247	TRUE	FALSE	FALSE	FALSE
ENSG00000162396	0.524208555	0.098209569	TRUE	FALSE	FALSE	FALSE
ENSG00000162512	0.453243617	0.311489521	TRUE	FALSE	TRUE	FALSE
ENSG00000162623	0.290735015	0.204136162	TRUE	TRUE	FALSE	TRUE
ENSG00000162733	0.8676837	0.134914164	TRUE	FALSE	TRUE	FALSE
ENSG00000162772	0.565395553	0.156049501	TRUE	FALSE	TRUE	FALSE
ENSG00000162927	0.586054501	0.126596537	TRUE	FALSE	FALSE	FALSE
ENSG00000162999	0.809898543	0.237772099	TRUE	FALSE	TRUE	FALSE
ENSG00000163002	0.363737648	0.144406549	TRUE	TRUE	FALSE	TRUE
ENSG00000163053	0.91256003	0.189145313	TRUE	FALSE	FALSE	FALSE
ENSG00000163069	0.31574008	0.176956325	TRUE	FALSE	FALSE	FALSE
ENSG00000163235	0.606640261	0.107613121	TRUE	FALSE	FALSE	FALSE
ENSG00000163249	0.553680394	0.136181445	TRUE	FALSE	TRUE	FALSE
ENSG00000163348	0.352593879	0.173877628	TRUE	FALSE	FALSE	FALSE
ENSG00000163431	0.931622293	0.133741692	TRUE	FALSE	FALSE	FALSE
ENSG00000163565	0.380341673	0.15019968	TRUE	FALSE	FALSE	FALSE
ENSG00000163602	0.4963635	0.161225472	TRUE	FALSE	FALSE	FALSE
ENSG00000163607	0.365203824	0.271045787	TRUE	FALSE	FALSE	FALSE
ENSG00000163608	0.301397625	0.161696836	TRUE	FALSE	TRUE	FALSE
ENSG00000163644	0.621470143	0.188907489	TRUE	FALSE	FALSE	FALSE
ENSG00000163655	0.269666764	0.134766964	TRUE	TRUE	FALSE	TRUE
ENSG00000163697	0.339478157	0.163127097	TRUE	FALSE	FALSE	FALSE
ENSG00000163781	0.345232483	0.134092667	TRUE	FALSE	FALSE	FALSE
ENSG00000163807	0.473129996	0.164151649	TRUE	FALSE	TRUE	FALSE
ENSG00000163874	0.648043364	0.185828095	TRUE	FALSE	FALSE	FALSE
ENSG00000163938	0.284220221	0.140831902	TRUE	FALSE	FALSE	FALSE
ENSG00000163950	0.378571724	0.138555665	TRUE	FALSE	TRUE	FALSE
ENSG00000164062	0.263499802	0.112551717	TRUE	FALSE	FALSE	FALSE
ENSG00000164163	0.263624843	0.129067327	TRUE	FALSE	FALSE	FALSE
ENSG00000164171	0.619051228	0.157651663	TRUE	FALSE	TRUE	FALSE
ENSG00000164190	0.300162247	0.131379993	TRUE	FALSE	FALSE	FALSE
ENSG00000164329	0.419854484	0.190549567	TRUE	TRUE	FALSE	TRUE
ENSG00000164338	0.409206638	0.119966994	TRUE	FALSE	FALSE	FALSE
ENSG00000164346	0.232496339	0.12163017	TRUE	FALSE	FALSE	FALSE
ENSG00000164535	0.298553703	0.134590528	TRUE	TRUE	FALSE	TRUE
ENSG00000164543	0.30926349	0.121235782	TRUE	FALSE	TRUE	FALSE
ENSG00000164649	0.331605096	0.163823718	TRUE	FALSE	FALSE	FALSE
ENSG00000164778	0.929403803	0.165659242	TRUE	FALSE	FALSE	FALSE
ENSG00000164904	0.244825428	0.131056467	TRUE	TRUE	TRUE	FALSE
ENSG00000164941	0.405980182	0.165237675	TRUE	FALSE	TRUE	FALSE
ENSG00000164944	0.427190981	0.153088559	TRUE	FALSE	FALSE	FALSE
ENSG00000164951	0.465420837	0.156582747	TRUE	TRUE	TRUE	FALSE
ENSG00000164989	0.825863975	0.126265929	TRUE	FALSE	TRUE	FALSE
ENSG00000165046	0.285090425	0.153247005	TRUE	FALSE	TRUE	FALSE
ENSG00000165156	0.351058755	0.128101592	TRUE	FALSE	FALSE	FALSE
ENSG00000165264	0.174400607	0.149554092	TRUE	TRUE	FALSE	TRUE
ENSG00000165280	0.149549978	0.245754866	TRUE	FALSE	FALSE	FALSE
ENSG00000165434	0.633564485	0.157386547	TRUE	TRUE	FALSE	TRUE
ENSG00000165501	0.227924203	0.153582437	TRUE	FALSE	FALSE	FALSE
ENSG00000165626	0.500901045	0.181785059	TRUE	FALSE	TRUE	FALSE
ENSG00000165660	0.501810666	0.157765844	TRUE	FALSE	TRUE	FALSE
ENSG00000165684	0.656161231	0.143478952	TRUE	FALSE	FALSE	FALSE
ENSG00000165698	0.557324617	0.41282789	TRUE	FALSE	FALSE	FALSE
ENSG00000165716	0.617020557	0.167640688	TRUE	FALSE	FALSE	FALSE
ENSG00000165732	0.25152859	0.143597775	TRUE	FALSE	TRUE	FALSE
ENSG00000165792	0.220909432	0.108180701	TRUE	TRUE	FALSE	TRUE
ENSG00000166123	0.441433525	0.143754428	TRUE	TRUE	FALSE	TRUE
ENSG00000166165	0.38781864	0.170221436	TRUE	TRUE	FALSE	TRUE
ENSG00000166197	0.259278452	0.121678062	TRUE	FALSE	FALSE	FALSE
ENSG00000166263	0.713915703	0.167960543	TRUE	FALSE	FALSE	FALSE
ENSG00000166321	0.643186203	0.118559467	FALSE	FALSE	TRUE	FALSE
ENSG00000166343	0.894194002	0.114662928	TRUE	FALSE	FALSE	FALSE
ENSG00000166347	0.222076014	0.091335962	TRUE	FALSE	FALSE	FALSE
ENSG00000166411	0.258046621	0.179407657	TRUE	TRUE	FALSE	TRUE
ENSG00000166477	0.30297308	0.161376778	TRUE	FALSE	FALSE	FALSE
ENSG00000166483	0.387659115	0.150530048	TRUE	FALSE	FALSE	FALSE
ENSG00000166526	0.384247818	0.166591956	TRUE	FALSE	FALSE	FALSE
ENSG00000166582	0.591729361	0.155760572	TRUE	FALSE	TRUE	FALSE
ENSG00000166794	0.116505402	0.141040205	TRUE	TRUE	FALSE	TRUE
ENSG00000166797	0.172570399	0.137031004	TRUE	FALSE	FALSE	FALSE
ENSG00000166912	0.63540641	0.130305959	TRUE	FALSE	FALSE	FALSE
ENSG00000166963	0.556384558	0.156076496	TRUE	FALSE	FALSE	FALSE
ENSG00000167065	0.478831755	0.439803325	TRUE	FALSE	TRUE	FALSE
ENSG00000167216	0.938846063	0.115463746	TRUE	FALSE	FALSE	FALSE
ENSG00000167280	0.684957708	0.184672503	TRUE	TRUE	FALSE	TRUE
ENSG00000167380	0.495631755	0.152220821	TRUE	FALSE	FALSE	FALSE
ENSG00000167461	0.237249186	0.121062944	TRUE	FALSE	FALSE	FALSE
ENSG00000167470	0.578216232	0.149657698	TRUE	FALSE	TRUE	FALSE
ENSG00000167548	0.481647698	0.135875936	TRUE	TRUE	TRUE	FALSE
ENSG00000167555	0.727729298	0.179260824	TRUE	FALSE	FALSE	FALSE
ENSG00000167644	0.260935481	0.148653091	TRUE	FALSE	FALSE	FALSE
ENSG00000167646	0.746397527	0.173400513	TRUE	FALSE	FALSE	FALSE
ENSG00000167674	0.466724254	0.112108873	TRUE	FALSE	FALSE	FALSE
ENSG00000167685	0.526370066	0.110064537	TRUE	FALSE	TRUE	FALSE
ENSG00000167767	0.221728611	0.123013886	TRUE	FALSE	FALSE	FALSE
ENSG00000167792	0.18614687	0.155691167	TRUE	TRUE	FALSE	TRUE
ENSG00000167889	0.546998254	0.194574536	TRUE	TRUE	TRUE	FALSE
ENSG00000167964	0.740865929	0.163403921	TRUE	FALSE	FALSE	FALSE
ENSG00000167984	0.947210093	0.131832311	TRUE	FALSE	FALSE	FALSE
ENSG00000168101	0.302174224	0.126022339	FALSE	FALSE	FALSE	FALSE
ENSG00000168116	0.401259309	0.110478236	TRUE	FALSE	FALSE	FALSE
ENSG00000168152	0.823828965	0.149720136	TRUE	FALSE	FALSE	FALSE
ENSG00000168159	0.354181214	0.220036099	TRUE	TRUE	TRUE	FALSE
ENSG00000168291	0.256390636	0.182385076	TRUE	TRUE	FALSE	TRUE
ENSG00000168306	0.822009064	0.153568959	TRUE	TRUE	FALSE	TRUE
ENSG00000168411	0.344920477	0.12609355	TRUE	TRUE	FALSE	TRUE
ENSG00000168476	0.380202509	0.124570722	TRUE	FALSE	FALSE	FALSE
ENSG00000168497	0.534467799	0.189193136	TRUE	FALSE	TRUE	FALSE
ENSG00000168679	0.685869626	0.150090641	TRUE	TRUE	FALSE	FALSE
ENSG00000168734	0.303815622	0.097503743	TRUE	FALSE	FALSE	FALSE
ENSG00000168904	0.697002032	0.119613485	TRUE	FALSE	FALSE	FALSE
ENSG00000168918	0.585431886	0.188526998	TRUE	TRUE	FALSE	TRUE
ENSG00000168958	0.2009375	0.14394011	TRUE	FALSE	FALSE	FALSE
ENSG00000169180	0.274235406	0.138438285	TRUE	TRUE	FALSE	TRUE
ENSG00000169217	0.261551908	0.215046242	TRUE	FALSE	TRUE	FALSE
ENSG00000169220	0.844438738	0.136969757	TRUE	FALSE	FALSE	FALSE
ENSG00000169228	0.424470549	0.163598495	TRUE	FALSE	FALSE	FALSE
ENSG00000169247	0.754897374	0.229293911	TRUE	FALSE	FALSE	FALSE
ENSG00000169564	0.140583354	0.139839416	TRUE	FALSE	FALSE	FALSE
ENSG00000169612	0.311813983	0.125689159	TRUE	FALSE	FALSE	FALSE
ENSG00000169710	0.449892624	0.147264542	TRUE	TRUE	FALSE	TRUE
ENSG00000169733	0.559268849	0.137598388	TRUE	FALSE	FALSE	FALSE
ENSG00000169740	0.325238575	0.146009226	TRUE	FALSE	TRUE	FALSE
ENSG00000169919	0.295047691	0.108311248	TRUE	TRUE	FALSE	FALSE
ENSG00000170004	0.290823057	0.159588185	TRUE	FALSE	FALSE	FALSE
ENSG00000170322	0.485086903	0.141273725	TRUE	FALSE	TRUE	FALSE
ENSG00000170345	0.879120149	0.147238326	TRUE	FALSE	TRUE	FALSE
ENSG00000170473	0.388870574	0.158824839	TRUE	FALSE	FALSE	FALSE
ENSG00000170689	0.617525993	0.13890744	TRUE	FALSE	FALSE	FALSE
ENSG00000170775	0.900316654	0.158649757	TRUE	FALSE	FALSE	FALSE
ENSG00000171150	0.507633875	0.116988271	TRUE	FALSE	FALSE	FALSE
ENSG00000171161	0.500586882	0.176719058	TRUE	FALSE	TRUE	FALSE
ENSG00000171174	0.806252277	0.173438543	TRUE	TRUE	FALSE	TRUE
ENSG00000171320	0.372137051	0.156452951	TRUE	TRUE	TRUE	FALSE
ENSG00000171346	0.53160094	0.235008827	TRUE	FALSE	FALSE	FALSE
ENSG00000171405	0.511099441	0.13073212	TRUE	FALSE	FALSE	FALSE
ENSG00000171421	0.236468565	0.143803161	TRUE	FALSE	FALSE	FALSE
ENSG00000171462	0.780712577	0.15482496	TRUE	FALSE	FALSE	FALSE
ENSG00000171488	0.506378961	0.130567214	TRUE	FALSE	FALSE	FALSE
ENSG00000171492	0.643958092	0.285699326	FALSE	FALSE	FALSE	FALSE
ENSG00000171772	0.429441832	0.164311085	TRUE	FALSE	FALSE	FALSE
ENSG00000171824	0.24707547	0.14389721	TRUE	FALSE	FALSE	FALSE
ENSG00000171848	0.313529681	0.322823269	TRUE	TRUE	TRUE	FALSE
ENSG00000171953	0.401203425	0.166504292	TRUE	FALSE	FALSE	FALSE
ENSG00000171988	0.266742873	0.140057625	TRUE	FALSE	FALSE	FALSE
ENSG00000172006	0.920700756	0.119641549	TRUE	FALSE	FALSE	FALSE
ENSG00000172053	0.219905584	0.133885708	TRUE	TRUE	FALSE	TRUE
ENSG00000172059	0.478643478	0.120804167	TRUE	FALSE	TRUE	FALSE
ENSG00000172167	0.44340414	0.110735303	TRUE	FALSE	TRUE	FALSE
ENSG00000172171	0.433804045	0.119333328	TRUE	FALSE	FALSE	FALSE
ENSG00000172175	0.503158949	0.12371441	TRUE	FALSE	FALSE	FALSE
ENSG00000172216	0.434257574	0.218253498	TRUE	FALSE	TRUE	FALSE
ENSG00000172239	0.24367194	0.149374351	TRUE	FALSE	FALSE	FALSE
ENSG00000172260	0.624091633	0.069959759	TRUE	FALSE	FALSE	FALSE
ENSG00000172262	0.351093111	0.11769042	TRUE	FALSE	FALSE	FALSE
ENSG00000172292	0.404729565	0.124186323	FALSE	FALSE	FALSE	FALSE
ENSG00000172465	0.62321741	0.231283421	TRUE	FALSE	FALSE	FALSE
ENSG00000172493	0.474391568	0.174926933	TRUE	FALSE	FALSE	FALSE
ENSG00000172590	0.237566811	0.16028619	TRUE	FALSE	TRUE	FALSE
ENSG00000172594	0.711305219	0.139550288	TRUE	FALSE	FALSE	FALSE
ENSG00000172663	0.331498704	0.120409118	TRUE	FALSE	FALSE	FALSE
ENSG00000172731	0.306963161	0.108349903	TRUE	FALSE	FALSE	FALSE
ENSG00000172932	0.524785961	0.133181165	TRUE	FALSE	FALSE	FALSE
ENSG00000172985	0.445657268	0.19285098	TRUE	TRUE	TRUE	FALSE
ENSG00000173083	0.639921986	0.376230734	TRUE	TRUE	FALSE	TRUE
ENSG00000173486	0.221135177	0.139453926	TRUE	TRUE	FALSE	TRUE
ENSG00000173599	0.544595064	0.124654007	TRUE	TRUE	TRUE	FALSE
ENSG00000173848	0.464485892	0.118183337	TRUE	FALSE	TRUE	FALSE
ENSG00000174282	0.478393302	0.113834967	TRUE	FALSE	FALSE	FALSE
ENSG00000174444	0.101883418	0.134671616	TRUE	FALSE	TRUE	FALSE
ENSG00000174607	0.554986005	0.184827789	TRUE	TRUE	FALSE	TRUE
ENSG00000174749	0.541043049	0.074373617	TRUE	FALSE	FALSE	FALSE
ENSG00000174943	0.646743633	0.162823807	TRUE	FALSE	FALSE	FALSE
ENSG00000175054	0.464255992	0.133897296	TRUE	FALSE	FALSE	FALSE
ENSG00000175063	0.448613401	0.159357207	TRUE	TRUE	TRUE	FALSE
ENSG00000175175	0.847802018	0.124335558	TRUE	FALSE	TRUE	FALSE
ENSG00000175197	0.650796666	0.161886122	TRUE	FALSE	FALSE	FALSE
ENSG00000175309	0.505717893	0.233875511	TRUE	TRUE	TRUE	FALSE
ENSG00000175395	0.89344985	0.139054815	TRUE	FALSE	FALSE	FALSE
ENSG00000175573	0.36818639	0.137797122	TRUE	FALSE	FALSE	FALSE
ENSG00000175691	0.824838178	0.110740847	TRUE	FALSE	FALSE	FALSE
ENSG00000175806	0.380367434	0.109898534	TRUE	TRUE	FALSE	TRUE
ENSG00000175931	0.421827398	0.110236544	TRUE	TRUE	FALSE	TRUE
ENSG00000176406	0.870512093	0.159924682	TRUE	FALSE	FALSE	FALSE
ENSG00000176476	0.559372657	0.162466856	TRUE	FALSE	TRUE	FALSE
ENSG00000176731	0.197858951	0.120917952	TRUE	FALSE	FALSE	FALSE
ENSG00000177189	0.505961365	0.141452016	TRUE	FALSE	FALSE	FALSE
ENSG00000177311	0.491946327	0.160096648	TRUE	FALSE	FALSE	FALSE
ENSG00000177352	0.870384319	0.194915378	TRUE	FALSE	FALSE	FALSE
ENSG00000177494	0.883103518	0.116687901	TRUE	FALSE	FALSE	FALSE
ENSG00000177606	0.44723969	0.161620323	TRUE	FALSE	TRUE	FALSE
ENSG00000177613	0.346971743	0.128213921	TRUE	FALSE	FALSE	FALSE
ENSG00000177646	0.348352071	0.148304012	TRUE	TRUE	FALSE	TRUE
ENSG00000177732	0.518226193	0.210890694	TRUE	FALSE	FALSE	FALSE
ENSG00000177733	0.262086214	0.161367299	TRUE	FALSE	FALSE	FALSE
ENSG00000177830	0.268908737	0.13979871	TRUE	FALSE	FALSE	FALSE
ENSG00000177853	0.519561857	0.136469183	TRUE	FALSE	TRUE	FALSE
ENSG00000177868	0.382976077	0.163657807	TRUE	FALSE	TRUE	FALSE
ENSG00000177875	0.760561795	0.128346247	TRUE	FALSE	FALSE	FALSE
ENSG00000177951	0.410879701	0.16554217	TRUE	FALSE	FALSE	FALSE
ENSG00000177971	0.263309384	0.140798757	TRUE	FALSE	FALSE	FALSE
ENSG00000177990	0.551955384	0.152497321	TRUE	FALSE	TRUE	FALSE
ENSG00000178127	0.144386333	0.193383797	TRUE	TRUE	FALSE	TRUE
ENSG00000178307	0.232896478	0.121298778	TRUE	FALSE	FALSE	FALSE
ENSG00000178498	0.897769262	0.161017133	TRUE	FALSE	FALSE	FALSE
ENSG00000178685	0.878640691	0.137040402	TRUE	TRUE	FALSE	TRUE
ENSG00000178691	0.439438806	0.146251633	TRUE	FALSE	TRUE	FALSE
ENSG00000178878	0.791611339	0.132983882	TRUE	FALSE	FALSE	FALSE
ENSG00000178922	0.895105887	0.110806295	TRUE	TRUE	FALSE	TRUE
ENSG00000178982	0.136618668	0.232625359	TRUE	FALSE	FALSE	FALSE
ENSG00000178999	0.350421665	0.1591054	TRUE	FALSE	TRUE	FALSE
ENSG00000179008	0.842251763	0.170915021	TRUE	FALSE	TRUE	FALSE
ENSG00000179010	0.15252998	0.124316069	TRUE	FALSE	FALSE	FALSE
ENSG00000179104	0.90054947	0.188698323	TRUE	FALSE	FALSE	FALSE
ENSG00000179133	0.923417721	0.132977397	TRUE	FALSE	FALSE	FALSE
ENSG00000179134	0.419761906	0.169843654	TRUE	FALSE	FALSE	FALSE
ENSG00000179532	0.750153644	0.151392713	TRUE	FALSE	TRUE	FALSE
ENSG00000179918	0.330733307	0.146351863	TRUE	TRUE	FALSE	TRUE
ENSG00000179965	0.500734805	0.109039124	TRUE	FALSE	FALSE	FALSE
ENSG00000179988	0.718191351	0.106327895	TRUE	FALSE	FALSE	FALSE
ENSG00000180035	0.788072727	0.084260099	TRUE	FALSE	FALSE	FALSE
ENSG00000180104	0.364820864	0.13629505	TRUE	FALSE	FALSE	FALSE
ENSG00000180287	0.685563286	0.13527812	TRUE	FALSE	FALSE	FALSE
ENSG00000180543	0.391993261	0.082487474	TRUE	FALSE	FALSE	FALSE
ENSG00000180822	0.317134905	0.136298013	TRUE	FALSE	FALSE	FALSE
ENSG00000180881	0.927092733	0.196073591	TRUE	FALSE	TRUE	FALSE
ENSG00000181035	0.834177918	0.266171255	TRUE	TRUE	TRUE	FALSE
ENSG00000181038	0.397726291	0.149771411	TRUE	TRUE	FALSE	TRUE
ENSG00000181090	0.371630401	0.140335094	TRUE	TRUE	FALSE	TRUE
ENSG00000181274	0.873900283	0.166740895	TRUE	FALSE	FALSE	FALSE
ENSG00000181450	0.772348216	0.17425939	TRUE	FALSE	TRUE	FALSE
ENSG00000181513	0.851378596	0.174521108	TRUE	FALSE	TRUE	FALSE
ENSG00000181610	0.206453586	0.139958322	TRUE	FALSE	FALSE	FALSE
ENSG00000181666	0.56829257	0.14728905	TRUE	FALSE	FALSE	FALSE
ENSG00000181722	0.405289489	0.140914171	TRUE	FALSE	FALSE	FALSE
ENSG00000181789	0.260881794	0.149468712	TRUE	TRUE	FALSE	TRUE
ENSG00000181938	0.445479529	0.142527788	TRUE	FALSE	FALSE	FALSE
ENSG00000182247	0.374968088	0.143594894	TRUE	TRUE	FALSE	TRUE
ENSG00000182325	0.397711607	0.163293201	TRUE	FALSE	TRUE	FALSE
ENSG00000182481	0.376884982	0.150228683	TRUE	FALSE	TRUE	FALSE
ENSG00000182670	0.41619996	0.139200657	TRUE	TRUE	FALSE	TRUE
ENSG00000182810	0.584420626	0.178141626	TRUE	FALSE	FALSE	FALSE
ENSG00000182944	0.188762738	0.135470539	TRUE	FALSE	FALSE	FALSE
ENSG00000183011	0.215520777	0.141424008	TRUE	FALSE	FALSE	FALSE
ENSG00000183044	0.685657326	0.165320833	TRUE	TRUE	FALSE	TRUE
ENSG00000183166	0.612650861	0.143676106	TRUE	FALSE	FALSE	FALSE
ENSG00000183248	0.817718102	0.146647155	TRUE	FALSE	TRUE	FALSE
ENSG00000183291	0.207495536	0.273834644	TRUE	FALSE	FALSE	FALSE
ENSG00000183354	0.525215326	0.120734126	TRUE	FALSE	FALSE	FALSE
ENSG00000183513	0.242890001	0.125601557	TRUE	FALSE	FALSE	FALSE
ENSG00000183527	0.349127581	0.157874835	TRUE	FALSE	FALSE	FALSE
ENSG00000183617	0.288829202	0.105743523	TRUE	FALSE	FALSE	FALSE
ENSG00000183665	0.381130785	0.166840133	TRUE	TRUE	FALSE	TRUE
ENSG00000183696	0.241677255	0.194246359	TRUE	TRUE	FALSE	TRUE
ENSG00000183762	0.752326578	0.130604192	TRUE	FALSE	FALSE	FALSE
ENSG00000183943	0.524619895	0.142660273	TRUE	FALSE	FALSE	FALSE
ENSG00000183963	0.331660718	0.232450603	TRUE	FALSE	FALSE	FALSE
ENSG00000184216	0.170176741	0.152745716	TRUE	FALSE	FALSE	FALSE
ENSG00000184277	0.355211184	0.236048775	TRUE	FALSE	TRUE	FALSE
ENSG00000184384	0.847890198	0.123483498	TRUE	FALSE	FALSE	FALSE
ENSG00000184508	0.50288629	0.167002414	TRUE	FALSE	FALSE	FALSE
ENSG00000184640	0.297403337	0.146291367	TRUE	FALSE	FALSE	FALSE
ENSG00000184661	0.421261892	0.225780323	TRUE	FALSE	TRUE	FALSE
ENSG00000184867	0.433467292	0.107663346	TRUE	FALSE	TRUE	FALSE
ENSG00000184967	0.271445773	0.132824914	TRUE	FALSE	FALSE	FALSE
ENSG00000185022	0.560697402	0.130216614	TRUE	FALSE	FALSE	FALSE
ENSG00000185024	0.553023794	0.131899383	TRUE	FALSE	TRUE	FALSE
ENSG00000185347	0.504514198	0.121870077	TRUE	FALSE	FALSE	FALSE
ENSG00000185442	0.862106524	0.232962376	TRUE	FALSE	FALSE	FALSE
ENSG00000185567	0.354742223	0.174867635	TRUE	FALSE	FALSE	FALSE
ENSG00000185624	0.159012665	0.149132702	TRUE	TRUE	FALSE	TRUE
ENSG00000185721	0.176842432	0.102344166	TRUE	FALSE	FALSE	FALSE
ENSG00000185730	0.525325951	0.150422546	TRUE	FALSE	FALSE	FALSE
ENSG00000185745	0.914032155	0.114681559	TRUE	FALSE	FALSE	FALSE
ENSG00000185808	0.657638525	0.148846724	TRUE	TRUE	TRUE	FALSE
ENSG00000185869	0.67022013	0.137334676	TRUE	FALSE	FALSE	FALSE
ENSG00000186111	0.459201747	0.16784682	TRUE	TRUE	FALSE	TRUE
ENSG00000186166	0.315327835	0.16772747	TRUE	FALSE	FALSE	FALSE
ENSG00000186185	0.34925286	0.248948662	TRUE	FALSE	TRUE	FALSE
ENSG00000186451	0.883137747	0.168592784	TRUE	FALSE	FALSE	FALSE
ENSG00000186871	0.420564156	0.158102571	TRUE	FALSE	FALSE	FALSE
ENSG00000187514	0.148049701	0.157142941	TRUE	FALSE	FALSE	FALSE
ENSG00000187607	0.548058991	0.122530677	TRUE	FALSE	FALSE	FALSE
ENSG00000187866	0.506188501	0.180664494	TRUE	FALSE	FALSE	FALSE
ENSG00000187994	0.940145697	0.128017623	TRUE	FALSE	FALSE	FALSE
ENSG00000188167	0.816510617	0.221770779	TRUE	TRUE	TRUE	FALSE
ENSG00000188283	0.773505826	0.181378217	TRUE	FALSE	FALSE	FALSE
ENSG00000188368	0.675590701	0.193850524	TRUE	FALSE	TRUE	FALSE
ENSG00000188486	0.235796075	0.202933796	TRUE	FALSE	TRUE	FALSE
ENSG00000188620	0.91441406	0.156830056	TRUE	FALSE	TRUE	FALSE
ENSG00000188976	0.230115788	0.157643503	TRUE	FALSE	TRUE	FALSE
ENSG00000189057	0.575995777	0.118514133	TRUE	FALSE	FALSE	FALSE
ENSG00000189060	0.409240467	0.158453368	TRUE	FALSE	TRUE	FALSE
ENSG00000189091	0.29715298	0.138901738	TRUE	FALSE	FALSE	FALSE
ENSG00000189144	0.79472432	0.193286971	TRUE	FALSE	FALSE	FALSE
ENSG00000189221	0.471881891	0.157298468	TRUE	TRUE	FALSE	TRUE
ENSG00000189241	0.329416724	0.170054374	TRUE	FALSE	FALSE	FALSE
ENSG00000189266	0.317549004	0.101193985	TRUE	FALSE	FALSE	FALSE
ENSG00000189269	0.928105407	0.16321419	TRUE	FALSE	FALSE	FALSE
ENSG00000196365	0.355477711	0.117592267	TRUE	FALSE	FALSE	FALSE
ENSG00000196388	0.932668226	0.169763128	TRUE	FALSE	FALSE	FALSE
ENSG00000196391	0.932802053	0.167284716	TRUE	FALSE	FALSE	FALSE
ENSG00000196419	0.126595845	0.137684826	TRUE	FALSE	FALSE	FALSE
ENSG00000196505	0.326945825	0.137349722	TRUE	FALSE	TRUE	FALSE
ENSG00000196588	0.437217006	0.140996485	TRUE	FALSE	FALSE	FALSE
ENSG00000196652	0.37528943	0.120218846	TRUE	FALSE	FALSE	FALSE
ENSG00000196712	0.409993811	0.204315992	TRUE	FALSE	FALSE	FALSE
ENSG00000196839	0.331751267	0.45214827	TRUE	TRUE	FALSE	TRUE
ENSG00000197024	0.831565903	0.148713362	TRUE	FALSE	FALSE	FALSE
ENSG00000197355	0.679990382	0.218687472	TRUE	TRUE	FALSE	TRUE
ENSG00000197712	0.359302885	0.147007492	TRUE	FALSE	FALSE	FALSE
ENSG00000197747	0.19003436	0.258194349	TRUE	FALSE	TRUE	FALSE
ENSG00000197757	0.745959437	0.126990075	TRUE	FALSE	FALSE	FALSE
ENSG00000197776	0.890656501	0.156835994	TRUE	FALSE	FALSE	FALSE
ENSG00000197915	0.815630843	0.137031189	TRUE	FALSE	FALSE	FALSE
ENSG00000198081	0.596820716	0.133577663	TRUE	FALSE	FALSE	FALSE
ENSG00000198142	0.480676771	0.139583442	TRUE	FALSE	FALSE	FALSE
ENSG00000198356	0.240046484	0.156544237	TRUE	FALSE	FALSE	FALSE
ENSG00000198517	0.404849676	0.164160037	TRUE	FALSE	FALSE	FALSE
ENSG00000198682	0.389454775	0.126059447	TRUE	TRUE	FALSE	TRUE
ENSG00000198722	0.599633443	0.114939881	TRUE	FALSE	TRUE	FALSE
ENSG00000198730	0.306323238	0.159174319	TRUE	FALSE	FALSE	FALSE
ENSG00000198740	0.560117729	0.147958997	TRUE	FALSE	FALSE	FALSE
ENSG00000198768	0.920592359	0.141285574	TRUE	FALSE	FALSE	FALSE
ENSG00000198826	0.341772843	0.142394859	TRUE	FALSE	FALSE	FALSE
ENSG00000198898	0.233935527	0.272046193	TRUE	FALSE	FALSE	FALSE
ENSG00000198900	0.299894041	0.157396676	TRUE	FALSE	FALSE	FALSE
ENSG00000198901	0.284344521	0.120032344	TRUE	FALSE	FALSE	FALSE
ENSG00000198919	0.447162197	0.210235482	TRUE	TRUE	FALSE	TRUE
ENSG00000198952	0.251907925	0.114097727	TRUE	FALSE	FALSE	FALSE
ENSG00000198959	0.843591953	0.128562977	TRUE	TRUE	TRUE	FALSE
ENSG00000198961	0.347371128	0.195403759	TRUE	TRUE	FALSE	TRUE
ENSG00000203727	0.871763053	0.147105096	TRUE	FALSE	FALSE	FALSE
ENSG00000203880	0.640300876	0.116332679	TRUE	FALSE	FALSE	FALSE
ENSG00000204264	0.419373862	0.212554429	TRUE	FALSE	FALSE	FALSE
ENSG00000204311	0.944842465	0.13219454	FALSE	FALSE	FALSE	FALSE
ENSG00000204315	0.510234724	0.22956357	TRUE	FALSE	FALSE	FALSE
ENSG00000204356	0.17731186	0.112494724	TRUE	FALSE	FALSE	FALSE
ENSG00000204764	0.542545573	0.147698083	TRUE	FALSE	TRUE	FALSE
ENSG00000205078	0.920001221	0.142409857	TRUE	FALSE	FALSE	FALSE
ENSG00000206562	0.555189556	0.126392522	TRUE	TRUE	FALSE	TRUE
ENSG00000211450	0.208191413	0.17948368	TRUE	FALSE	FALSE	FALSE
ENSG00000212907	0.097919237	0.147240133	TRUE	TRUE	FALSE	FALSE
ENSG00000213190	0.404912812	0.212386249	TRUE	FALSE	FALSE	FALSE
ENSG00000213380	0.436921574	0.201973727	TRUE	FALSE	FALSE	FALSE
ENSG00000213638	0.803424555	0.132988809	TRUE	FALSE	FALSE	FALSE
ENSG00000213853	0.336553048	0.156850966	TRUE	FALSE	FALSE	FALSE
ENSG00000213965	0.388530782	0.130191964	TRUE	FALSE	FALSE	FALSE
ENSG00000214274	0.791864526	0.137060734	TRUE	FALSE	TRUE	FALSE
ENSG00000214517	0.290349563	0.142748002	TRUE	FALSE	FALSE	FALSE
ENSG00000215114	0.389192522	0.114030127	TRUE	FALSE	FALSE	FALSE
ENSG00000215183	0.87971444	0.130219218	TRUE	FALSE	FALSE	FALSE
ENSG00000221843	0.919695068	0.169524169	TRUE	FALSE	FALSE	FALSE
ENSG00000221944	0.528795476	0.155875059	TRUE	FALSE	FALSE	FALSE
ENSG00000225830	0.606889337	0.095466221	TRUE	FALSE	TRUE	FALSE
ENSG00000227268	0.899155218	0.176936415	TRUE	FALSE	FALSE	FALSE
ENSG00000232112	0.138709939	0.148180631	TRUE	FALSE	TRUE	FALSE
ENSG00000234616	0.320133498	0.143463258	TRUE	FALSE	FALSE	FALSE
ENSG00000236104	0.706688338	0.103224962	TRUE	FALSE	FALSE	FALSE
ENSG00000239779	0.378808276	0.205853647	TRUE	FALSE	FALSE	FALSE
ENSG00000239857	0.332381017	0.14683797	TRUE	FALSE	TRUE	FALSE
ENSG00000240972	0.145559015	0.16390139	TRUE	TRUE	FALSE	TRUE
ENSG00000241484	0.901374003	0.161842126	FALSE	FALSE	TRUE	FALSE
ENSG00000243660	0.875920569	0.170614477	TRUE	FALSE	TRUE	FALSE
ENSG00000248383	0.946958471	0.156019078	TRUE	FALSE	FALSE	FALSE
ENSG00000249459	0.782490512	0.18062924	FALSE	FALSE	FALSE	FALSE
ENSG00000249915	0.211926426	0.136506529	TRUE	FALSE	FALSE	FALSE
ENSG00000251664	0.935086378	0.102007443	TRUE	FALSE	FALSE	FALSE
ENSG00000253251	0.571608025	0.105360191	TRUE	FALSE	FALSE	FALSE
ENSG00000254470	0.552312531	0.14705039	TRUE	FALSE	FALSE	FALSE
ENSG00000258429	0.618945482	0.114119172	TRUE	TRUE	FALSE	TRUE
ENSG00000261236	0.222331052	0.179282625	TRUE	FALSE	FALSE	FALSE
ENSG00000262919	0.353059163	0.157980848	TRUE	FALSE	TRUE	FALSE
ENSG00000266714	0.898958476	0.283950976	TRUE	FALSE	FALSE	FALSE
ENSG00000274349	0.731393723	0.181064823	TRUE	FALSE	FALSE	FALSE
ENSG00000276043	0.301091131	0.177777556	TRUE	TRUE	FALSE	TRUE
ENSG00000276045	0.528399798	0.110002606	FALSE	FALSE	FALSE	FALSE
ENSG00000277161	0.421681956	0.24875657	TRUE	TRUE	FALSE	TRUE

## Sheet: Figure 5
Fig 5: The intricate subcellular landscape of the metabolic proteome.
Fig 5c: Full Data underlying the figure						Fig 5c: Input data for heatmap visualization (Enrichment location combination in HPA compared to UniProt)
LocationPair	ratio_hpavsuni	pval	multilocalizing	pval_bonferroni			Actin filaments	Centrosome	Cytoplasmic Aggregates	Cytosol	Endoplasmic reticulum	Golgi apparatus	Intermediate filaments	Microtubules	Mitochondria	Nuclear bodies	Nuclear membrane	Nuclear speckles	Nucleoli	Nucleoplasm	Plasma membrane	Vesicles
Actin filaments;Actin filaments	0.0	0.24972211124133314	FALSE	1.0		Actin filaments	0.0	0.0	0.0	0.0	0.0	0.0	0.0	0.0	0.0	0.0	0.0	0.0	0.0	0.0	0.0	0.0
Actin filaments;Centrosome	0.0	1.0	TRUE	1.0		Centrosome	0.0	0.0	0.0	0.0	0.0	0.0	0.0	0.0	0.0	0.0	0.0	0.0	0.0	0.0	0.0	0.0
Actin filaments;Cytoplasmic Aggregates	0.0	1.0	TRUE	1.0		Cytoplasmic Aggregates	0.0	0.0	0.0	0.0	0.0	0.0	0.0	0.0	0.0	0.0	0.0	0.0	0.0	0.0	0.0	0.0
Actin filaments;Cytosol	6.940402476780186	0.06990747109424142	TRUE	1.0		Cytosol	0.0	0.0	0.0	-0.7252146760343483	0.0	0.0	0.0	0.0	0.0	0.0	0.0	0.0	0.0	0.0	0.0	0.0
Actin filaments;Endoplasmic reticulum	0.0	1.0	TRUE	1.0		Endoplasmic reticulum	0.0	0.0	0.0	0.0	0.0	0.0	0.0	0.0	0.0	0.0	0.0	0.0	0.0	0.0	-4.446370023419203	0.0
Actin filaments;Golgi apparatus	0.0	0.4998147408275555	TRUE	1.0		Golgi apparatus	0.0	0.0	0.0	0.0	0.0	0.0	0.0	0.0	0.0	0.0	0.0	0.0	0.0	5.552321981424149	0.0	0.0
Actin filaments;Intermediate filaments	0.0	1.0	TRUE	1.0		Intermediate filaments	0.0	0.0	0.0	0.0	0.0	0.0	0.0	0.0	0.0	0.0	0.0	0.0	0.0	0.0	0.0	0.0
Actin filaments;Microtubules	0.0	0.4978624174115818	TRUE	1.0		Microtubules	0.0	0.0	0.0	0.0	0.0	0.0	0.0	0.0	0.0	0.0	0.0	0.0	0.0	0.0	0.0	0.0
Actin filaments;Mitochondria	0.0	1.0	TRUE	1.0		Mitochondria	0.0	0.0	0.0	0.0	0.0	0.0	0.0	0.0	0.0	0.0	0.0	0.0	0.0	0.0	0.0	0.0
Actin filaments;Nuclear bodies	0.0	1.0	TRUE	1.0		Nuclear bodies	0.0	0.0	0.0	0.0	0.0	0.0	0.0	0.0	0.0	0.0	0.0	0.0	0.0	0.0	0.0	0.0
Actin filaments;Nuclear membrane	0.0	1.0	TRUE	1.0		Nuclear membrane	0.0	0.0	0.0	0.0	0.0	0.0	0.0	0.0	0.0	0.0	0.0	0.0	0.0	0.0	0.0	0.0
Actin filaments;Nuclear speckles	0.0	1.0	TRUE	1.0		Nuclear speckles	0.0	0.0	0.0	0.0	0.0	0.0	0.0	0.0	0.0	0.0	0.0	0.0	0.0	0.0	0.0	0.0
Actin filaments;Nucleoli	0.0	1.0	TRUE	1.0		Nucleoli	0.0	0.0	0.0	0.0	0.0	0.0	0.0	0.0	0.0	0.0	0.0	0.0	0.0	3.432067158847344	0.0	0.0
Actin filaments;Nucleoplasm	0.0	0.24972211124133314	TRUE	1.0		Nucleoplasm	0.0	0.0	0.0	0.0	0.0	5.552321981424149	0.0	0.0	0.0	0.0	0.0	0.0	3.432067158847344	0.0	0.0	4.406604747162023
Actin filaments;Plasma membrane	0.0	0.062268554625722436	TRUE	1.0		Plasma membrane	0.0	0.0	0.0	0.0	-4.446370023419203	0.0	0.0	0.0	0.0	0.0	0.0	0.0	0.0	0.0	-1.4756227379178197	0.0
Actin filaments;Vesicles	0.0	1.0	TRUE	1.0		Vesicles	0.0	0.0	0.0	0.0	0.0	0.0	0.0	0.0	0.0	0.0	0.0	0.0	0.0	4.406604747162023	0.0	0.0
Centrosome;Centrosome	0.0	0.12472216267784444	FALSE	1.0
Centrosome;Cytoplasmic Aggregates	0.0	1.0	TRUE	1.0
Centrosome;Cytosol	11.897832817337461	0.003347841400298368	TRUE	0.45530643044057806
Centrosome;Endoplasmic reticulum	0.0	1.0	TRUE	1.0
Centrosome;Golgi apparatus	0.0	0.4998147408275555	TRUE	1.0
Centrosome;Intermediate filaments	0.0	1.0	TRUE	1.0
Centrosome;Microtubules	0.0	0.24972211124133314	TRUE	1.0
Centrosome;Mitochondria	0.0	0.24972211124133314	TRUE	1.0
Centrosome;Nuclear bodies	0.0	1.0	TRUE	1.0
Centrosome;Nuclear membrane	0.0	0.4998147408275555	TRUE	1.0
Centrosome;Nuclear speckles	0.0	1.0	TRUE	1.0
Centrosome;Nucleoli	0.0	1.0	TRUE	1.0
Centrosome;Nucleoplasm	0.0	0.015503648619597576	TRUE	1.0
Centrosome;Plasma membrane	0.0	1.0	TRUE	1.0
Centrosome;Vesicles	0.0	0.24972211124133314	TRUE	1.0
Cytoplasmic Aggregates;Cytoplasmic Aggregates	0.0	0.4978624174115818	FALSE	1.0
Cytoplasmic Aggregates;Cytosol	-1.0171740827478533	0.34090909365074773	TRUE	1.0
Cytoplasmic Aggregates;Endoplasmic reticulum	-0.2607338017174081	0.7524839731051344	TRUE	1.0
Cytoplasmic Aggregates;Golgi apparatus	0.0	1.0	TRUE	1.0
Cytoplasmic Aggregates;Intermediate filaments	0.0	1.0	TRUE	1.0
Cytoplasmic Aggregates;Microtubules	0.0	1.0	TRUE	1.0
Cytoplasmic Aggregates;Mitochondria	0.0	0.4978624174115818	TRUE	1.0
Cytoplasmic Aggregates;Nuclear bodies	0.0	1.0	TRUE	1.0
Cytoplasmic Aggregates;Nuclear membrane	0.0	1.0	TRUE	1.0
Cytoplasmic Aggregates;Nuclear speckles	0.0	1.0	TRUE	1.0
Cytoplasmic Aggregates;Nucleoli	0.0	1.0	TRUE	1.0
Cytoplasmic Aggregates;Nucleoplasm	-0.00858704137392663	1.0	TRUE	1.0
Cytoplasmic Aggregates;Plasma membrane	0.0	0.12325848254711583	TRUE	1.0
Cytoplasmic Aggregates;Vesicles	1.9829721362229102	1.0	TRUE	1.0
Cytosol;Cytosol	-0.7252146760343483	8.069156933674306e-05	FALSE	0.010974053429797057
Cytosol;Endoplasmic reticulum	-0.06167056986729125	0.8731899233128138	TRUE	1.0
Cytosol;Golgi apparatus	1.924649426334001	0.031247096221709722	TRUE	1.0
Cytosol;Intermediate filaments	0.0	1.0	TRUE	1.0
Cytosol;Microtubules	-0.6137392661982826	0.2435356317517968	TRUE	1.0
Cytosol;Mitochondria	-0.12065226819325203	0.6896419631599389	TRUE	1.0
Cytosol;Nuclear bodies	2.230843653250774	0.2656795601881699	TRUE	1.0
Cytosol;Nuclear membrane	1.7351006191950464	0.5479904277441265	TRUE	1.0
Cytosol;Nuclear speckles	2.9744582043343653	0.1451000582401924	TRUE	1.0
Cytosol;Nucleoli	2.148219814241486	0.03232583946475829	TRUE	1.0
Cytosol;Nucleoplasm	-0.015740140958138804	0.8998606498345092	TRUE	1.0
Cytosol;Plasma membrane	1.5643446852425182	0.017309577408495366	TRUE	1.0
Cytosol;Vesicles	1.6855263157894735	0.07298654466952531	TRUE	1.0
Endoplasmic reticulum;Endoplasmic reticulum	-0.7894286217924504	0.008284109283109953	FALSE	1.0
Endoplasmic reticulum;Golgi apparatus	-2.866250325266719	0.0012924305352663252	TRUE	0.17577055279622023
Endoplasmic reticulum;Intermediate filaments	0.0	1.0	TRUE	1.0
Endoplasmic reticulum;Microtubules	0.0	0.4978624174115818	TRUE	1.0
Endoplasmic reticulum;Mitochondria	-3.0343481654957065	0.02041724094731442	TRUE	1.0
Endoplasmic reticulum;Nuclear bodies	0.0	1.0	TRUE	1.0
Endoplasmic reticulum;Nuclear membrane	-0.5128805620608898	0.6859292360464649	TRUE	1.0
Endoplasmic reticulum;Nuclear speckles	0.0	0.4978624174115818	TRUE	1.0
Endoplasmic reticulum;Nucleoli	-0.00858704137392663	1.0	TRUE	1.0
Endoplasmic reticulum;Nucleoplasm	-1.353369763205829	0.0760507910355336	TRUE	1.0
Endoplasmic reticulum;Plasma membrane	-4.446370023419203	5.6371922939441973e-05	TRUE	0.007666581519764108
Endoplasmic reticulum;Vesicles	-1.269320843091335	0.05017244193101618	TRUE	1.0
Golgi apparatus;Golgi apparatus	-0.3447827218319022	0.2528133590749123	FALSE	1.0
Golgi apparatus;Intermediate filaments	0.0	1.0	TRUE	1.0
Golgi apparatus;Microtubules	-4.0429352068696325	0.12304945568605871	TRUE	1.0
Golgi apparatus;Mitochondria	-1.0171740827478533	0.45068191732971075	TRUE	1.0
Golgi apparatus;Nuclear bodies	0.0	1.0	TRUE	1.0
Golgi apparatus;Nuclear membrane	0.0	0.4998147408275555	TRUE	1.0
Golgi apparatus;Nuclear speckles	0.0	1.0	TRUE	1.0
Golgi apparatus;Nucleoli	0.0	0.03107651238897261	TRUE	1.0
Golgi apparatus;Nucleoplasm	5.552321981424149	6.0105485373599156e-05	TRUE	0.008174346010809486
Golgi apparatus;Plasma membrane	-1.6223263075722096	0.007007633276129618	TRUE	0.9530381255536281
Golgi apparatus;Vesicles	1.1081314878892732	0.8670502475757054	TRUE	1.0
Intermediate filaments;Intermediate filaments	0.0	0.24972211124133314	FALSE	1.0
Intermediate filaments;Microtubules	0.0	1.0	TRUE	1.0
Intermediate filaments;Mitochondria	0.0	1.0	TRUE	1.0
Intermediate filaments;Nuclear bodies	0.0	1.0	TRUE	1.0
Intermediate filaments;Nuclear membrane	0.0	1.0	TRUE	1.0
Intermediate filaments;Nuclear speckles	0.0	1.0	TRUE	1.0
Intermediate filaments;Nucleoli	0.0	1.0	TRUE	1.0
Intermediate filaments;Nucleoplasm	0.0	1.0	TRUE	1.0
Intermediate filaments;Plasma membrane	0.0	0.4998147408275555	TRUE	1.0
Intermediate filaments;Vesicles	0.0	0.4998147408275555	TRUE	1.0
Microtubules;Microtubules	-1.353369763205829	0.22377167510158139	FALSE	1.0
Microtubules;Mitochondria	-1.0171740827478533	0.6232560270760642	TRUE	1.0
Microtubules;Nuclear bodies	0.0	1.0	TRUE	1.0
Microtubules;Nuclear membrane	0.0	0.24776978782535955	TRUE	1.0
Microtubules;Nuclear speckles	1.9829721362229102	1.0	TRUE	1.0
Microtubules;Nucleoli	3.9659442724458205	0.3745365948863322	TRUE	1.0
Microtubules;Nucleoplasm	-0.3447827218319022	0.5200867616167177	TRUE	1.0
Microtubules;Plasma membrane	-1.0171740827478533	0.45068191732971075	TRUE	1.0
Microtubules;Vesicles	-0.00858704137392663	1.0	TRUE	1.0
Mitochondria;Mitochondria	-0.020048257753175758	0.9379499517051633	FALSE	1.0
Mitochondria;Nuclear bodies	0.0	1.0	TRUE	1.0
Mitochondria;Nuclear membrane	0.0	1.0	TRUE	1.0
Mitochondria;Nuclear speckles	0.0	1.0	TRUE	1.0
Mitochondria;Nucleoli	7.931888544891641	0.0387502807079457	TRUE	1.0
Mitochondria;Nucleoplasm	1.2070265177009019	0.572177796758802	TRUE	1.0
Mitochondria;Plasma membrane	-2.3619568045797554	0.055787893491200446	TRUE	1.0
Mitochondria;Vesicles	1.5580495356037152	0.479192501549206	TRUE	1.0
Nuclear bodies;Nuclear bodies	-0.00858704137392663	1.0	FALSE	1.0
Nuclear bodies;Nuclear membrane	0.0	0.4998147408275555	TRUE	1.0
Nuclear bodies;Nuclear speckles	0.0	1.0	TRUE	1.0
Nuclear bodies;Nucleoli	0.0	1.0	TRUE	1.0
Nuclear bodies;Nucleoplasm	5.4531733746130024	0.0005032634248516984	TRUE	0.06844382577983099
Nuclear bodies;Plasma membrane	0.0	0.12472216267784444	TRUE	1.0
Nuclear bodies;Vesicles	0.0	1.0	TRUE	1.0
Nuclear membrane;Nuclear membrane	0.0	0.12472216267784444	FALSE	1.0
Nuclear membrane;Nuclear speckles	0.0	1.0	TRUE	1.0
Nuclear membrane;Nucleoli	0.0	1.0	TRUE	1.0
Nuclear membrane;Nucleoplasm	1.6111648606811146	0.3814335222428753	TRUE	1.0
Nuclear membrane;Plasma membrane	1.4872291021671826	1.0	TRUE	1.0
Nuclear membrane;Vesicles	0.0	0.24972211124133314	TRUE	1.0
Nuclear speckles;Nuclear speckles	3.9659442724458205	0.034663446914914076	FALSE	1.0
Nuclear speckles;Nucleoli	-1.0171740827478533	0.6232560270760642	TRUE	1.0
Nuclear speckles;Nucleoplasm	-0.51288056206089	0.4513348416490638	TRUE	1.0
Nuclear speckles;Plasma membrane	2.9744582043343653	0.2883323667381671	TRUE	1.0
Nuclear speckles;Vesicles	-0.00858704137392663	1.0	TRUE	1.0
Nucleoli;Nucleoli	-0.12065226819325181	0.8224516492022045	FALSE	1.0
Nucleoli;Nucleoplasm	3.432067158847344	2.485785538125927e-05	TRUE	0.0033806683318512607
Nucleoli;Plasma membrane	1.2393575851393188	1.0	TRUE	1.0
Nucleoli;Vesicles	5.9489164086687305	0.1245136950052228	TRUE	1.0
Nucleoplasm;Nucleoplasm	-0.5537692259003735	0.002370827894115529	FALSE	0.32243259359971194
Nucleoplasm;Plasma membrane	2.030185758513932	0.007418906612942819	TRUE	1.0
Nucleoplasm;Vesicles	4.406604747162023	7.750853411676653e-06	TRUE	0.0010541160639880249
Plasma membrane;Plasma membrane	-1.4756227379178197	5.779881667908857e-08	FALSE	7.860639068356046e-06
Plasma membrane;Vesicles	-1.4206088992974237	0.00051475280317614	TRUE	0.07000638123195504
Vesicles;Vesicles	1.223535998946051	0.3195264414984221	FALSE	1.0

## Sheet: Supplementary Figure 1
Extended Data Fig 1: The metabolic proteome in the HPA and in UniProt
Extended Data Fig 1a						Extended Data Fig 1b, c										Extended Data Fig. 1d											Extended Data Fig 1f,g
gene	HPA	OpenCell	Reicher	database_coverage		Pathway	Count_total	Count_HPA	Count_uniprot	Count_Overlap	Unique_HPA	Unique_uniprot	Count_NoData			Localization	Count	percentage	enrichment	pvalue_underrepresentation	pvalue_overrepresentation	background_probability	p_val_under_bonf	p_val_over_bh			Pathway	is_pathway	is_pathwaygroup	number_enzymes_in_hpa	cosine_distances	random_distance_permutation	cosine_distance_random
ACLY	1	1	1	3		Carbohydrate Metabolism	400	303	149	111	192	38	59			Actin filaments	35	0.016462841015992474	-1.644820654358952	0.0008251138705415598	0.9995222984031197	0.027078420932532137	0.002640364385732991	1.0			Carbohydrate Metabolism	FALSE	TRUE	304	0.759895	[0.7882972566568315, 0.7855696738888918, 0.7849813717232577, 0.7837186449844894, 0.7850748145353954, 0.7838837416396673, 0.7858196011154575, 0.7853007997326761, 0.7858990059751726, 0.7854001849909313, 0.7842682781891558, 0.7844797948219764, 0.7851519802125156, 0.7833414288396383, 0.7833920688152485, 0.7877658814025551, 0.7829307972006773, 0.7884616643327494, 0.7866425868415297, 0.7866294101131821…	0.785751
ALDH9A1	1	1	1	3		Lipid Metabolism	743	470	335	214	256	121	152			Cytoplasmic Aggregates	29	0.013640639698965193	1.18763900743242	0.8493976274408999	0.19995138167681312	0.011485510002281889	1.0	0.5332036844715017			Lipid Metabolism	FALSE	TRUE	470	0.768051	[0.7860314387639734, 0.7845123880312855, 0.7861460645475821, 0.7848136175430928, 0.7867209553447588, 0.7855748011486208, 0.7846362377703565, 0.785513757218652, 0.7853520270782167, 0.7867532910088509, 0.7869629028057303, 0.7866840077029356, 0.7847797272797654, 0.7846798183689165, 0.7840182327543902, 0.7861773638121841, 0.7861166308020623, 0.7860291068651206, 0.7866350378270268, 0.7859848007869175,…	0.785738
ATP6V1B2	1	1	1	3		Amino Acid Metabolism	615	429	261	186	243	75	111			Cytosol	843	0.396519285042333	1.067589400051516	0.9920073681983786	0.009021228391092711	0.3714155320605461	1.0	0.036084913564370845			Amino Acid Metabolism	FALSE	TRUE	429	0.76642	[0.7872597011711706, 0.7838902837277749, 0.7862398476709881, 0.7852359213968398, 0.7841512517522078, 0.7867852061110807, 0.7854245781116306, 0.7853123209784052, 0.7861095340034352, 0.7841982668793249, 0.7818424853558952, 0.785826591517415, 0.7841871093038678, 0.7875628294998118, 0.7872657484067238, 0.7868583691440402, 0.78429970712642, 0.7865187018850851, 0.7852181203795074, 0.7861051902145167, 0…	0.785656
ATP6V1G1	1	1	1	3		Metabolism of cofactors and vitamins	312	195	119	74	121	45	72			Endoplasmic reticulum	135	0.06349952963311382	1.5402736459161392	0.9999994185897401	9.350054127711257e-07	0.0412261352399787	1.0	7.480043302169005e-06			Metabolism of cofactors and vitamins	FALSE	TRUE	195	0.759768	[0.7854188542315674, 0.7836834163337211, 0.7846903315803767, 0.786523892202611, 0.7850069384838596, 0.7814244151849319, 0.7868483053542875, 0.785102610409396, 0.7875112010584546, 0.7862032006343757, 0.7849120834912737, 0.7843000191706933, 0.7866826495059915, 0.7846197122653223, 0.786802284798076, 0.7840080110260532, 0.7834401518551276, 0.7864834086363973, 0.7921196106025552, 0.7856908929040841, 0…	0.785613
BCAP31	1	1	1	3		Miscellanous	653	469	279	214	255	65	119			Golgi apparatus	227	0.10677328316086547	1.207006323057522	0.9983286373602822	0.0021037739842059383	0.08846124591161482	1.0	0.011220127915765004			Miscellanous	FALSE	TRUE	470	0.778801	[0.7883330799645024, 0.7868692949088828, 0.7859916921009993, 0.7845820147481077, 0.78492782143827, 0.7865977354951913, 0.7889277078399369, 0.7831291811657676, 0.7845631745017033, 0.7827559957924068, 0.78609749446997, 0.7847899071222256, 0.7847837817219169, 0.7868698517634564, 0.7852385462902998, 0.7864446004874704, 0.7862493301503526, 0.7862043177389922, 0.7849464760664833, 0.7856181354912561, 0.…	0.785767
CAD	1	1	1	3		Transport	613	380	362	221	159	141	92			Intermediate filaments	15	0.0070555032925682035	-1.7572475342917269	0.011596302509866891	0.9938755925710275	0.012398265764052636	0.026505834308267178	1.0			Transport	FALSE	TRUE	380	0.79285	[0.7859170452325127, 0.7858375921991012, 0.7870768610785464, 0.7872840037612349, 0.7839595697782337, 0.784973149301485, 0.7843644673212192, 0.7868220923700664, 0.7853095844323955, 0.7849411696463462, 0.7885032758157483, 0.7873475051289566, 0.7870556430734662, 0.7853833895076202, 0.7861367050117233, 0.7839948313550215, 0.7872606486908948, 0.7863151499609222, 0.7873240737348574, 0.787792014703009, …	0.785729
CBX1	1	1	1	3		Glycan biosynthesis and metabolism	273	166	73	36	130	37	70			Microtubules	61	0.028692380056444027	-1.2300556007915537	0.05242887791422663	0.9597037362197338	0.03529322278846885	0.10485775582845326	1.0			Glycan biosynthesis and metabolism	FALSE	TRUE	166	0.762772	[0.7812519163009988, 0.7871796950002764, 0.7868726470336918, 0.7848573266784283, 0.7855959507617454, 0.7839541520273836, 0.7873695658730039, 0.7855681801046489, 0.789776816904665, 0.7872131831455986, 0.7878146503410387, 0.7848585204397063, 0.7845935682655528, 0.7880937391619042, 0.7898068494252354, 0.7842633990279013, 0.7857938009861725, 0.7858021573151178, 0.7862505089192816, 0.7863051077903604,…	0.785756
CKB	1	1	1	3		Xenobiotics Metabolism/Biological Oxidations	152	87	56	36	51	20	45			Mitochondria	345	0.16227657572906867	1.9031669412221817	1.0	1.8059443662129154e-30	0.08526660074541721	1.0	2.8895109859406646e-29			Xenobiotics Metabolism/Biological Oxidations	FALSE	TRUE	86	0.761479	[0.7908647670462435, 0.779192831290793, 0.7883629986286627, 0.7757763136196362, 0.7846602793882794, 0.7850290432752396, 0.7846390692264963, 0.7832833004964588, 0.7948083924975697, 0.7901284326829607, 0.786399132932926, 0.7918008349534786, 0.787630244497292, 0.7874503649666713, 0.7926674138140536, 0.7878192915914456, 0.7799554206880989, 0.7796953656610193, 0.7880126783606444, 0.7856569400083322, 0…	0.785727
COPG1	1	1	1	3		Metabolism of other amino acids	29	21	10	9	12	1	7			Nuclear bodies	63	0.029633113828786452	-1.5169928319696329	0.00019258473062427631	0.9998783891187776	0.04495322126720925	0.0010271185633294736	1.0			Metabolism of other amino acids	FALSE	TRUE	21	0.754049	[0.7833505244571316, 0.7798305815845584, 0.7891248570937606, 0.7909785833520369, 0.7863805970149254, 0.7854279800772921, 0.792461838335344, 0.7919686255049938, 0.7930913271693694, 0.7863655830925261, 0.7962555935080238, 0.7934851412579957, 0.7806651145704747, 0.7889332925948266, 0.7778443602008753, 0.788023689996914, 0.7889202513045674, 0.7830115057057289, 0.7923783850367523, 0.7823677152886881, …	0.785404
CTBP1	1	1	1	3		Nucleotide Metabolism	261	205	130	98	107	32	24			Nuclear membrane	47	0.022107243650047036	1.0530577256056826	0.6748722267122236	0.38027791727045374	0.02099338252072716	1.0	0.8692066680467514			Nucleotide Metabolism	FALSE	TRUE	205	0.762328	[0.7861747421957088, 0.7857482668403372, 0.7865528127815972, 0.7865256767744626, 0.7824450691430351, 0.7824329068335311, 0.7861438780434499, 0.7873228886597404, 0.7833215499500551, 0.7870203588504698, 0.7879511116717589, 0.7845262908794168, 0.7892085966870602, 0.7832744897575019, 0.7854618108370944, 0.7872546819391049, 0.7842859171945965, 0.785059721217864, 0.7866166190686433, 0.7860549526146643,…	0.785707
DNM1L	1	1	1	3		Energy Metabolism	158	106	40	30	76	10	42			Nuclear speckles	54	0.02539981185324553	-1.4763514560426403	0.0012218534622089592	0.9992092737748881	0.03749904921274815	0.0032582758992238912	1.0			Energy Metabolism	FALSE	TRUE	106	0.601502	[0.7843840493511418, 0.783463838374639, 0.7898464770027992, 0.7844456174654568, 0.7837510594362312, 0.7835874392682827, 0.7864709180107876, 0.7883824337108891, 0.787665804093513, 0.7837306141756285, 0.7841935366955255, 0.7857607937036032, 0.7908712376073841, 0.7839403523461866, 0.7867150994754861, 0.7875748459170815, 0.7820551483024858, 0.7858904933255517, 0.7881160644917866, 0.7842007390032378, …	0.785736
ENO1	1	1	1	3		Biosynthesis of other secondary metabolites	56	30	9	6	24	3	23			Nucleoli	186	0.08748824082784572	-1.2389064597099302	0.0008185090856742748	0.9993668338595131	0.10838974671027611	0.002640364385732991	1.0			Biosynthesis of other secondary metabolites	FALSE	TRUE	30	0.735736	[0.7895951489810933, 0.7924847598615254, 0.7892693394491253, 0.789663728029509, 0.7944733947935984, 0.7828684183010158, 0.7741755711823752, 0.788453477107353, 0.7774336665020559, 0.7880727885894542, 0.7880233423869225, 0.7919435286573813, 0.7695255022726356, 0.7807539632548577, 0.780516023089172, 0.7722210289345319, 0.7769089698560832, 0.7867135691717729, 0.7840671737684431, 0.7821080648331049, 0…	0.785377
FASN	1	1	1	3		AllEnzymes	3056	2126	1360	942	1184	418	512			Nucleoplasm	787	0.37017873941674506	-1.2731315302895447	3.1108046392769222e-21	1.0	0.4712862249942953	4.9772874228430755e-20	1.0			Acyl-CoA hydrolysis	TRUE	FALSE	6	0.623032	[0.7806419704271399, 0.7946424069611923, 0.7921742425448652, 0.7723220051198766, 0.7876839568649513, 0.7752144855001698, 0.7497323077657948, 0.8129861251167629, 0.7795267519743546, 0.7915797579115715, 0.7900449227595675, 0.8067221710647362, 0.7904513815174932, 0.7822399968686311, 0.8102527563122736, 0.8057403564453125, 0.7789914780768795, 0.8006574658380039, 0.81484045498613, 0.7971571770267211, …	0.785865
FBL	1	1	1	3												Plasma membrane	343	0.16133584195672623	-1.077751667010022	0.06609212909747884	0.9410802170156782	0.17387997261732716	0.11749711839551795	1.0			Acylglycerides metabolism	TRUE	FALSE	20	0.75899	[0.7744173567513118, 0.7898009979385308, 0.7788922677333209, 0.7834256699775113, 0.7777034822432534, 0.7827720173116567, 0.7783684817747376, 0.7809644250140555, 0.7928049159014243, 0.7774198838080959, 0.789687236459895, 0.789199980088081, 0.7925624590048725, 0.7711750814046102, 0.7892806526424287, 0.7965114610663419, 0.782221804136994, 0.7849240418853074, 0.7908021575149925, 0.7832154235382309, 0…	0.78572
FKBP8	1	1	1	3												Vesicles	398	0.187206020696143	1.079472611443944	0.9550277445712386	0.05054951413276421	0.17342359473644178	1.0	0.16175844522484548			Alanine, aspartate and glutamate metabolism	TRUE	FALSE	29	0.722607	[0.7771501484836222, 0.7822317698414588, 0.7732963438511712, 0.7901051461427981, 0.7864771789500412, 0.7732439604757824, 0.7905758526153749, 0.7925174470735733, 0.7957996219966038, 0.7902014199676252, 0.7797099287635688, 0.7813732404145243, 0.7923663721791088, 0.7793376038492668, 0.7878441680751286, 0.7846409711642227, 0.7871039196899003, 0.7844910121286421, 0.7926265532755665, 0.785038898840697,…	0.78593
GAPDH	1	1	1	3																							Amino sugar and nucleotide sugar metabolism	TRUE	FALSE	25	0.7452	[0.7805964912722728, 0.7965148615758284, 0.7846813932365153, 0.7877306807072886, 0.785433321953358, 0.7977599925421269, 0.7970460933090785, 0.7810881188019028, 0.7917251150175361, 0.7832066681196082, 0.7895279871805209, 0.790121735290857, 0.7862685533489882, 0.7843349548748286, 0.7888343230972346, 0.7895046813270983, 0.7909632655657906, 0.7895139721740708, 0.7849918492501814, 0.7873334576312182, …	0.786067
GLUL	1	1	1	3																							Aminoacyl-tRNA biosynthesis	TRUE	FALSE	21	0.474039	[0.7823837753720683, 0.8022367180752109, 0.793737295798452, 0.78290868339313, 0.7768608216439107, 0.7871987845491993, 0.7798441678501429, 0.7841461426981596, 0.7685051813417713, 0.7810177168460567, 0.7863303829479769, 0.7931030589744867, 0.7831242265879343, 0.7798861475151153, 0.7860638412730051, 0.7761137523046642, 0.7813261733024384, 0.7891025980416584, 0.7890530269998671, 0.780425459687064, 0.…	0.785571
GSTP1	1	1	1	3																							Androgen metabolism	TRUE	FALSE	16	0.726584	[0.7821382856638418, 0.7857637739450918, 0.7958547818458687, 0.7883966995497881, 0.7861112950211865, 0.7717263776703743, 0.7817974543167373, 0.780677097126589, 0.7997484799832274, 0.7964690644862288, 0.7711751991746116, 0.7937609656382415, 0.7975074207715396, 0.7955367783368644, 0.776671259820798, 0.7885184250308969, 0.7875980010813912, 0.7896488512976695, 0.790112028822387, 0.7697622870321328, 0…	0.785864
GYG1	1	1	1	3																							Arachidonic acid metabolism	TRUE	FALSE	73	0.747139	[0.7867442463686097, 0.7909882596122515, 0.7884994496107081, 0.7856404532378111, 0.7872248991399564, 0.7930544971146096, 0.7840878275539778, 0.7828067120697638, 0.7855568498010667, 0.7810302060288796, 0.7812228690770181, 0.7877693263277941, 0.7775834399813071, 0.7809154522731561, 0.7890913726612474, 0.7882215753674264, 0.784153544678534, 0.77990785668656, 0.7779763359400457, 0.7860154628843614, 0…	0.785879
INPPL1	1	1	1	3																							Arginine and proline metabolism	TRUE	FALSE	37	0.738986	[0.7918328684183463, 0.7878261903537639, 0.7825804709995886, 0.7894346462361168, 0.7902684401995064, 0.7834141042780749, 0.794610869369601, 0.7810378155851502, 0.7860684581962155, 0.7894362530851502, 0.7845211429195804, 0.7791938759769642, 0.7867047704134101, 0.7834658448169478, 0.7821201087515426, 0.7802138234008639, 0.7845997178373098, 0.7822476122223365, 0.7954190340909091, 0.786987897213081, …	0.785815
LBR	1	1	1	3																							Ascorbate and aldarate metabolism	TRUE	FALSE	8	0.734325	[0.7899376807274756, 0.767640428419237, 0.7820956143465909, 0.7826450100192776, 0.7922047008167613, 0.7814143985896915, 0.7792139623072241, 0.7950636033887987, 0.7876240519734172, 0.7847507229099026, 0.7810045118455763, 0.7729053051440746, 0.775920362596388, 0.7756938983867695, 0.7941810508827111, 0.7869158063616072, 0.7919309938108766, 0.7831516018161526, 0.7865884359780844, 0.7642276912540584, …	0.785584
MYBBP1A	1	1	1	3																							Beta oxidation of branched-chain fatty acids (mitochondrial)	TRUE	FALSE	7	0.445492	[0.7764261246736185, 0.7946079522450092, 0.7731335830083289, 0.7945188041214966, 0.7846697762427287, 0.7789915378354707, 0.7817439619414331, 0.7766685223592015, 0.7708112130651772, 0.7768819356078134, 0.7790039320713247, 0.7765537465709281, 0.7965678553427419, 0.7921351085321919, 0.7856715145343073, 0.8050684290925767, 0.7886178567887361, 0.8012998713065177, 0.777999998967147, 0.8027964752858937,…	0.785808
NOP2	1	1	1	3																							Beta oxidation of di-unsaturated fatty acids (n-6) (mitochondrial)	TRUE	FALSE	13	0.514928	[0.7756382314128482, 0.7743449222259658, 0.7743473789869721, 0.7836221782345013, 0.7758554792789757, 0.7726024644822551, 0.7943140021338724, 0.7778070249326146, 0.8013712236073675, 0.7960440883310872, 0.7880158320698563, 0.7910397539027404, 0.7978778849393531, 0.799133465296496, 0.7817797829627133, 0.7755537363825247, 0.7849730458221025, 0.7801935927672956, 0.7813913514993261, 0.7854131570080862,…	0.785834
NUP107	1	1	1	3																							Beta oxidation of di-unsaturated fatty acids (n-6) (peroxisomal)	TRUE	FALSE	10	0.613124	[0.7823030647737679, 0.777948451288295, 0.7981494417041292, 0.7804981476856477, 0.7712006418061106, 0.7855020142617799, 0.7995460756691225, 0.7825421648663836, 0.7973175912629038, 0.7723223228594323, 0.7855463221674159, 0.7776794331970113, 0.780937974785631, 0.7960664010468698, 0.774358454045954, 0.7912871633574758, 0.7982731786442724, 0.803591834597694, 0.7925618489583334, 0.7891559937458374, 0.…	0.785256
NUP153	1	1	1	3																							Beta oxidation of even-chain fatty acids (mitochondrial)	TRUE	FALSE	10	0.483897	[0.7839258652353082, 0.7948086114802317, 0.7835467648859293, 0.7823419839756032, 0.7822364191090838, 0.780941528961867, 0.7754691862570174, 0.7773747779055183, 0.7938461631778547, 0.766068780701296, 0.7801719552526278, 0.7620622149165373, 0.7812574653607263, 0.7962635986211479, 0.7775708019477127, 0.7927085705140647, 0.7947687184588509, 0.7751263045717869, 0.775751470209478, 0.7904238201930542, 0…	0.785466
NUP155	1	1	1	3																							Beta oxidation of even-chain fatty acids (peroxisomal)	TRUE	FALSE	8	0.596324	[0.780493448608683, 0.7884903345352564, 0.771621696987908, 0.7926582532051282, 0.7874099695877039, 0.7782499726835664, 0.7922432710518648, 0.8034442039080711, 0.7902300498980186, 0.7918511095024767, 0.7848942398747086, 0.7687120984484266, 0.8044606597829254, 0.7825174256082459, 0.790144344587704, 0.7659325944238053, 0.7929267509833916, 0.7861801609848484, 0.7956293706293707, 0.7873963113709207, 0…	0.785695
PHGDH	1	1	1	3																							Beta oxidation of odd-chain fatty acids (mitochondrial)	TRUE	FALSE	9	0.406788	[0.7793932950949367, 0.7884929415545886, 0.7887124363380142, 0.7794747268097311, 0.7949102087865902, 0.7994699212569225, 0.7659228361105617, 0.7964307567741298, 0.7780670552314082, 0.7721956277195411, 0.7838965307308149, 0.7823427610759494, 0.769390869140625, 0.7847466191159019, 0.7574368633801424, 0.7978319385383702, 0.7947783264932753, 0.7657912628560126, 0.7912493355666534, 0.7823001137262658,…	0.785419
PIP5K1A	1	1	1	3																							Beta oxidation of phytanic acid (peroxisomal)	TRUE	FALSE	17	0.69186	[0.7863146860665138, 0.7789577251876564, 0.7976540509017932, 0.789025033882402, 0.7874039727116346, 0.7928744331213511, 0.7798539798790659, 0.7869134109153462, 0.7774457229983319, 0.7857162055619266, 0.7861305319537114, 0.7964118047591743, 0.7812192126251043, 0.78670278617598, 0.7840294972372811, 0.7925863512562552, 0.7905219681766055, 0.785276956057131, 0.7787301592472894, 0.7876042535446205, 0.…	0.785967
POLR1A	1	1	1	3																							Beta oxidation of poly-unsaturated fatty acids (mitochondrial)	TRUE	FALSE	9	0.561148	[0.780671543413561, 0.7986218944099379, 0.7805720169351708, 0.7898005831068841, 0.7771171996312112, 0.7910619763360507, 0.7914252555641822, 0.788129508766822, 0.7743023037170031, 0.793697330324793, 0.7845391251779245, 0.7827384996118012, 0.7915120948175466, 0.7922616520283385, 0.7802152582330486, 0.7745442202866201, 0.7930982506793478, 0.7850764872864907, 0.7818786494726967, 0.776618000291149, 0.…	0.785618
POLR2B	1	1	1	3																							Beta oxidation of unsaturated fatty acids (n-7) (mitochondrial)	TRUE	FALSE	11	0.475217	[0.7899071896984385, 0.7715180553470316, 0.7862291617514585, 0.7909019049559597, 0.7814672186892302, 0.7889938546492508, 0.7887087725742107, 0.794226149622512, 0.7758426565895962, 0.7830008194992565, 0.781070762464968, 0.7821889723282716, 0.7846879647105925, 0.7819596890371197, 0.7988455516472203, 0.7907269123734557, 0.7773438058546386, 0.7799727161261725, 0.794538265342599, 0.7817888296978667, 0…	0.785635
POLR2D	1	1	1	3																							Beta oxidation of unsaturated fatty acids (n-7) (peroxisomal)	TRUE	FALSE	8	0.596324	[0.778898624162296, 0.7972242519849941, 0.7746514878350815, 0.7883811826194639, 0.7865154702068765, 0.8018513712849651, 0.7692644594988345, 0.7716882807947261, 0.8052418528736888, 0.8018131851872087, 0.7602622149985431, 0.7857843003350816, 0.7898662860576923, 0.785635368862908, 0.7750378446423368, 0.7887908153044871, 0.7989836010343823, 0.7787927729822262, 0.7980147781905594, 0.7886129170308858, …	0.785219
POLR3G	1	1	1	3																							Beta oxidation of unsaturated fatty acids (n-9) (mitochondrial)	TRUE	FALSE	11	0.475217	[0.7863299793739991, 0.7933869895332876, 0.7869831993715682, 0.7914367131198524, 0.767549918407544, 0.7737311836893731, 0.7665374413749714, 0.7916430401545699, 0.7838695266922615, 0.7952297457675589, 0.769587774894189, 0.7903222455173301, 0.7852567324947094, 0.7876392121010638, 0.7953796037627259, 0.7734353216690975, 0.7899478518752859, 0.7713425042181423, 0.7871249025895104, 0.7906453646012068, …	0.785753
PRKACA	1	1	1	3																							Beta oxidation of unsaturated fatty acids (n-9) (peroxisomal)	TRUE	FALSE	8	0.596324	[0.7839558065632284, 0.770068928467366, 0.8044771634615384, 0.7896664208187646, 0.7975105623543124, 0.7716928904428905, 0.7902054651078089, 0.8005643688993298, 0.7831112734921328, 0.7850860240020396, 0.7941799492824884, 0.7815601553394522, 0.7851437299679487, 0.7824997268356644, 0.7990495588395979, 0.7781883968895688, 0.7836548136108683, 0.805255226544289, 0.7813156732590326, 0.7694321710190851, …	0.785786
PTGES3	1	1	1	3																							Beta-alanine metabolism	TRUE	FALSE	13	0.658617	[0.7703304870002247, 0.7822528849393531, 0.79932983069407, 0.7808761336197215, 0.7868469402796496, 0.7965521991520665, 0.7715468469227313, 0.7881058548124439, 0.78126614442947, 0.7766172506738545, 0.7880161830357143, 0.7852869847821204, 0.7902033145215633, 0.7941074587264151, 0.7856052230738994, 0.77190904368823, 0.7770663992306829, 0.7782130924303684, 0.7911677686994609, 0.7791493815981582, 0.78…	0.785437
RPN2	1	1	1	3																							Bile acid biosynthesis	TRUE	FALSE	59	0.770335	[0.7885617377175904, 0.7829701457283554, 0.7922636387711864, 0.78227076056459, 0.7811212530061842, 0.7854600893266147, 0.7785075727210261, 0.7818065019468621, 0.7818356690907009, 0.7933366496793404, 0.789226229672469, 0.7766557274965643, 0.7774381406035272, 0.7923910437185067, 0.7854180385364178, 0.7851386244560238, 0.7847893344880897, 0.7834051477324783, 0.7767213088353184, 0.7858242312757673, 0…	0.785611
SARS1	1	1	1	3																							Bile acid recycling	TRUE	FALSE	7	0.668799	[0.8094778736570848, 0.8130398173226989, 0.7913059141577744, 0.8053320199078107, 0.7756807014917247, 0.8044186901132404, 0.8121948951074333, 0.8008417889354674, 0.7876759173562717, 0.8011303058761614, 0.7871414166848142, 0.7824073286422039, 0.7968389885489257, 0.7874136292283682, 0.7892961490998839, 0.7586990338723142, 0.7767228360237006, 0.8084930880698316, 0.793797438706809, 0.7830353314868249,…	0.78614
SCD	1	1	1	3																							Biopterin metabolism	TRUE	FALSE	11	0.711621	[0.7863084224232456, 0.7870144068076981, 0.8035229211566092, 0.763451365651467, 0.7912212171052632, 0.7890170836405399, 0.7856919414984119, 0.8032022742740472, 0.7943368532119631, 0.8102791769462719, 0.7790341247447822, 0.7843410448096264, 0.7865304825742967, 0.7891920289341349, 0.7923629769973155, 0.7773077861511267, 0.7985952092313219, 0.7768863371048851, 0.7904636869990169, 0.8008755535626513,…	0.785692
SH3GLB1	1	1	1	3																							Biotin metabolism	TRUE	FALSE	2	0.564692	[0.768890091867158, 0.8038699988162878, 0.7859846172910748, 0.8108507792154948, 0.7862428607362689, 0.7781513098514441, 0.8217889612371271, 0.7886131749008641, 0.7635108485366359, 0.7259324391682943, 0.8094589926979758, 0.8242810567220052, 0.8015092791933002, 0.7762215354225852, 0.7771548646869082, 0.7524296153675426, 0.8346982435746626, 0.8125502846457742, 0.7813929933490176, 0.7966676191850142,…	0.78696
SLC7A5	1	1	1	3																							Blood group biosynthesis	TRUE	FALSE	7	0.723075	[0.788113012069311, 0.7789354373247196, 0.7850804255558894, 0.7850880158253205, 0.7921673896985176, 0.7621315198066907, 0.7812398274739584, 0.7579479510967548, 0.7911424685747196, 0.7851407564603365, 0.7515248616536458, 0.7910275190304488, 0.7774676983173077, 0.7940579927884616, 0.7840104323167068, 0.7821854028946315, 0.7807877760667067, 0.7997765174278846, 0.7882070688100962, 0.7960188645582933,…	0.785832
TPR	1	1	1	3																							Butanoate metabolism	TRUE	FALSE	15	0.683456	[0.7766362352068581, 0.7754531808328416, 0.7922979875590087, 0.7883008171059533, 0.782511745385851, 0.7920132528725741, 0.7951362423780488, 0.7912927402963545, 0.7757504651029373, 0.7924316790420929, 0.777372434762654, 0.7944640713103199, 0.7734121447187254, 0.788945199809861, 0.7924449969676108, 0.7920599296403751, 0.7858212498770653, 0.7974858958046486, 0.7743081593807369, 0.7866606633556255, 0…	0.785774
TRMT1L	1	1	1	3																							C5-branched dibasic acid metabolism	TRUE	FALSE	4	0.482032	[0.7890237475198413, 0.7823533154038526, 0.7528343402519428, 0.8114704757771164, 0.7656713415075231, 0.7785085849661045, 0.8088391823743386, 0.7625956055979249, 0.8069009932260665, 0.7792238911623677, 0.7949569944351439, 0.8126574319506449, 0.7728186713324653, 0.7998561960048777, 0.7877332899305556, 0.7614059044570519, 0.7992208167989417, 0.8059498620411706, 0.7783894210896164, 0.808411128937252,…	0.785755
UBA1	1	1	1	3																							Carnitine shuttle (cytosolic)	TRUE	FALSE	2	0.618015	[0.7964620879202178, 0.7325658509225557, 0.8106557672674005, 0.7731966538862749, 0.8365681388161399, 0.793727412368312, 0.7580644434148615, 0.7662382414846709, 0.7915371981534091, 0.7975217067834103, 0.7646347970673533, 0.8158783190178148, 0.7760124206542969, 0.7941419428045099, 0.7974495165275804, 0.789424838441791, 0.7431604211980646, 0.7726337548458215, 0.7631469495368727, 0.8045641003233014, …	0.783314
UBE2M	1	1	1	3																							Carnitine shuttle (endoplasmic reticular)	TRUE	FALSE	5	0.686308	[0.8031025502873563, 0.7687533674568966, 0.7424728919719827, 0.7710805607938218, 0.7766667508530891, 0.7874834433369253, 0.7702968553565014, 0.7911048626077586, 0.7886519508800287, 0.7854887863685345, 0.7501784752155173, 0.7710595843435704, 0.777740548670977, 0.8058794394306753, 0.7838077238236351, 0.7851169630028736, 0.8056083591505029, 0.7842032596982759, 0.8054420909662356, 0.7668205173536279,…	0.78588
USP22	1	1	1	3																							Carnitine shuttle (mitochondrial)	TRUE	FALSE	5	0.661136	[0.7899525960286459, 0.79380451182209, 0.7731665555762235, 0.7953570330584491, 0.7896372477213541, 0.7794262114025298, 0.786450017696966, 0.7687228571170222, 0.7963546672195354, 0.7976240531477348, 0.7483620618386243, 0.7971017020089286, 0.7823119794250165, 0.7966265804553158, 0.7959405808221727, 0.795949138661541, 0.7725560425450562, 0.7740240349340691, 0.8035569771257027, 0.8038829016307044, 0.…	0.786322
VAPB	1	1	1	3																							Carnitine shuttle (peroxisomal)	TRUE	FALSE	5	0.719901	[0.7905913254310345, 0.80967982500449, 0.7623157720456178, 0.7916094198994252, 0.7942111311287715, 0.7822672526041666, 0.7913708917025862, 0.7772021764996409, 0.7920128131734914, 0.7664482029005029, 0.7796424602640086, 0.7915454382183909, 0.7915459994612069, 0.781909039376796, 0.766864083827227, 0.811785537895115, 0.801593087733477, 0.7740199998877514, 0.7815442315463362, 0.7751741255836925, 0.78…	0.78571
XPO6	1	1	1	3																							Cholesterol biosynthesis 2	TRUE	FALSE	2	0.563281	[0.7377274407280816, 0.7907236735026042, 0.8082471211751302, 0.7863149854871961, 0.8168201022677951, 0.8117216322157118, 0.7335081312391493, 0.7951093885633681, 0.8455936855740017, 0.7991255018446181, 0.780800289577908, 0.7466927422417535, 0.7045836554633247, 0.7891618516710069, 0.7424836052788628, 0.7883887396918403, 0.8062010023328993, 0.7829579671223958, 0.7606563991970486, 0.7765125698513455,…	0.785402
AHCY	1	1	0	2																							Cholesterol biosynthesis 3 (Kandustch-Russell pathway)	TRUE	FALSE	6	0.633024	[0.8041979270006614, 0.773497566344246, 0.7953772166418651, 0.7674198857060185, 0.7728587155619626, 0.7807438764622603, 0.7999261119378307, 0.80190103520792, 0.7971438453311012, 0.8105559172453703, 0.7931998116629464, 0.7908044239831349, 0.7854026511863426, 0.7774858424272487, 0.7934436293506117, 0.784585296792328, 0.7596506593088624, 0.7896764846075148, 0.8050472521908069, 0.7887720986018105, 0.…	0.786002
AKR1A1	1	1	0	2																							Cholesterol metabolism	TRUE	FALSE	20	0.746975	[0.7896589253663454, 0.7959027914371886, 0.7957829941360149, 0.7775319937549174, 0.7869933553796223, 0.7766193957144965, 0.7898908365501246, 0.7819564903373328, 0.7914531316589628, 0.780705437708989, 0.7752470731297535, 0.7849840133670994, 0.786177632441647, 0.7955867468200891, 0.7797446902455416, 0.785047529627262, 0.7897240423387096, 0.7868932148242853, 0.7931056429074875, 0.7811928865886442, 0…	0.785755
ALG2	1	1	0	2																							Chondroitin / heparan sulfate biosynthesis	TRUE	FALSE	25	0.752252	[0.784617825932924, 0.7748216631731223, 0.7915027530113368, 0.776429554646906, 0.7896553569319792, 0.7751555488308928, 0.7889917372756259, 0.7861997003424658, 0.7782501955892773, 0.78121226603094, 0.773214232994804, 0.7875263861006141, 0.7888637739135569, 0.7737888226263581, 0.7756501498287671, 0.7864174318020785, 0.7767870586324989, 0.7814527854865375, 0.7807180340694378, 0.7857627612777516, 0.7…	0.785555
ANAPC11	1	1	0	2																							Chondroitin sulfate degradation	TRUE	FALSE	9	0.693804	[0.770066358222336, 0.7836878041752049, 0.780945824795082, 0.798078893442623, 0.8011566662397541, 0.7820102378970287, 0.7801865874743853, 0.7577215142588798, 0.7970049415129782, 0.7816286180840164, 0.7626615597250683, 0.7908221802424863, 0.8027159643954918, 0.7944231877561475, 0.7903615148992487, 0.7923894830088798, 0.7858272364882172, 0.804857731386612, 0.7783531314036886, 0.7878103787781763, 0.…	0.785586
ASS1	1	1	0	2																							CoA synthesis	TRUE	FALSE	2	0.557317	[0.7764373779296875, 0.8258227030436198, 0.6937854766845704, 0.7431262546115451, 0.776029544406467, 0.7659562004937066, 0.7444137573242188, 0.7652238633897569, 0.7657710605197483, 0.8148704528808594, 0.7839514838324653, 0.7906946818033854, 0.8361445109049479, 0.8043888515896267, 0.8520411173502604, 0.7735271877712674, 0.7482876247829862, 0.722702874077691, 0.74187257554796, 0.7462128533257378, 0.…	0.784788
ATP2B1	1	1	0	2																							Cysteine and methionine metabolism	TRUE	FALSE	33	0.763005	[0.7842253217392726, 0.7856373258437991, 0.784252508094584, 0.7790222008274463, 0.7837861496762166, 0.7761393740188383, 0.7874678056318681, 0.7826995130985086, 0.7882572830815018, 0.7788992490024856, 0.7834100887951334, 0.7799373385171376, 0.7812613957842752, 0.78504673804618, 0.7857790832679226, 0.7878174466902146, 0.778504331420068, 0.7833282231161696, 0.7782607784700418, 0.7779662766548927, 0.…	0.785672
ATP6V0A1	1	1	0	2																							Drug metabolism	TRUE	FALSE	32	0.766002	[0.7833087100928192, 0.7879435636389909, 0.786812939871481, 0.7825403295211139, 0.7839881734071128, 0.7872680846678226, 0.7924519806966545, 0.7843822249422004, 0.7919202701065892, 0.785922040748674, 0.788547191622467, 0.7773341211707806, 0.7927897865879573, 0.7948611801730586, 0.7842793624838501, 0.7893731459523324, 0.7979862332976336, 0.7823909830596355, 0.7832901828972868, 0.7844660289592683, 0…	0.785831
ATP6V0A2	1	1	0	2																							Eicosanoid metabolism	TRUE	FALSE	26	0.759542	[0.7813339215750058, 0.7707082416182338, 0.7894285132756477, 0.7836535116491731, 0.7860377653864504, 0.7797025335957379, 0.7844432554613405, 0.782528476860687, 0.792408689260207, 0.7897010607325642, 0.7944559013019026, 0.7882459306507344, 0.7904581621016944, 0.7774272197764862, 0.7963251612017118, 0.7796858735253296, 0.7879977238390585, 0.7875899192003528, 0.7879445810381969, 0.7780517182801295, …	0.785735
ATP6V1A	1	1	0	2																							Estrogen metabolism	TRUE	FALSE	46	0.76512	[0.7849155983138725, 0.7955098888441094, 0.7883338223520826, 0.7796485770575549, 0.781604680420007, 0.7775889117778407, 0.7919183241111886, 0.7939276976134977, 0.7930727373976124, 0.7905980585842193, 0.7760482474294179, 0.7908042463619728, 0.7781452698838881, 0.7817140288700332, 0.8003470898505577, 0.7878343935169049, 0.7877862291412513, 0.7954036889486755, 0.7788841590602126, 0.7781771809101603,…	0.786023
ATP6V1D	1	1	0	2																							Ether lipid metabolism	TRUE	FALSE	28	0.769311	[0.7858267143169019, 0.7925607351145922, 0.7900820847144996, 0.7895819688747505, 0.7924399526839179, 0.7904912134436484, 0.7843372963893641, 0.7942374876363345, 0.7816511229772598, 0.7877632708912532, 0.7954434323317651, 0.7928050845852938, 0.7810786072943399, 0.7916159867764471, 0.7847512981848802, 0.7758222394496721, 0.7766446738219989, 0.7785615292851796, 0.7938862787817222, 0.7838087079189835…	0.785619
ATP6V1H	1	1	0	2																							Fatty acid activation (cytosolic)	TRUE	FALSE	8	0.744473	[0.765486810146234, 0.7836554111578525, 0.7851326966897035, 0.76802978515625, 0.7722366724258815, 0.7748779296875, 0.8094393216646635, 0.7769030448717948, 0.8005039312900641, 0.7887223463792067, 0.7809536664913862, 0.7664370805789262, 0.7917901454827725, 0.7921141013120994, 0.8073996519431089, 0.7936325464493189, 0.7687078231420272, 0.7737561348157052, 0.7809231489132612, 0.7784964537009215, 0.77…	0.7857
BLVRA	1	1	0	2																							Fatty acid activation (endoplasmic reticular)	TRUE	FALSE	7	0.728959	[0.7821794533687054, 0.801760967615029, 0.7939693566524622, 0.8061930338541666, 0.7416429162662934, 0.7825816761363636, 0.8032076422543449, 0.7939619584517046, 0.7486194739792223, 0.7930681905219474, 0.7861909101353609, 0.8031681489179479, 0.7875712729605336, 0.7841764235879011, 0.7924978218826593, 0.7902090035232843, 0.780636602119541, 0.7715540051247772, 0.7926633566246101, 0.8034812668853053, …	0.785761
BLVRB	1	1	0	2																							Fatty acid biosynthesis	TRUE	FALSE	18	0.769074	[0.7860071119964089, 0.7971927033652227, 0.7859219600423634, 0.7990549229007687, 0.773538433011166, 0.789181570267787, 0.7854412405489002, 0.7803423700342274, 0.7827481593150319, 0.7803972749621254, 0.7860947845359668, 0.7875872999312648, 0.7796160030439906, 0.7870952378029963, 0.7926708825468523, 0.7909389115278869, 0.778797305910532, 0.7682878342077208, 0.7808458843879755, 0.7917243478916508, 0…	0.785634
BPNT1	1	1	0	2																							Fatty acid biosynthesis (even-chain)	TRUE	FALSE	5	0.658049	[0.7981009831504217, 0.772453865172371, 0.7797130766369048, 0.799085925874256, 0.7897853790767609, 0.7934508308531746, 0.7667660183376737, 0.7971944657583085, 0.802547588045635, 0.7937702966114831, 0.7852660164000496, 0.7773191421750992, 0.788346693250868, 0.7763644748263889, 0.7807995992993552, 0.7644262404668899, 0.7850448850601438, 0.8012840634300595, 0.7685752263144842, 0.8086785694909474, 0.…	0.785306
BUD23	1	1	0	2																							Fatty acid biosynthesis (odd-chain)	TRUE	FALSE	1	0.357764	[0.7567539793072324, 0.7534827030066288, 0.7670675335508405, 0.8090238860159209, 0.8022249395197089, 0.7338338909727155, 0.7791616266424005, 0.7096022981585879, 0.7512797153357303, 0.8070003047133937, 0.7953008015950521, 0.7841010238185073, 0.7667721257065282, 0.8274644793886127, 0.7901028719815341, 0.7751952662612452, 0.8208573081276633, 0.7838775172378077, 0.7600393006295869, 0.7835185311057351…	0.78535
CALM1	1	1	0	2																							Fatty acid biosynthesis (unsaturated)	TRUE	FALSE	6	0.476348	[0.7664123606044934, 0.7789571764300233, 0.7633272851108812, 0.7570244305086745, 0.7883434760861281, 0.8067132859002977, 0.8068580405914271, 0.7925305161603513, 0.7847336116706591, 0.7797758698324986, 0.7954097309179007, 0.7801739806774463, 0.7824843137521778, 0.7895833191555967, 0.7830906246597343, 0.7929289814487152, 0.7883693504555023, 0.78684892997786, 0.8038704370372387, 0.799871606416957, 0…	0.785508
CDIPT	1	1	0	2																							Fatty acid desaturation (even-chain)	TRUE	FALSE	3	0.523375	[0.7912450596906137, 0.8050165591032609, 0.7895735035771909, 0.7732744078705276, 0.7796048703400985, 0.7847709102907042, 0.7923523723215297, 0.814896293308424, 0.7188386778900588, 0.7543871229973392, 0.7689046445100204, 0.7847958993220675, 0.8097287606501925, 0.7778734400652457, 0.8056113754493602, 0.7821438554404438, 0.7681323618128679, 0.797653419384058, 0.7649202208588088, 0.8035929030266361, …	0.785648
CDS2	1	1	0	2																							Fatty acid desaturation (odd-chain)	TRUE	FALSE	1	0.242134	[0.8254006125710227, 0.7503737247351444, 0.7695913025827119, 0.7906043312766335, 0.7801517139781605, 0.8029157465154474, 0.7929870721065637, 0.7974922873757102, 0.7882832613858309, 0.8343515685110381, 0.7607969804243608, 0.8324710961544153, 0.815546787146366, 0.7663313547770182, 0.8145739237467448, 0.7660872719504617, 0.7945088473233309, 0.7886633439497515, 0.7902799086137251, 0.8128389300722064,…	0.783169
CERS5	1	1	0	2																							Fatty acid elongation (even-chain)	TRUE	FALSE	6	0.476348	[0.8048668483685395, 0.8024139581518583, 0.7926024681738167, 0.7944812309451219, 0.8029199615726627, 0.8045220458133711, 0.7890844754917973, 0.7615498931565766, 0.7916239916793699, 0.792123402452635, 0.7913417129427991, 0.80752971086491, 0.7885262980001452, 0.7835509757685467, 0.7757542130562209, 0.7853564396414053, 0.7877944432346109, 0.7813379019671893, 0.7954986962153383, 0.7931007447281504, 0…	0.786423
CERT1	1	1	0	2																							Fatty acid elongation (odd-chain)	TRUE	FALSE	6	0.476348	[0.8006853376116071, 0.7866051437962761, 0.7920668332834278, 0.7803570152575131, 0.7757257866942509, 0.7704629399635236, 0.7831810077308362, 0.7828987289942654, 0.7645506111171603, 0.795581848640752, 0.7749708222179879, 0.779147087212362, 0.7883431925313952, 0.7790688261060903, 0.8020269768301757, 0.7814242443833479, 0.7913948794552119, 0.7846678978613167, 0.7984081804406213, 0.7893881626106998, …	0.786236
CHPT1	1	1	0	2																							Fatty acid oxidation	TRUE	FALSE	50	0.696684	[0.7856753753436683, 0.7826516513672198, 0.7845311516612011, 0.7891475113037861, 0.7807522892237239, 0.7864589802991155, 0.7975367166020736, 0.7833287010583325, 0.7880013467239723, 0.7802670001904667, 0.7819220033580112, 0.7900845118462022, 0.79236299593809, 0.7852528419912882, 0.784462055715658, 0.784569840214979, 0.7820481616855477, 0.7851746885247938, 0.7814775378656132, 0.7845867907184736, 0.…	0.785594
COPA	1	1	0	2																							Folate metabolism	TRUE	FALSE	18	0.708704	[0.7750466286599099, 0.7922654010544635, 0.7805354537776413, 0.7810211756500819, 0.7911098420864046, 0.7972401911855037, 0.7918571003531941, 0.7897781659500409, 0.7833667652027027, 0.7997375038390664, 0.7862073543714169, 0.7952054860257985, 0.7759873598740786, 0.7726441729371417, 0.7829671024006961, 0.7810452497952498, 0.7834349086302211, 0.7960128096846847, 0.7731945190929566, 0.7929524339680589…	0.78585
COPB2	1	1	0	2																							Formation and hydrolysis of cholesterol esters	TRUE	FALSE	2	0.593891	[0.7878688238804636, 0.8002779592875562, 0.7910866332209967, 0.7823060478260314, 0.8101703918058109, 0.8134056540096507, 0.7449351790683721, 0.7925107370015063, 0.7577500686146854, 0.7937427595549938, 0.812440460803462, 0.8009223190008425, 0.7820132386450674, 0.8198144451465482, 0.7785174799900428, 0.7531663483264399, 0.7436489030426624, 0.7796159632065717, 0.8193984187506382, 0.8187302732779309,…	0.786201
COPE	1	1	0	2																							Fructose and mannose metabolism	TRUE	FALSE	29	0.757056	[0.7918462323222311, 0.7840053880022468, 0.7903271006806767, 0.7806744915576262, 0.7863333395288131, 0.7944173048010837, 0.7776313235196933, 0.7826817753766852, 0.7886787416567539, 0.7828495696206714, 0.7905123971550357, 0.7915951605042294, 0.7858735833002908, 0.7879046680874967, 0.7860391574973566, 0.7789545231132698, 0.792884904507005, 0.7944446681701031, 0.7908121551182924, 0.7782740012886598,…	0.785796
CTPS1	1	1	0	2																							Galactose metabolism	TRUE	FALSE	21	0.736939	[0.7893216906161089, 0.7679301955612383, 0.7797115932165357, 0.791395877083051, 0.7977757502370952, 0.7896113781372781, 0.7930903406973987, 0.786087960218805, 0.7605261291661022, 0.7977930825345482, 0.793555931191573, 0.8023501536885246, 0.7877923469042135, 0.796052377409057, 0.7831218881249153, 0.7954818669768663, 0.7848609394052296, 0.780915658659057, 0.7727601511693876, 0.7895194904992549, 0.7…	0.785527
CYB5R3	1	1	0	2																							Glucocorticoid biosynthesis	TRUE	FALSE	5	0.536115	[0.8037901560465495, 0.8528576532999674, 0.7929718017578125, 0.7656295140584309, 0.7879872639973958, 0.8126054128011068, 0.8475100835164388, 0.8099564870198568, 0.8549898147583008, 0.7195599873860677, 0.842837397257487, 0.8585444132486979, 0.7711581548055013, 0.6786477406819661, 0.7379353205362956, 0.7294673919677734, 0.76806214650472, 0.7260461171468099, 0.8520235697428385, 0.8405558904012044, 0…	0.786145
CYP51A1	1	1	0	2																							Glutathione metabolism	TRUE	FALSE	21	0.752385	[0.7853603325800017, 0.782094099476912, 0.7908570506801206, 0.7854543332484509, 0.7861079445982939, 0.7809171016891605, 0.7727508143408879, 0.7875723324367626, 0.7887659088256515, 0.7888320574441898, 0.7803807839423649, 0.7952289935860708, 0.7824267491087344, 0.7834988872442916, 0.7907831101190477, 0.7885910874766573, 0.7833675847232833, 0.7819381777332145, 0.7792584955383669, 0.7832279929017061,…	0.785649
DAD1	1	1	0	2																							Glycerolipid metabolism	TRUE	FALSE	45	0.751575	[0.7859256439917739, 0.781142935813566, 0.7743804404673261, 0.7907381306953161, 0.7848383123027692, 0.7806511746312449, 0.7893693573157111, 0.7876109007685352, 0.7927571147129738, 0.7883839651366876, 0.7834082505628834, 0.7859504363454243, 0.7877283528126441, 0.7791175805765345, 0.7758379954038578, 0.786637212242492, 0.7825258366796085, 0.7781033794055597, 0.780227142280963, 0.7809411343651385, 0…	0.785689
DDOST	1	1	0	2																							Glycerophospholipid metabolism	TRUE	FALSE	71	0.772434	[0.7882161652453933, 0.786575488997555, 0.7961179296618761, 0.7851308590255829, 0.7844972493887531, 0.7878359994632954, 0.7826171059693482, 0.7821627705885861, 0.7868980708450116, 0.7934487558888426, 0.7827156881746079, 0.7878332973045501, 0.7895465591269605, 0.7858848544934105, 0.7799627474804699, 0.7847063405689069, 0.7824891727294412, 0.7842796790208122, 0.783228166557338, 0.782716060886159, 0…	0.785575
DEGS1	1	1	0	2																							Glycine, serine and threonine metabolism	TRUE	FALSE	41	0.715997	[0.7933115454498806, 0.7931406943900209, 0.7786703968176221, 0.7946044448098597, 0.7837442505411255, 0.7893361240950142, 0.7886990770544111, 0.789440354903717, 0.7854150048048216, 0.7886796157775414, 0.7866358172628377, 0.7861646648520302, 0.7770138558460218, 0.7818791021747649, 0.7934059362871324, 0.7872857655993432, 0.7902185144237946, 0.7844181792525003, 0.7816075189627183, 0.7890878652597403,…	0.785474
DNM2	1	1	0	2																							Glycolysis / Gluconeogenesis	TRUE	FALSE	62	0.749907	[0.7859154123562295, 0.7859173199254642, 0.7814728844053203, 0.7799688664621217, 0.7842646621795284, 0.7753703194274882, 0.7836386782753968, 0.7859826290721583, 0.788514977430444, 0.7878149999196813, 0.7855999104446444, 0.7903389650131722, 0.7862553612735333, 0.7826188817226756, 0.787159900485125, 0.7857409701696331, 0.778990082647947, 0.7872489538488723, 0.785364325644156, 0.7830801118839555, 0.…	0.785856
EBP	1	1	0	2																							Glycosphingolipid biosynthesis-ganglio series	TRUE	FALSE	14	0.752559	[0.7960527956152016, 0.7773417815649496, 0.8006085198243281, 0.7875890170072788, 0.7808337853443449, 0.7904510668917973, 0.7907272492651176, 0.7854271285344345, 0.7816020764802631, 0.7858858285799272, 0.7817166284644457, 0.7948661026735723, 0.7794572477778555, 0.7656911066104424, 0.7838644644981803, 0.7895409390747481, 0.7911453229983203, 0.7960729173957167, 0.7881075902855543, 0.7761893722004479…	0.785877
ELOVL1	1	1	0	2																							Glycosphingolipid biosynthesis-globo series	TRUE	FALSE	6	0.664689	[0.7925846419444909, 0.7702934822721702, 0.7849949039452429, 0.8019119779481395, 0.8095708564853499, 0.7930933770436441, 0.7864185136057263, 0.7943412250376003, 0.7435533928148674, 0.7765263576133579, 0.8062736524830102, 0.7769465318975601, 0.8029304273200758, 0.7771591213722705, 0.7916424049200647, 0.7772909290225323, 0.7881543708570076, 0.8012197565904913, 0.7702891303893716, 0.7864233550753398…	0.786055
ELOVL5	1	1	0	2																							Glycosphingolipid biosynthesis-lacto and neolacto series	TRUE	FALSE	14	0.714067	[0.7738098982716917, 0.774955256125156, 0.7847358160697565, 0.7591053785307428, 0.7768284029728464, 0.7947913618718789, 0.7948139166861735, 0.7883956090043696, 0.7836325198970038, 0.7976946541432585, 0.7952127711454432, 0.7837407220466605, 0.7879738949360174, 0.7931793022393883, 0.801202964068352, 0.7717735642946317, 0.7942340141229712, 0.7779057306296816, 0.777363805497035, 0.7818859238451935, 0…	0.785521
EMG1	1	1	0	2																							Glycosphingolipid metabolism	TRUE	FALSE	49	0.769609	[0.7905784786091418, 0.784702346261523, 0.7911045678450533, 0.7909844804507036, 0.7854031609929532, 0.7919674672936493, 0.7821931517585319, 0.7893608888995337, 0.7901857828500565, 0.7836476728992356, 0.781121513141087, 0.7783617484724618, 0.7884979062879224, 0.7851983304858317, 0.7900024915639438, 0.7925439533169403, 0.7836992339688318, 0.7877088555970705, 0.7862297182037853, 0.7837250145036299, …	0.785879
ESD	1	1	0	2																							Glycosylphosphatidylinositol (GPI)-anchor biosynthesis	TRUE	FALSE	15	0.747704	[0.7866576613041393, 0.7804358231393914, 0.7801403915672972, 0.8014362000582511, 0.7885848195929276, 0.8044429845977248, 0.7947548314144737, 0.7757893344812226, 0.7896722090871711, 0.790777802049068, 0.7974901165878564, 0.7913564581620066, 0.7712067185786733, 0.7941068950452302, 0.7873617071854441, 0.799462248149671, 0.790843869928728, 0.7816293281421327, 0.781690095600329, 0.7901056122361568, 0.…	0.785876
FDPS	1	1	0	2																							Heme degradation	TRUE	FALSE	2	0.609806	[0.7285875262636127, 0.8010691440466678, 0.7944341717344342, 0.7820515488133286, 0.8322188637473367, 0.781904278379498, 0.7699456070408677, 0.7583497943300189, 0.7474628795276989, 0.8324424281264796, 0.8033497550270774, 0.7778898296934186, 0.8111934083880801, 0.7899249683726918, 0.7794107379335345, 0.7951059052438447, 0.7774752992572207, 0.792963779333866, 0.7990532499371152, 0.7692453788988518, …	0.786098
FKBP5	1	1	0	2																							Heme synthesis	TRUE	FALSE	1	0.378325	[0.7451107660929362, 0.7994755427042644, 0.7973841349283854, 0.7209419886271159, 0.7314813613891602, 0.7222774505615235, 0.7421918233235677, 0.7776992797851563, 0.7812002182006836, 0.6990482330322265, 0.7063285191853841, 0.7661840438842773, 0.7956325531005859, 0.8037715276082357, 0.8201125462849935, 0.8110602060953777, 0.7388920466105143, 0.8387758255004882, 0.8228299458821614, 0.8339727401733399…	0.784443
G6PD	1	1	0	2																							Heparan sulfate degradation	TRUE	FALSE	5	0.745294	[0.7932935692798132, 0.7768198999865302, 0.8021283730693247, 0.7454021585398707, 0.7680581279184626, 0.7682864835892601, 0.7598530385686063, 0.7620340281519397, 0.7969590461117098, 0.7738503642465876, 0.7932389182605962, 0.7980115167025862, 0.7920114100664511, 0.8049157855154454, 0.7922092481591235, 0.7831660829741379, 0.7891889199443247, 0.7865574628457256, 0.7763909000089799, 0.7660876043911637…	0.78579
GGPS1	1	1	0	2																							Histidine metabolism	TRUE	FALSE	39	0.778615	[0.7940030762296387, 0.7875404701576577, 0.7868783200814451, 0.7929989648739649, 0.7793844981344982, 0.7856030746655747, 0.7780545104763855, 0.7891040010180635, 0.7931895851817726, 0.7879696991025116, 0.7789238990410865, 0.7882146173161798, 0.7852468946218947, 0.7847244439041314, 0.7935917984746109, 0.7886792154370279, 0.7812190741878242, 0.7834627063142688, 0.7915954839782965, 0.7938403602466102…	0.785887
GRK2	1	1	0	2																							Inositol phosphate metabolism	TRUE	FALSE	87	0.765862	[0.7795438563069166, 0.7879561554526981, 0.7862193191653496, 0.7814962463310002, 0.784918352995409, 0.7895882135734176, 0.7890799630277715, 0.7783366142658238, 0.7861391185933619, 0.782116154417852, 0.7863532611763377, 0.7879007088695718, 0.7826624473169264, 0.7807441601753594, 0.7855830064160457, 0.7846346522917137, 0.7776826032964552, 0.7783660721005494, 0.7904439607322947, 0.7889215022202153, …	0.785618
GYG2	1	1	0	2																							Isolated	TRUE	FALSE	406	0.774199	[0.7860655052345057, 0.785208650484122, 0.7843236949534503, 0.7841845053424027, 0.7849738306007359, 0.7862718488260633, 0.7868353038927278, 0.7869916418641294, 0.7849098058830642, 0.7848896534303855, 0.7869263028560657, 0.7822186398421249, 0.7866126255491543, 0.7871197538847294, 0.7853933395768385, 0.7844883567640017, 0.7856605786232295, 0.7841011417803904, 0.785816916594631, 0.7877213233727646, …	0.785761
GYS1	1	1	0	2																							Keratan sulfate biosynthesis	TRUE	FALSE	12	0.700154	[0.7863626256235329, 0.7842060023443613, 0.7709089825410798, 0.7773771808367567, 0.7864944386370305, 0.7944317311748093, 0.789380904840938, 0.7718335839690923, 0.7778294522997359, 0.7903535989155419, 0.786003912745134, 0.7826880990805947, 0.7858157926508705, 0.79946025436473, 0.7919363580026164, 0.7814393618110573, 0.7836324724606318, 0.7828263594697525, 0.8063882699408255, 0.7803437377738655, 0.…	0.785552
HDAC3	1	1	0	2																							Keratan sulfate degradation	TRUE	FALSE	8	0.70752	[0.7895992728403038, 0.7906287630697838, 0.795781874118891, 0.7856783376899279, 0.7893962812304198, 0.7930145646097666, 0.7929341787084899, 0.7900064798226034, 0.7653260960017231, 0.7666309328007519, 0.7775407757675439, 0.7922121588150063, 0.7848799856085527, 0.7904086387844611, 0.7970940534931078, 0.7792830311863643, 0.7486234201225721, 0.7705179850260416, 0.7628316090519267, 0.7838348159216401,…	0.785791
HMGCS1	1	1	0	2																							Leukotriene metabolism	TRUE	FALSE	146	0.770635	[0.7788478815320723, 0.783768181606275, 0.7861066838770333, 0.7863638802772307, 0.7925611176831661, 0.7827283481544504, 0.7872172964184566, 0.7848844394781723, 0.7839402731320148, 0.7869754577452477, 0.7817745908167348, 0.7860164799944057, 0.7803679929915347, 0.7888373241570611, 0.7866254472558595, 0.7902174557017595, 0.779406283629173, 0.788803998496521, 0.7848450435698108, 0.7881116867324779, 0…	0.785812
IMPA2	1	1	0	2																							Linoleate metabolism	TRUE	FALSE	27	0.736415	[0.7708391462053571, 0.7831481383727478, 0.7898725315717503, 0.7861716173483752, 0.7791975848616474, 0.7928004123682835, 0.7781362644033543, 0.7771004734505711, 0.7896523494057673, 0.769486867936575, 0.7853260015735601, 0.793192467020592, 0.7978092227970157, 0.7884260690657175, 0.8027892045226029, 0.7841360909598214, 0.7949402562439671, 0.797611428043557, 0.784706145179778, 0.7946024026956644, 0.…	0.785802
INPP4A	1	1	0	2																							Lipoic acid metabolism	TRUE	FALSE	2	0.438104	[0.7941402088512074, 0.702197045990915, 0.7360965844356653, 0.7656640139493075, 0.8183952100349196, 0.813308369029652, 0.8003981041185784, 0.8185407465154474, 0.7806798183556759, 0.8147587631687974, 0.790182402639678, 0.7899966384425308, 0.7914972594290068, 0.763468886866714, 0.8284247427275686, 0.7834054773504083, 0.7722919926498876, 0.7642100941051136, 0.7957430174856475, 0.8026731664484198, 0.…	0.785574
INPP5E	1	1	0	2																							Lysine metabolism	TRUE	FALSE	48	0.765621	[0.7791918715713166, 0.78767625575529, 0.7874210178291536, 0.7917743742652821, 0.777298671997453, 0.7748487705721003, 0.79478373273413, 0.7840537905319357, 0.792817444038989, 0.7853860024000784, 0.7844372214194749, 0.7878352915605408, 0.7815177893563872, 0.7898119887588166, 0.776690999093848, 0.7832358811716301, 0.7837153611138323, 0.7880818812451019, 0.7850872171336207, 0.7833460888518808, 0.781…	0.785534
KPNA6	1	1	0	2																							Metabolism of other amino acids	TRUE	FALSE	21	0.754049	[0.789289626672792, 0.7900377474119066, 0.7869905787088991, 0.7840857682919986, 0.7801142570453653, 0.7984471330202839, 0.7840503157088149, 0.7838200109064639, 0.786298677985776, 0.7738649036303445, 0.7783663953786051, 0.7872641170323196, 0.7850176177968241, 0.7759817023026315, 0.7817364182085343, 0.7729285061125295, 0.7916551961760745, 0.7874623665623948, 0.7916678538989732, 0.7874562294846258, …	0.7857
LDHA	1	1	0	2																							Miscellaneous	TRUE	FALSE	52	0.776464	[0.7824041528429627, 0.7828085383287479, 0.7827688513738289, 0.7812456449713187, 0.7916939207171243, 0.7927381442070813, 0.7867539133444822, 0.786546347058136, 0.7900095782534031, 0.7867303821411231, 0.7833889512641384, 0.7929779517541493, 0.7853102915790041, 0.7878775107442773, 0.7820729599359839, 0.7807594973341605, 0.7870383950567333, 0.7867274319604035, 0.7874200220055385, 0.7900465257547967,…	0.785635
LDHB	1	1	0	2																							N-glycan metabolism	TRUE	FALSE	51	0.760417	[0.7822994468418217, 0.7839979040874503, 0.7808536845413122, 0.7856277075710983, 0.7878083193979933, 0.781793004786649, 0.7911926079100357, 0.7799164686258445, 0.7939189426163273, 0.7859501084431326, 0.782228338028327, 0.7879918344986645, 0.784388432638998, 0.7811149721667303, 0.7842013226414671, 0.7856268307669861, 0.7899473707099728, 0.7887507084577227, 0.780890071911966, 0.793077298349083, 0.7…	0.785828
LPCAT1	1	1	0	2																							Nicotinate and nicotinamide metabolism	TRUE	FALSE	30	0.767993	[0.7966022344950168, 0.7917365318312385, 0.7846613665849362, 0.7860887980662413, 0.7816698109090332, 0.7802568236010601, 0.7932955106765378, 0.7892399215625595, 0.7841540847378277, 0.7799808964959055, 0.7762310527161493, 0.7915176375134895, 0.7839832343442519, 0.7849325822859138, 0.7866741900352314, 0.7983507853662795, 0.7910857381332127, 0.7757741704953025, 0.7812723171776804, 0.784609975084111,…	0.785836
LPCAT2	1	1	0	2																							Nucleotide metabolism	TRUE	FALSE	138	0.750267	[0.7827937216477114, 0.7845252940038269, 0.7816460586287705, 0.7873344548835809, 0.7863356077870702, 0.7838758787865758, 0.7875538827854578, 0.7860927321394019, 0.7872341469051662, 0.7865870159955282, 0.7872643803882785, 0.7869329542278503, 0.7880958011738654, 0.7835265812783523, 0.7837896125814289, 0.7810461591383054, 0.788309719863264, 0.7853166722206695, 0.7840259040483306, 0.7866174510351944,…	0.785759
MAN1A2	1	1	0	2																							O-glycan metabolism	TRUE	FALSE	24	0.731686	[0.7814642393210727, 0.7842060672370836, 0.7707474071023472, 0.7803788924198466, 0.7809293453317597, 0.7882753337677026, 0.7935052447015145, 0.7918119473060911, 0.7647463370582547, 0.7749731592578023, 0.7843249041109362, 0.7821643908380868, 0.7688904528914241, 0.7796957724806582, 0.7910168415412733, 0.7919879616197876, 0.7855990710234724, 0.7727950381507344, 0.7883145192023997, 0.7801868709841332…	0.78592
MBOAT2	1	1	0	2																							Omega-3 fatty acid metabolism	TRUE	FALSE	30	0.737739	[0.7826382079039123, 0.784454134460083, 0.7758860916429524, 0.7783521084897196, 0.7864001491757678, 0.7862413194444444, 0.7809485139305491, 0.7848098489655437, 0.7884266803504589, 0.7864160221344152, 0.7847075009293442, 0.7841673696835102, 0.7832028245654514, 0.7881822267728041, 0.7967454125647336, 0.7836457151624109, 0.7802392380338922, 0.7923973735611188, 0.7942787948488694, 0.7909683566310312,…	0.785738
MBOAT7	1	1	0	2																							Omega-6 fatty acid metabolism	TRUE	FALSE	26	0.685008	[0.7929174709681789, 0.7744380664745579, 0.7933531984261859, 0.7821537809098074, 0.7914660723301807, 0.7836989826547953, 0.7830007989138467, 0.7883149613935274, 0.7889744693919019, 0.7833818319448549, 0.788490830193094, 0.7765983279764543, 0.7772400374365794, 0.7929659118547115, 0.7902811226201911, 0.7930074257425742, 0.788809616444387, 0.7798736438475937, 0.7900439210199005, 0.7835259520005172, …	0.785638
MDH1	1	1	0	2																							Oxidative phosphorylation	TRUE	FALSE	60	0.471904	[0.781370795397784, 0.7843281836534678, 0.7946105149585263, 0.7852484281816668, 0.7848048022053704, 0.7795527152771471, 0.7807898186094209, 0.780259749719977, 0.7898130515318015, 0.7899165228710683, 0.7727941447756789, 0.7816420085596222, 0.7850922160226137, 0.7938450044273908, 0.7896748138225411, 0.7846602970892743, 0.7829096802818394, 0.7901195040754699, 0.7833467432189023, 0.7889897153036357, …	0.785766
MIF	1	1	0	2																							Pantothenate and CoA biosynthesis	TRUE	FALSE	8	0.717251	[0.7864537948217147, 0.7880325708633814, 0.7981411664913862, 0.7678678072415865, 0.7808945093399439, 0.797737786708734, 0.767718505859375, 0.784327893379407, 0.7521603315304487, 0.7762311104016426, 0.7889909793169071, 0.7927932348006811, 0.8006917317708333, 0.7828677446414263, 0.7638298621544471, 0.8067409417568109, 0.7928624862279647, 0.7878228603265225, 0.7951239952674278, 0.7853003868689904, 0…	0.785925
MTMR1	1	1	0	2																							Pentose and glucuronate interconversions	TRUE	FALSE	13	0.719025	[0.7650374527815934, 0.7947358825362817, 0.7979031784706462, 0.7833111977611383, 0.7804095636869923, 0.7846117452520306, 0.7872830612831462, 0.7794866584672121, 0.7835707940157668, 0.7899422461030817, 0.7757827897306497, 0.7755265178944697, 0.7885304764019947, 0.7801604655958851, 0.7969798649889512, 0.7777197592234532, 0.7901045010526159, 0.8019961791350633, 0.791409714393962, 0.7954081732635571,…	0.785473
MTMR2	1	1	0	2																							Pentose phosphate pathway	TRUE	FALSE	25	0.745874	[0.7942917900667211, 0.7806732111247277, 0.7828583495029956, 0.7889460677934368, 0.7909549887663399, 0.7944368383203976, 0.7972544551674836, 0.7719631352975218, 0.7909300428070534, 0.7800574874046841, 0.7910631765727124, 0.7827042590039488, 0.7920848971098856, 0.7907616442844498, 0.7792634186921297, 0.8001209533292484, 0.7873376651007625, 0.7777826712282135, 0.7801380697678377, 0.7940653616047113…	0.78573
MVD	1	1	0	2																							Phenylalanine, tyrosine and tryptophan biosynthesis	TRUE	FALSE	141	0.776875	[0.7857033337867465, 0.7844008045415993, 0.7873592252236393, 0.7864501152202787, 0.7868093784506073, 0.7834558382275281, 0.787545357983005, 0.7895056029861256, 0.7846566495703243, 0.7841808158235849, 0.7906564555361744, 0.7865993414841012, 0.7860616468498456, 0.784829479988478, 0.7818598573348909, 0.7843495955288131, 0.7806708980780618, 0.7877779989278113, 0.7882970902878906, 0.7861131059066395, …	0.785737
MVK	1	1	0	2																							Phosphatidylinositol phosphate metabolism	TRUE	FALSE	16	0.756327	[0.7782529528519039, 0.7938709425717853, 0.7901317201154806, 0.7804880130305868, 0.7911067586415418, 0.7927423484316479, 0.7922558959503745, 0.7915979659215043, 0.7852639644779963, 0.787872215394819, 0.7834929848431648, 0.7871197989817416, 0.7860956275358927, 0.7906832767634208, 0.7808018297440699, 0.7930058740051498, 0.7812183623010299, 0.7824502209152622, 0.7919273271691636, 0.7918802668539325,…	0.785848
NANS	1	1	0	2																							Pool reactions	TRUE	FALSE	13	0.733489	[0.7976870377427733, 0.7839850219248721, 0.7965664609445574, 0.7985536230145287, 0.7779178958239236, 0.7989123722617435, 0.774682977407031, 0.7931454045985772, 0.7930016843571214, 0.7948401272207166, 0.7751042137157482, 0.7905136701106594, 0.8016494525839356, 0.7830372034731632, 0.7883010400199488, 0.7930567464854336, 0.7918543483937444, 0.7760307865665462, 0.7864401753284026, 0.7806068978658537,…	0.785799
NCOA1	1	1	0	2																							Porphyrin metabolism	TRUE	FALSE	15	0.750257	[0.787666516426282, 0.7967904897836539, 0.7876024854052198, 0.7967292310554029, 0.7936389294299451, 0.793406503977793, 0.7795066749656593, 0.7939705314217033, 0.7833472842261905, 0.7930706988324175, 0.7907018193395147, 0.7845741579384158, 0.7865526807177198, 0.7917080722012363, 0.7909254807692307, 0.7935734675480769, 0.7896105196886447, 0.7974675552312271, 0.7929861886160714, 0.7809559581043956, …	0.785859
NSDHL	1	1	0	2																							Propanoate metabolism	TRUE	FALSE	27	0.671337	[0.7934236421236773, 0.797697005845375, 0.7792140966335761, 0.7744613961699284, 0.7992578502780464, 0.7886543304307941, 0.7890185552430595, 0.7847113579474343, 0.7888145537923825, 0.7788095382011605, 0.7832439586237058, 0.7875524337061952, 0.7806957182806633, 0.7915089618415064, 0.7927693041372739, 0.7789809838647741, 0.7858292547858118, 0.7798282676676812, 0.779405375771561, 0.7864919817207588, …	0.785688
NUP35	1	1	0	2																							Prostaglandin biosynthesis	TRUE	FALSE	42	0.738614	[0.7761348900150264, 0.7877657725130532, 0.778157443385344, 0.7819065753824904, 0.7913944869012203, 0.7848178237508348, 0.7861890785319653, 0.7821044847762735, 0.7899583097755145, 0.7972265885875175, 0.7799153270331188, 0.7795813475198834, 0.7789383495044321, 0.798497940034758, 0.7771850904620241, 0.790653067797189, 0.7798324398753871, 0.7830097809217716, 0.7802138512385405, 0.7918632914478477, 0…	0.785702
OCRL	1	1	0	2																							Protein assembly	TRUE	FALSE	8	0.712692	[0.7869002632472826, 0.7897100623679046, 0.7878060603487319, 0.7902492357336957, 0.797093311254529, 0.7994755104544082, 0.7883536076200182, 0.7998265068312198, 0.7775711428140096, 0.7869647777022947, 0.7917824860356281, 0.7898867989507851, 0.7678337650022645, 0.7760678498641305, 0.8044233091787439, 0.7867447562839673, 0.7841102194670894, 0.7723123301630435, 0.8045120018115942, 0.7972487592466787,…	0.785489
PARP1	1	1	0	2																							Protein degradation	TRUE	FALSE	13	0.718026	[0.7714441132127193, 0.7918935675370066, 0.783782744825932, 0.803414595754523, 0.7974457322505483, 0.7684662400630482, 0.7922007242838541, 0.7666614197848136, 0.7779928642406798, 0.7888193766276042, 0.7998379891378837, 0.7808343720017819, 0.787933777926261, 0.7750391909950658, 0.7793589274088542, 0.7850350898608827, 0.7914104260896382, 0.7774424770422149, 0.7863318727727522, 0.7855175888329221, 0…	0.785529
PHKG2	1	1	0	2																							Protein modification	TRUE	FALSE	4	0.689467	[0.7719642011634199, 0.7379376299969562, 0.7795840837222673, 0.7554729511211444, 0.7849074854995265, 0.729696562795928, 0.7620904435327043, 0.7855446555397727, 0.7450517266343682, 0.8141448446166464, 0.8024815811223281, 0.768186362790855, 0.7896983489329681, 0.7903071151667344, 0.7752787932689056, 0.8103113215723079, 0.8109716109899215, 0.7700954288631291, 0.7830322397735728, 0.7966006720736946, …	0.786095
PI4K2A	1	1	0	2																							Purine metabolism	TRUE	FALSE	102	0.760426	[0.7837749258311442, 0.7882179092309086, 0.7859979391249208, 0.7886443093803787, 0.7865557625237793, 0.7850033121206631, 0.7894519572651508, 0.7838036591856147, 0.7857631182625238, 0.7884682998912945, 0.7835322492979436, 0.7849290724929794, 0.7859902957695444, 0.7922903314385361, 0.7821585684844642, 0.7813937375441616, 0.7884620012002899, 0.7858401887625691, 0.7889626409774436, 0.786078477443609,…	0.785672
PI4KA	1	1	0	2																							Pyrimidine metabolism	TRUE	FALSE	57	0.753276	[0.7832334508230773, 0.7865351621326011, 0.788101962516877, 0.7883744385158643, 0.7835241324583269, 0.7813604001953834, 0.7804271965226931, 0.7892086522108843, 0.7871579064593395, 0.7809993809069429, 0.7890902395070624, 0.7855885704711274, 0.7865098568053176, 0.782036138644389, 0.7846427902029133, 0.7838694310023627, 0.7786624668951551, 0.791345811344576, 0.7743244035448149, 0.7809568841849717, 0…	0.785737
PI4KB	1	1	0	2																							Pyruvate metabolism	TRUE	FALSE	38	0.71318	[0.779512942660294, 0.7858465965467606, 0.7912516180508972, 0.7890580236108782, 0.7812683968674884, 0.7828510733726033, 0.7898413371170832, 0.7843194381847783, 0.7795048633238303, 0.780281571426575, 0.7849637652677623, 0.7732514569008888, 0.7931224757532562, 0.7875372522919112, 0.7817228595435742, 0.7885378344408576, 0.7771431859312986, 0.7897353777111633, 0.7857107217598803, 0.7822295103660071, …	0.785672
PIK3C2A	1	1	0	2																							ROS detoxification	TRUE	FALSE	2	0.579116	[0.8044380237853604, 0.7969318464690563, 0.8177577000038296, 0.7957797081641902, 0.7551833508061427, 0.8035180085624745, 0.7694130691827512, 0.7961438746234171, 0.811675476872064, 0.8034018722234988, 0.8104581147237541, 0.7537665273628983, 0.7732394349341299, 0.8113644169826134, 0.7986927905113869, 0.8223021264169731, 0.8038595361647263, 0.7494773116766238, 0.8136069603215635, 0.7409480973785999,…	0.786508
PIK3R1	1	1	0	2																							Retinol metabolism	TRUE	FALSE	64	0.754298	[0.7929159966237839, 0.784160886296723, 0.7820658522145417, 0.7886018205165131, 0.7773668514784946, 0.7849115843413978, 0.7904105862775218, 0.7870641221038146, 0.7827335949500768, 0.7835601478494624, 0.7876269081221198, 0.7745046682987711, 0.7828433019713261, 0.7847569244431644, 0.7902331749231951, 0.7869123123879929, 0.7829760604678699, 0.7865914418522786, 0.7862354190668203, 0.783510494671659, …	0.785661
PIN4	1	1	0	2																							Riboflavin metabolism	TRUE	FALSE	5	0.713762	[0.7436143178788442, 0.7861380602316882, 0.7893696134052579, 0.7708853262442129, 0.8041720112795552, 0.810038410166584, 0.7879335110780423, 0.8041401212177579, 0.8037588936941964, 0.7517571020378637, 0.7812488697193287, 0.7663910880921379, 0.7775734391792741, 0.7923009155919312, 0.7434765043712798, 0.7962489859767692, 0.7593618725973462, 0.768808677713707, 0.8042234390500992, 0.7842457281849372, …	0.78652
PIP4K2A	1	1	0	2																							Serotonin and melatonin biosynthesis	TRUE	FALSE	30	0.735736	[0.7896167226427074, 0.7883919842981537, 0.7800025069539628, 0.7812200015873176, 0.7780071007266387, 0.7743431213718455, 0.7911160133888978, 0.7850599558826493, 0.7885629988712408, 0.7891884775860679, 0.7874629783368943, 0.786147614866363, 0.7904966760813916, 0.7848042213829316, 0.7776795590028622, 0.7928753691143272, 0.7987132491887043, 0.7750654453559622, 0.7843310968112553, 0.7822397901465371,…	0.785717
PIP4K2B	1	1	0	2																							Sphingolipid metabolism	TRUE	FALSE	87	0.775678	[0.7762777388219766, 0.7824550404223726, 0.7886727643953143, 0.7853270912390694, 0.7836705989110708, 0.7876464795413298, 0.7849303435901667, 0.7836617822966507, 0.7881513982841115, 0.7842422351922125, 0.7907749855634384, 0.7816412823791453, 0.7874191036957597, 0.7822416371060881, 0.7879700647582907, 0.7866713413628115, 0.7875117039267447, 0.7852283554693945, 0.78331020046197, 0.7877013384754991, …	0.785796
PIP4K2C	1	1	0	2																							Starch and sucrose metabolism	TRUE	FALSE	16	0.735385	[0.7762298636801229, 0.7937242422767393, 0.786405093944704, 0.7824141679646937, 0.7779381719993943, 0.7804275782061267, 0.7876598533770336, 0.7876958533445829, 0.787967036198728, 0.7925563560055382, 0.7710447697624611, 0.7861162491346486, 0.7712012766636379, 0.794261875594929, 0.7935606367904119, 0.7785156926055729, 0.782524618569358, 0.7833981670777086, 0.7930781020141052, 0.8076662015403254, 0.…	0.785892
PIP5K1C	1	1	0	2																							Steroid metabolism	TRUE	FALSE	48	0.763225	[0.7951918841724789, 0.7828671602550131, 0.7883958492262424, 0.7828144298532403, 0.7899793505703284, 0.7795268680979367, 0.7907539028443766, 0.7843136987794246, 0.7858935106981982, 0.7891801642872711, 0.7883485110614646, 0.7889713995749782, 0.7834523598699505, 0.7922903498256321, 0.7886658583987213, 0.7875991604003196, 0.7932706017509444, 0.7843847060265912, 0.781251475770125, 0.7954070060483871,…	0.785639
PKM	1	1	0	2																							Sulfur metabolism	TRUE	FALSE	7	0.749912	[0.7946822161835749, 0.7888958474864131, 0.7640934598618659, 0.7890209253283514, 0.7863280660288345, 0.7896925479317632, 0.8015255840504227, 0.7884491409080616, 0.7836873372395833, 0.787050521776872, 0.7923931324539553, 0.7863127924969807, 0.7756007982336957, 0.7881281018833032, 0.7908732686065821, 0.7785434593900966, 0.7818561646097524, 0.7916234997735507, 0.7861641261888587, 0.7987853119338768,…	0.785554
PLA2G4A	1	1	0	2																							Terpenoid backbone biosynthesis	TRUE	FALSE	10	0.682034	[0.777160368666137, 0.7660931430967514, 0.7942289018361582, 0.7780723097634181, 0.797678457141596, 0.7887532552083333, 0.786159709348517, 0.7706559520656779, 0.7811973787296963, 0.7801204702948447, 0.7801917814265537, 0.7775549247439971, 0.7829557429599223, 0.7881433174435029, 0.7952056022687147, 0.7765127063471046, 0.7802824720824506, 0.7777664443193856, 0.7807710981638418, 0.7987381240068856, 0…	0.785605
PLPP1	1	1	0	2																							Thiamine metabolism	TRUE	FALSE	6	0.729341	[0.7650086776069973, 0.7808987161387568, 0.8131241729294044, 0.7918736554574275, 0.822821465091429, 0.7590269005816915, 0.7649269104003906, 0.7964031938193501, 0.8082810553951539, 0.7963231404622396, 0.7955224963201992, 0.7609696871992471, 0.781433547752491, 0.7746294546818387, 0.7811568992725317, 0.7932099604952163, 0.8048825471297555, 0.7809298971424932, 0.7992686396059783, 0.7788465748662534, …	0.786581
PNPLA2	1	1	0	2																							Transport reactions	TRUE	FALSE	378	0.792936	[0.7860322293747541, 0.7868605289346915, 0.7854805807106465, 0.7825516519703627, 0.782597774229064, 0.7849209970342892, 0.7854939710438178, 0.7860059446466771, 0.7865273410765828, 0.784928684077406, 0.7840860849641437, 0.7867977927440926, 0.7848846282281449, 0.7852867515051727, 0.785832448910093, 0.7848233798523426, 0.784393484032441, 0.784528461897063, 0.7853217151528977, 0.7833534188330903, 0.7…	0.785716
POLR1B	1	1	0	2																							Tricarboxylic acid cycle and glyoxylate/dicarboxylate metabolism	TRUE	FALSE	41	0.66214	[0.7952036123294347, 0.7832721036148378, 0.7909428391239537, 0.7858538746273364, 0.7865373153403662, 0.7852782316630356, 0.7831852084766655, 0.7829016048427168, 0.7834211093672362, 0.7901480173575278, 0.7806271022054045, 0.7835986322526086, 0.7838107190975806, 0.7868637693259565, 0.7775838314126821, 0.7872663685357184, 0.783599080165692, 0.7831761755628177, 0.7851163110834002, 0.7851381095201239,…	0.78553
POLR1C	1	1	0	2																							Tryptophan metabolism	TRUE	FALSE	17	0.613414	[0.7834097894932935, 0.7899541871655263, 0.7857439604220295, 0.7762459937254437, 0.7857804773235334, 0.7864376492429888, 0.7921551904806259, 0.7780489495833898, 0.7813524722471549, 0.7863129493166576, 0.788275534311069, 0.7891704630131419, 0.7971208275470804, 0.7875356039789663, 0.7937719233716637, 0.7906460898336947, 0.79901679565777, 0.7759556446662038, 0.7880981098005013, 0.7814983413917491, 0…	0.785818
POLR1D	1	1	0	2																							Tyrosine metabolism	TRUE	FALSE	25	0.747737	[0.7945470310636553, 0.7807133273703041, 0.7824519230769231, 0.7864332932692307, 0.7792257728644901, 0.7834945214669052, 0.78562612971452, 0.7859091406715861, 0.7896786602750447, 0.779968589277728, 0.7924887960271317, 0.7807130944394752, 0.7883244586687538, 0.7881160438096303, 0.7968976525231067, 0.7787843107110912, 0.7824917542486584, 0.7885147631559332, 0.7841709525939177, 0.7851239308474955, 0…	0.78565
POLR1E	1	1	0	2																							Ubiquinone synthesis	TRUE	FALSE	2	0.596074	[0.7943904183127664, 0.8084356712572502, 0.8042282913670395, 0.8054837313565341, 0.7085904208096591, 0.7453825401537346, 0.7818388505415483, 0.7072288050796046, 0.7723186377323035, 0.7710811730587122, 0.7110595703125, 0.7922532052704783, 0.7888148336699514, 0.8030460242069128, 0.7893955346309778, 0.7994385921593868, 0.7178313515403054, 0.7688455870657256, 0.7615565675677676, 0.6848787249940814, 0…	0.786107
POLR2A	1	1	0	2																							Urea cycle	TRUE	FALSE	1	0.0776197	[0.8345809936523437, 0.7982473373413086, 0.7244779586791992, 0.8141398111979167, 0.8349283854166667, 0.7325124104817708, 0.8108399073282878, 0.6350267410278321, 0.8670144399007161, 0.809851328531901, 0.7482951482137045, 0.8407107671101888, 0.8078521728515625, 0.7550398508707682, 0.8276954650878906, 0.7839518229166667, 0.7940233866373698, 0.7781798044840494, 0.7985580444335938, 0.7716615041097005,…	0.784106
POLR2C	1	1	0	2																							Valine, leucine, and isoleucine metabolism	TRUE	FALSE	48	0.675283	[0.7857821661780384, 0.7784653740227434, 0.7894374389214641, 0.7864622201492537, 0.7852394000977256, 0.7825947689010305, 0.7832696173152097, 0.7831607864694385, 0.7868581201137171, 0.7926460054637526, 0.7841329763015281, 0.7835870174795665, 0.7800190592794953, 0.7864453541444563, 0.7858069446295309, 0.7806313716018124, 0.7876458944118693, 0.7890856820806681, 0.7891696650675195, 0.7802830851323739…	0.78587
POLR2E	1	1	0	2																							Vitamin A metabolism	TRUE	FALSE	4	0.69715	[0.789200050243433, 0.7764278356579767, 0.8057319530542346, 0.8178997869076936, 0.7978023584338202, 0.7964469799097034, 0.7668261873549309, 0.7671703393908514, 0.7982607855313066, 0.7858015419780344, 0.7545208585435066, 0.7762856967207314, 0.8102606068486753, 0.8044779127922611, 0.8035889224729676, 0.7842671491097712, 0.7900869950004246, 0.7957392153532609, 0.7971250008845675, 0.7742902783380039,…	0.785703
POLR2F	1	1	0	2																							Vitamin B12 metabolism	TRUE	FALSE	2	0.520184	[0.812076907687717, 0.7799880981445313, 0.8223023308648003, 0.716381581624349, 0.780928972032335, 0.7776199340820312, 0.7511233859592014, 0.8419663323296441, 0.7687959459092882, 0.8140059577094184, 0.8029434204101562, 0.7757456461588542, 0.798840077718099, 0.8137268914116753, 0.8270455254448785, 0.7911079406738282, 0.7668151007758246, 0.813981458875868, 0.7968015882703993, 0.8562577989366319, 0.8…	0.787564
POLR2G	1	1	0	2																							Vitamin B6 metabolism	TRUE	FALSE	5	0.578472	[0.7612145606507646, 0.8027359982754322, 0.7959946436239472, 0.7802621827903369, 0.8031328350094193, 0.7527228822099402, 0.8002571484721299, 0.7803327411624557, 0.7727650852068096, 0.7911226529601618, 0.7911432144489694, 0.7894767598902925, 0.7774560806599069, 0.7889774403673537, 0.779113012002715, 0.7882133105122451, 0.7808955848639738, 0.7819364831802693, 0.7817274594137854, 0.7956618721603502,…	0.78515
POLR2H	1	1	0	2																							Vitamin C metabolism	TRUE	FALSE	2	0.502818	[0.7669481264999489, 0.8129190681806577, 0.8022903242921517, 0.7593005809908598, 0.7591920740464154, 0.7728192697163501, 0.7471270592384089, 0.7514676362081291, 0.7663090026456546, 0.8130383460350286, 0.7502769520080167, 0.8004002789266749, 0.7972745209737541, 0.7868904662288092, 0.802970836365145, 0.7574203590941585, 0.8143613728043301, 0.8027703777637357, 0.7912745257608251, 0.7967766655815972,…	0.785521
POLR2I	1	1	0	2																							Vitamin D metabolism	TRUE	FALSE	5	0.524138	[0.7849791706472203, 0.8107447969740715, 0.7502097530641417, 0.7817935114321501, 0.7678995547087296, 0.7871744459953861, 0.8064908013827559, 0.7715149478635926, 0.788875635119452, 0.7699774037236753, 0.7781983527584352, 0.7888879084932632, 0.717767798382303, 0.7649976205134738, 0.7658250228218411, 0.7961753624072974, 0.7888787311056386, 0.7787416430487148, 0.76397356779679, 0.8091049194335938, 0.…	0.785588
POLR2J	1	1	0	2																							Vitamin E metabolism	TRUE	FALSE	28	0.698649	[0.7823928031821692, 0.7914244981921181, 0.7860153535392908, 0.7842253949869328, 0.7743894686237823, 0.7868238192155204, 0.7772940402077394, 0.7848222605206105, 0.7912916100543478, 0.7878302539944168, 0.778823906918211, 0.7892426037397541, 0.7925084848872951, 0.7793454247037598, 0.7874775290857389, 0.7889859921633702, 0.7861730675709788, 0.7864197603906807, 0.793183540385929, 0.7820845676674982, …	0.785545
POLR2K	1	1	0	2																							Xenobiotics metabolism	TRUE	FALSE	61	0.721058	[0.7814097418024227, 0.7891367959830131, 0.7875495487851574, 0.7863260582010582, 0.7802676178292954, 0.7886714942738792, 0.7839605524227234, 0.7892546579121414, 0.7821064162141464, 0.7783788899331663, 0.7898730115218602, 0.7907565680694792, 0.7900279126636035, 0.7793274962580061, 0.7921265838206628, 0.7909043441938178, 0.7813461605402395, 0.787468019005848, 0.7824626670843776, 0.7871184036480089,…	0.785825
POLR3A	1	1	0	2
POLR3B	1	1	0	2
POLR3C	1	1	0	2
POLR3D	1	1	0	2
POLR3E	1	1	0	2
POLR3F	1	1	0	2
POLR3H	1	1	0	2
PRMT9	1	1	0	2
PTDSS1	1	1	0	2
RALBP1	1	1	0	2
RANBP2	1	1	0	2
RING1	1	1	0	2
RNF40	1	1	0	2
RPN1	1	1	0	2
SACM1L	1	1	0	2
SAE1	1	1	0	2
SC5D	1	1	0	2
SEC13	1	1	0	2
SGPL1	1	1	0	2
SLC11A2	1	1	0	2
SLC16A1	1	1	0	2
SLC16A10	1	1	0	2
SLC16A2	1	1	0	2
SLC19A1	1	1	0	2
SLC1A3	1	1	0	2
SLC1A5	1	1	0	2
SLC23A2	1	1	0	2
SLC25A17	1	1	0	2
SLC26A6	1	1	0	2
SLC27A4	1	1	0	2
SLC2A1	1	1	0	2
SLC2A8	1	1	0	2
SLC33A1	1	1	0	2
SLC37A4	1	1	0	2
SLC44A2	1	1	0	2
SLC46A1	1	1	0	2
SLC4A2	1	1	0	2
SLC5A6	1	1	0	2
SLC6A15	1	1	0	2
SLC7A6	1	1	0	2
SPTLC1	1	1	0	2
SPTLC2	1	1	0	2
STT3B	1	1	0	2
SYVN1	1	1	0	2
TFRC	1	1	0	2
TRIM33	1	1	0	2
UGDH	1	1	0	2
USP1	1	1	0	2
USP10	1	1	0	2
USP36	1	1	0	2
USP7	1	1	0	2
VAPA	1	1	0	2
VPS29	1	1	0	2
WWOX	1	1	0	2
WWP1	1	1	0	2
YKT6	1	1	0	2
AARS1	1	0	1	2
ACADM	1	0	1	2
ACAT1	1	0	1	2
ACO1	1	0	1	2
ACO2	1	0	1	2
ACOT7	1	0	1	2
ACOX1	1	0	1	2
ACP1	1	0	1	2
ADSL	1	0	1	2
AK1	1	0	1	2
AK4	1	0	1	2
ALDH18A1	1	0	1	2
ALDOA	1	0	1	2
AP1G1	1	0	1	2
APOB	1	0	1	2
ARCN1	1	0	1	2
ATIC	1	0	1	2
ATP5F1A	1	0	1	2
ATP5F1B	1	0	1	2
ATP5ME	1	0	1	2
ATP5MG	1	0	1	2
ATP5PB	1	0	1	2
ATP5PF	1	0	1	2
ATP6V0C	1	0	1	2
B4GALT4	1	0	1	2
BCKDK	1	0	1	2
CARS1	1	0	1	2
CBR1	1	0	1	2
CMTR1	1	0	1	2
CNP	1	0	1	2
COX6A1	1	0	1	2
CRCP	1	0	1	2
CREBBP	1	0	1	2
DHTKD1	1	0	1	2
DLD	1	0	1	2
DLST	1	0	1	2
DTYMK	1	0	1	2
ECH1	1	0	1	2
EEF1A1	1	0	1	2
EEF2	1	0	1	2
EGFR	1	0	1	2
EP300	1	0	1	2
EPRS1	1	0	1	2
ETFA	1	0	1	2
EZH2	1	0	1	2
FARSB	1	0	1	2
FH	1	0	1	2
FKBP4	1	0	1	2
GANAB	1	0	1	2
GARS1	1	0	1	2
GART	1	0	1	2
GCSH	1	0	1	2
GFPT1	1	0	1	2
GLOD4	1	0	1	2
GLS	1	0	1	2
GMPS	1	0	1	2
GSR	1	0	1	2
GSS	1	0	1	2
GSTM3	1	0	1	2
HADHA	1	0	1	2
HARS1	1	0	1	2
HAT1	1	0	1	2
HDLBP	1	0	1	2
HUWE1	1	0	1	2
IDH1	1	0	1	2
IDH2	1	0	1	2
IMPDH2	1	0	1	2
INPP4B	1	0	1	2
KAT5	1	0	1	2
KMT2A	1	0	1	2
KMT2B	1	0	1	2
KMT2D	1	0	1	2
LARS1	1	0	1	2
LTA4H	1	0	1	2
MAT2A	1	0	1	2
MAT2B	1	0	1	2
MCAT	1	0	1	2
MCCC2	1	0	1	2
NAA15	1	0	1	2
NARS1	1	0	1	2
NCOR1	1	0	1	2
NDC1	1	0	1	2
NDUFA10	1	0	1	2
NDUFAB1	1	0	1	2
NDUFB11	1	0	1	2
NDUFB5	1	0	1	2
NDUFS2	1	0	1	2
NDUFS3	1	0	1	2
NDUFV3	1	0	1	2
NNT	1	0	1	2
NSD2	1	0	1	2
NUP133	1	0	1	2
NUP42	1	0	1	2
NUP50	1	0	1	2
NUP85	1	0	1	2
OAT	1	0	1	2
OTUD5	1	0	1	2
P4HB	1	0	1	2
PCMT1	1	0	1	2
PDHA1	1	0	1	2
PDIA4	1	0	1	2
PDIA6	1	0	1	2
PDSS1	1	0	1	2
PFAS	1	0	1	2
PFKL	1	0	1	2
PGM2	1	0	1	2
PIK3CA	1	0	1	2
PIK3CG	1	0	1	2
PIN1	1	0	1	2
PLCG1	1	0	1	2
PLOD2	1	0	1	2
PLPBP	1	0	1	2
PMPCA	1	0	1	2
POLA2	1	0	1	2
POLD3	1	0	1	2
POLE	1	0	1	2
POLE3	1	0	1	2
POLQ	1	0	1	2
POR	1	0	1	2
PPA1	1	0	1	2
PPA2	1	0	1	2
PPIB	1	0	1	2
PPP1CC	1	0	1	2
PRDX3	1	0	1	2
PRDX6	1	0	1	2
PRMT5	1	0	1	2
PSAT1	1	0	1	2
PSPH	1	0	1	2
PTPDC1	1	0	1	2
QARS1	1	0	1	2
QDPR	1	0	1	2
RAD18	1	0	1	2
RCHY1	1	0	1	2
RFC5	1	0	1	2
RNF14	1	0	1	2
RNF20	1	0	1	2
RNF216	1	0	1	2
RPL36A	1	0	1	2
RRM2	1	0	1	2
RXRA	1	0	1	2
SDHA	1	0	1	2
SEPHS1	1	0	1	2
SIN3A	1	0	1	2
SLC11A1	1	0	1	2
SLC25A3	1	0	1	2
SLC25A37	1	0	1	2
SLC25A5	1	0	1	2
SLC3A2	1	0	1	2
SOAT1	1	0	1	2
SOD2	1	0	1	2
SORD	1	0	1	2
SRM	1	0	1	2
SSR4	1	0	1	2
TALDO1	1	0	1	2
TBL1XR1	1	0	1	2
TKT	1	0	1	2
TRIP12	1	0	1	2
TRNT1	1	0	1	2
TUFM	1	0	1	2
TUT1	1	0	1	2
TXNRD1	1	0	1	2
UBA6	1	0	1	2
UBE2G1	1	0	1	2
UBR4	1	0	1	2
UGGT1	1	0	1	2
UMPS	1	0	1	2
UQCRC1	1	0	1	2
UQCRC2	1	0	1	2
USP9X	1	0	1	2
YARS1	1	0	1	2
ZC3HAV1	1	0	1	2
NUP214	0	1	1	2
NUP98	0	1	1	2
A4GALT	1	0	0	1
AAAS	1	0	0	1
AACS	1	0	0	1
AADAT	1	0	0	1
AANAT	1	0	0	1
AASS	1	0	0	1
ABAT	1	0	0	1
ABCA1	1	0	0	1
ABCA4	1	0	0	1
ABCA8	1	0	0	1
ABCB1	1	0	0	1
ABCB11	1	0	0	1
ABCB4	1	0	0	1
ABCB6	1	0	0	1
ABCC1	1	0	0	1
ABCC3	1	0	0	1
ABCC4	1	0	0	1
ABCC5	1	0	0	1
ABCC8	1	0	0	1
ABCC9	1	0	0	1
ABCD3	1	0	0	1
ABCG1	1	0	0	1
ABCG2	1	0	0	1
ABCG8	1	0	0	1
ABHD14A-ACY1	1	0	0	1
ABHD5	1	0	0	1
ABHD6	1	0	0	1
ABTB2	1	0	0	1
ACAA1	1	0	0	1
ACAA2	1	0	0	1
ACACA	1	0	0	1
ACAD9	1	0	0	1
ACADS	1	0	0	1
ACADSB	1	0	0	1
ACADVL	1	0	0	1
ACAT2	1	0	0	1
ACE	1	0	0	1
ACHE	1	0	0	1
ACMSD	1	0	0	1
ACOD1	1	0	0	1
ACOT1	1	0	0	1
ACOT11	1	0	0	1
ACOT12	1	0	0	1
ACOT13	1	0	0	1
ACOT2	1	0	0	1
ACOT8	1	0	0	1
ACOT9	1	0	0	1
ACOX2	1	0	0	1
ACOX3	1	0	0	1
ACP5	1	0	0	1
ACSBG1	1	0	0	1
ACSBG2	1	0	0	1
ACSF2	1	0	0	1
ACSF3	1	0	0	1
ACSL1	1	0	0	1
ACSL3	1	0	0	1
ACSL4	1	0	0	1
ACSL5	1	0	0	1
ACSM5	1	0	0	1
ACSS3	1	0	0	1
ACY1	1	0	0	1
ACYP1	1	0	0	1
ACYP2	1	0	0	1
ADA	1	0	0	1
ADCY1	1	0	0	1
ADCY5	1	0	0	1
ADCY6	1	0	0	1
ADCY7	1	0	0	1
ADCY9	1	0	0	1
ADH1A	1	0	0	1
ADH1B	1	0	0	1
ADH1C	1	0	0	1
ADH4	1	0	0	1
ADH7	1	0	0	1
ADI1	1	0	0	1
ADK	1	0	0	1
ADPGK	1	0	0	1
ADPRH	1	0	0	1
ADPRM	1	0	0	1
ADSS2	1	0	0	1
AFMID	1	0	0	1
AGK	1	0	0	1
AGL	1	0	0	1
AGPAT1	1	0	0	1
AGPAT4	1	0	0	1
AGPAT5	1	0	0	1
AGPS	1	0	0	1
AGXT	1	0	0	1
AHCTF1	1	0	0	1
AHCYL1	1	0	0	1
AHCYL2	1	0	0	1
AK2	1	0	0	1
AK3	1	0	0	1
AK5	1	0	0	1
AK6	1	0	0	1
AK9	1	0	0	1
AKR1B1	1	0	0	1
AKR1B10	1	0	0	1
AKR1B15	1	0	0	1
AKR1C1	1	0	0	1
AKR1C2	1	0	0	1
AKR1C3	1	0	0	1
AKR1C4	1	0	0	1
AKR1D1	1	0	0	1
AKR7A2	1	0	0	1
AKR7A3	1	0	0	1
ALAD	1	0	0	1
ALAS1	1	0	0	1
ALB	1	0	0	1
ALDH1A1	1	0	0	1
ALDH1A3	1	0	0	1
ALDH1B1	1	0	0	1
ALDH1L1	1	0	0	1
ALDH1L2	1	0	0	1
ALDH3A1	1	0	0	1
ALDH3A2	1	0	0	1
ALDH4A1	1	0	0	1
ALDH5A1	1	0	0	1
ALDH6A1	1	0	0	1
ALDH7A1	1	0	0	1
ALDH8A1	1	0	0	1
ALDOC	1	0	0	1
ALG1	1	0	0	1
ALG10	1	0	0	1
ALG10B	1	0	0	1
ALG12	1	0	0	1
ALG13	1	0	0	1
ALG14	1	0	0	1
ALG1L2	1	0	0	1
ALG5	1	0	0	1
ALG6	1	0	0	1
ALG8	1	0	0	1
ALG9	1	0	0	1
ALKBH8	1	0	0	1
ALOX12	1	0	0	1
ALOX12B	1	0	0	1
ALOX15B	1	0	0	1
ALOX5	1	0	0	1
ALOXE3	1	0	0	1
ALPG	1	0	0	1
ALPI	1	0	0	1
ALPL	1	0	0	1
ALPP	1	0	0	1
AMACR	1	0	0	1
AMD 1,00	1	0	0	1
AMDHD1	1	0	0	1
AMDHD2	1	0	0	1
AMFR	1	0	0	1
AMPD2	1	0	0	1
AMPD3	1	0	0	1
AMT	1	0	0	1
ANGPTL4	1	0	0	1
ANKRD1	1	0	0	1
ANPEP	1	0	0	1
ANXA3	1	0	0	1
AOAH	1	0	0	1
AOC3	1	0	0	1
APIP	1	0	0	1
APOA1	1	0	0	1
APOC3	1	0	0	1
APOE	1	0	0	1
APRT	1	0	0	1
AQP1	1	0	0	1
AQP10	1	0	0	1
AQP3	1	0	0	1
AQP4	1	0	0	1
AQP5	1	0	0	1
ARG2	1	0	0	1
ARID4B	1	0	0	1
ARSA	1	0	0	1
ARSB	1	0	0	1
ARSD	1	0	0	1
ARSL	1	0	0	1
ART4	1	0	0	1
AS3MT	1	0	0	1
ASAH2	1	0	0	1
ASH1L	1	0	0	1
ASL	1	0	0	1
ASNS	1	0	0	1
ASPA	1	0	0	1
ASPH	1	0	0	1
ASRGL1	1	0	0	1
ATE1	1	0	0	1
ATP11A	1	0	0	1
ATP12A	1	0	0	1
ATP1B3	1	0	0	1
ATP2A1	1	0	0	1
ATP2B4	1	0	0	1
ATP2C1	1	0	0	1
ATP2C2	1	0	0	1
ATP4B	1	0	0	1
ATP5MF	1	0	0	1
ATP5MJ	1	0	0	1
ATP5MK	1	0	0	1
ATP5PD	1	0	0	1
ATP5PO	1	0	0	1
ATP6V0A4	1	0	0	1
ATP6V0B	1	0	0	1
ATP6V0D2	1	0	0	1
ATP6V1B1	1	0	0	1
ATP6V1C1	1	0	0	1
ATP6V1C2	1	0	0	1
ATP8A1	1	0	0	1
ATP8B1	1	0	0	1
ATP8B2	1	0	0	1
ATRIP	1	0	0	1
AZIN2	1	0	0	1
B3GALNT1	1	0	0	1
B3GALNT2	1	0	0	1
B3GALT2	1	0	0	1
B3GAT1	1	0	0	1
B3GNT2	1	0	0	1
B3GNT4	1	0	0	1
B3GNT5	1	0	0	1
B3GNT7	1	0	0	1
B3GNT9	1	0	0	1
B3GNTL1	1	0	0	1
B4GALNT3	1	0	0	1
B4GALNT4	1	0	0	1
B4GALT1	1	0	0	1
B4GALT2	1	0	0	1
B4GALT3	1	0	0	1
B4GALT5	1	0	0	1
BAAT	1	0	0	1
BABAM2	1	0	0	1
BARD1	1	0	0	1
BBOX1	1	0	0	1
BCAT2	1	0	0	1
BCDIN3D	1	0	0	1
BCKDHB	1	0	0	1
BCO1	1	0	0	1
BDH1	1	0	0	1
BDH2	1	0	0	1
BHMT	1	0	0	1
BIRC6	1	0	0	1
BPGM	1	0	0	1
BPNT2	1	0	0	1
BRAP	1	0	0	1
BRPF1	1	0	0	1
C1GALT1	1	0	0	1
C1GALT1C1	1	0	0	1
CA13	1	0	0	1
CA14	1	0	0	1
CA4	1	0	0	1
CA5B	1	0	0	1
CA7	1	0	0	1
CA9	1	0	0	1
CANT1	1	0	0	1
CARM1	1	0	0	1
CAT	1	0	0	1
CBL	1	0	0	1
CBLB	1	0	0	1
CBLC	1	0	0	1
CBLL1	1	0	0	1
CBR3	1	0	0	1
CBS	1	0	0	1
CCN2	1	0	0	1
CD36	1	0	0	1
CD38	1	0	0	1
CDA	1	0	0	1
CDC34	1	0	0	1
CDO1	1	0	0	1
CEMP1	1	0	0	1
CERCAM	1	0	0	1
CERK	1	0	0	1
CERS1	1	0	0	1
CERS2	1	0	0	1
CERS3	1	0	0	1
CERS4	1	0	0	1
CES1	1	0	0	1
CES2	1	0	0	1
CES3	1	0	0	1
CFAP410	1	0	0	1
CHD9	1	0	0	1
CHFR	1	0	0	1
CHI3L1	1	0	0	1
CHKA	1	0	0	1
CHKB	1	0	0	1
CHPF	1	0	0	1
CHPF2	1	0	0	1
CHST10	1	0	0	1
CHST11	1	0	0	1
CHST12	1	0	0	1
CHST13	1	0	0	1
CHST14	1	0	0	1
CHST15	1	0	0	1
CHST2	1	0	0	1
CHST3	1	0	0	1
CHST7	1	0	0	1
CLCF1	1	0	0	1
CLOCK	1	0	0	1
CLTRN	1	0	0	1
CMA1	1	0	0	1
CMAS	1	0	0	1
CMPK1	1	0	0	1
CMPK2	1	0	0	1
CMTR2	1	0	0	1
CNDP2	1	0	0	1
COLGALT1	1	0	0	1
COLGALT2	1	0	0	1
COMT	1	0	0	1
COMTD1	1	0	0	1
COPB1	1	0	0	1
COQ2	1	0	0	1
COQ3	1	0	0	1
COQ5	1	0	0	1
COQ7	1	0	0	1
COX10	1	0	0	1
COX4I1	1	0	0	1
COX5B	1	0	0	1
COX6B1	1	0	0	1
COX6B2	1	0	0	1
COX6C	1	0	0	1
CPA2	1	0	0	1
CPA3	1	0	0	1
CPA5	1	0	0	1
CPOX	1	0	0	1
CPS1	1	0	0	1
CPT1A	1	0	0	1
CPT1C	1	0	0	1
CPT2	1	0	0	1
CRAT	1	0	0	1
CROT	1	0	0	1
CRYL1	1	0	0	1
CRYZ	1	0	0	1
CS	1	0	0	1
CSAD	1	0	0	1
CSGALNACT1	1	0	0	1
CSGALNACT2	1	0	0	1
CSNK1G2	1	0	0	1
CTDSPL2	1	0	0	1
CTPS2	1	0	0	1
CTSA	1	0	0	1
CTSB	1	0	0	1
CTSC	1	0	0	1
CTSE	1	0	0	1
CTSF	1	0	0	1
CTSH	1	0	0	1
CTSK	1	0	0	1
CTSL	1	0	0	1
CTSS	1	0	0	1
CTSV	1	0	0	1
CTSZ	1	0	0	1
CWC27	1	0	0	1
CYB5D1	1	0	0	1
CYB5R1	1	0	0	1
CYB5R2	1	0	0	1
CYB5RL	1	0	0	1
CYBRD1	1	0	0	1
CYC1	1	0	0	1
CYLD	1	0	0	1
CYP11B1	1	0	0	1
CYP11B2	1	0	0	1
CYP17A1	1	0	0	1
CYP19A1	1	0	0	1
CYP1B1	1	0	0	1
CYP24A1	1	0	0	1
CYP26B1	1	0	0	1
CYP27A1	1	0	0	1
CYP2B6	1	0	0	1
CYP2C18	1	0	0	1
CYP2C19	1	0	0	1
CYP2C8	1	0	0	1
CYP2C9	1	0	0	1
CYP2D6	1	0	0	1
CYP 20,00	1	0	0	1
CYP2S1	1	0	0	1
CYP2U1	1	0	0	1
CYP3A4	1	0	0	1
CYP3A43	1	0	0	1
CYP3A5	1	0	0	1
CYP3A7	1	0	0	1
CYP3A7-CYP3A51P	1	0	0	1
CYP4B1	1	0	0	1
CYP4V2	1	0	0	1
DAGLB	1	0	0	1
DARS1	1	0	0	1
DBH	1	0	0	1
DBT	1	0	0	1
DCK	1	0	0	1
DCT	1	0	0	1
DCTD	1	0	0	1
DCTPP1	1	0	0	1
DCXR	1	0	0	1
DDAH1	1	0	0	1
DDAH2	1	0	0	1
DDC	1	0	0	1
DDO	1	0	0	1
DDX19B	1	0	0	1
DECR1	1	0	0	1
DECR2	1	0	0	1
DEGS2	1	0	0	1
DERA	1	0	0	1
DGAT1	1	0	0	1
DGAT2	1	0	0	1
DGKA	1	0	0	1
DGKD	1	0	0	1
DGKE	1	0	0	1
DGKG	1	0	0	1
DGKH	1	0	0	1
DGKQ	1	0	0	1
DGKZ	1	0	0	1
DHCR7	1	0	0	1
DHDDS	1	0	0	1
DHDH	1	0	0	1
DHFR	1	0	0	1
DHFR2	1	0	0	1
DHODH	1	0	0	1
DHPS	1	0	0	1
DHRS2	1	0	0	1
DHRS3	1	0	0	1
DHRS4	1	0	0	1
DIO2	1	0	0	1
DIO3	1	0	0	1
DLAT	1	0	0	1
DLX4	1	0	0	1
DMGDH	1	0	0	1
DNM3	1	0	0	1
DNMT1	1	0	0	1
DNMT3A	1	0	0	1
DNMT3B	1	0	0	1
DNMT3L	1	0	0	1
DOLK	1	0	0	1
DOLPP1	1	0	0	1
DOT1L	1	0	0	1
DPEP1	1	0	0	1
DPH5	1	0	0	1
DPYSL2	1	0	0	1
DPYSL3	1	0	0	1
DUSP11	1	0	0	1
DUSP9	1	0	0	1
DUT	1	0	0	1
DZIP3	1	0	0	1
ECHDC2	1	0	0	1
ECHS1	1	0	0	1
ECI1	1	0	0	1
ECI2	1	0	0	1
EEF1A2	1	0	0	1
EEF1AKMT1	1	0	0	1
EEF1AKMT2	1	0	0	1
EEF1AKMT3	1	0	0	1
EFL1	1	0	0	1
EGFL8	1	0	0	1
EHMT1	1	0	0	1
EHMT2	1	0	0	1
ELOVL3	1	0	0	1
ELP3	1	0	0	1
ENGASE	1	0	0	1
ENO2	1	0	0	1
ENO3	1	0	0	1
ENOPH1	1	0	0	1
ENPP2	1	0	0	1
ENPP6	1	0	0	1
ENTPD1	1	0	0	1
ENTPD4	1	0	0	1
ENTPD6	1	0	0	1
ENTPD8	1	0	0	1
EPHX2	1	0	0	1
ESCO2	1	0	0	1
ETFB	1	0	0	1
ETNK1	1	0	0	1
ETNPPL	1	0	0	1
EXT2	1	0	0	1
EXTL1	1	0	0	1
EXTL2	1	0	0	1
EZH1	1	0	0	1
FAAH	1	0	0	1
FABP1	1	0	0	1
FABP2	1	0	0	1
FABP3	1	0	0	1
FABP5	1	0	0	1
FABP7	1	0	0	1
FADS2	1	0	0	1
FADS3	1	0	0	1
FAH	1	0	0	1
FAM20B	1	0	0	1
FAM227B	1	0	0	1
FANCL	1	0	0	1
FAR1	1	0	0	1
FAR2	1	0	0	1
FARSA	1	0	0	1
FAS	1	0	0	1
FBLL1	1	0	0	1
FBP1	1	0	0	1
FBP2	1	0	0	1
FCSK	1	0	0	1
FDFT1	1	0	0	1
FDXR	1	0	0	1
FGA	1	0	0	1
FGGY	1	0	0	1
FHIT	1	0	0	1
FHL2	1	0	0	1
FIG4	1	0	0	1
FKBP10	1	0	0	1
FKBP11	1	0	0	1
FKBP14	1	0	0	1
FKBP1B	1	0	0	1
FKBP2	1	0	0	1
FKBP3	1	0	0	1
FKBP6	1	0	0	1
FKBP7	1	0	0	1
FKBP9	1	0	0	1
FLAD1	1	0	0	1
FMO4	1	0	0	1
FMO5	1	0	0	1
FN3K	1	0	0	1
FN3KRP	1	0	0	1
FNTA	1	0	0	1
FNTB	1	0	0	1
FOSL1	1	0	0	1
FPGT	1	0	0	1
FPGT-TNNI3K	1	0	0	1
FTCD	1	0	0	1
FTSJ1	1	0	0	1
FTSJ3	1	0	0	1
FUCA1	1	0	0	1
FUT10	1	0	0	1
FUT11	1	0	0	1
FUT2	1	0	0	1
FUT4	1	0	0	1
FUT6	1	0	0	1
FUT7	1	0	0	1
FUT8	1	0	0	1
FUT9	1	0	0	1
FXN	1	0	0	1
FXYD2	1	0	0	1
G6PC3	1	0	0	1
GAA	1	0	0	1
GAD1	1	0	0	1
GAL3ST1	1	0	0	1
GAL3ST4	1	0	0	1
GALE	1	0	0	1
GALK1	1	0	0	1
GALK2	1	0	0	1
GALM	1	0	0	1
GALNS	1	0	0	1
GALNT10	1	0	0	1
GALNT12	1	0	0	1
GALNT14	1	0	0	1
GALNT15	1	0	0	1
GALNT16	1	0	0	1
GALNT17	1	0	0	1
GALNT18	1	0	0	1
GALNT2	1	0	0	1
GALNT3	1	0	0	1
GALNT4	1	0	0	1
GALNT5	1	0	0	1
GALNT6	1	0	0	1
GALNT7	1	0	0	1
GALNT8	1	0	0	1
GALNT9	1	0	0	1
GALT	1	0	0	1
GANC	1	0	0	1
GAPDHS	1	0	0	1
GATM	1	0	0	1
GBA2	1	0	0	1
GBE1	1	0	0	1
GCAT	1	0	0	1
GCDH	1	0	0	1
GCH1	1	0	0	1
GCK	1	0	0	1
GCLC	1	0	0	1
GCLM	1	0	0	1
GCNT1	1	0	0	1
GCNT2	1	0	0	1
GCNT3	1	0	0	1
GCNT4	1	0	0	1
GCNT7	1	0	0	1
GDA	1	0	0	1
GDE1	1	0	0	1
GFM1	1	0	0	1
GFM2	1	0	0	1
GFPT2	1	0	0	1
GFUS	1	0	0	1
GGT1	1	0	0	1
GGT5	1	0	0	1
GGT7	1	0	0	1
GK5	1	0	0	1
GLB1	1	0	0	1
GLCE	1	0	0	1
GLDC	1	0	0	1
GLE1	1	0	0	1
GLO1	1	0	0	1
GLRX	1	0	0	1
GLRX2	1	0	0	1
GLT8D1	1	0	0	1
GLT8D2	1	0	0	1
GLTP	1	0	0	1
GLUD1	1	0	0	1
GLUD2	1	0	0	1
GLYATL1	1	0	0	1
GLYATL2	1	0	0	1
GLYCTK	1	0	0	1
GM2A	1	0	0	1
GMPPA	1	0	0	1
GMPR2	1	0	0	1
GNE	1	0	0	1
GNMT	1	0	0	1
GNPDA1	1	0	0	1
GNPDA2	1	0	0	1
GNPTAB	1	0	0	1
GPAA1	1	0	0	1
GPAM	1	0	0	1
GPAT2	1	0	0	1
GPCPD1	1	0	0	1
GPD2	1	0	0	1
GPHN	1	0	0	1
GPI	1	0	0	1
GPT2	1	0	0	1
GPX1	1	0	0	1
GPX2	1	0	0	1
GPX4	1	0	0	1
GPX8	1	0	0	1
GRHL1	1	0	0	1
GRHPR	1	0	0	1
GRK3	1	0	0	1
GRK7	1	0	0	1
GSTA1	1	0	0	1
GSTA2	1	0	0	1
GSTA3	1	0	0	1
GSTA5	1	0	0	1
GSTK1	1	0	0	1
GSTM1	1	0	0	1
GSTM2	1	0	0	1
GSTM4	1	0	0	1
GSTM5	1	0	0	1
GSTT2	1	0	0	1
GSTT2B	1	0	0	1
GSTZ1	1	0	0	1
GTF3C4	1	0	0	1
GUCY1A1	1	0	0	1
GUCY1B1	1	0	0	1
GUCY2C	1	0	0	1
GUK1	1	0	0	1
GUSB	1	0	0	1
H6PD	1	0	0	1
HACD3	1	0	0	1
HACE1	1	0	0	1
HACL1	1	0	0	1
HADH	1	0	0	1
HADHB	1	0	0	1
HAL	1	0	0	1
HAO1	1	0	0	1
HAO2	1	0	0	1
HAS1	1	0	0	1
HAS2	1	0	0	1
HAS3	1	0	0	1
HCCS	1	0	0	1
HCST	1	0	0	1
HDC	1	0	0	1
HECTD1	1	0	0	1
HECTD2	1	0	0	1
HECW1	1	0	0	1
HERC2	1	0	0	1
HERC3	1	0	0	1
HERC4	1	0	0	1
HEXA	1	0	0	1
HEXD	1	0	0	1
HGD	1	0	0	1
HHAT	1	0	0	1
HIBCH	1	0	0	1
HIF1A	1	0	0	1
HIF1AN	1	0	0	1
HIGD2A	1	0	0	1
HIRIP3	1	0	0	1
HK1	1	0	0	1
HK2	1	0	0	1
HKDC1	1	0	0	1
HLCS	1	0	0	1
HLTF	1	0	0	1
HMBS	1	0	0	1
HMGCS2	1	0	0	1
HMOX1	1	0	0	1
HMOX2	1	0	0	1
HNMT	1	0	0	1
HPD	1	0	0	1
HPGD	1	0	0	1
HPGDS	1	0	0	1
HPRT1	1	0	0	1
HPS3	1	0	0	1
HPSE	1	0	0	1
HS2ST1	1	0	0	1
HS3ST1	1	0	0	1
HS3ST3A1	1	0	0	1
HS3ST3B1	1	0	0	1
HS6ST1	1	0	0	1
HS6ST2	1	0	0	1
HS6ST3	1	0	0	1
HSD11B1L	1	0	0	1
HSD11B2	1	0	0	1
HSD17B1	1	0	0	1
HSD17B11	1	0	0	1
HSD17B2	1	0	0	1
HSD17B3	1	0	0	1
HSD17B4	1	0	0	1
HSD17B6	1	0	0	1
HSD3B1	1	0	0	1
HSD3B2	1	0	0	1
HSD3B7	1	0	0	1
HSPG2	1	0	0	1
HTATIP2	1	0	0	1
HYI	1	0	0	1
HYKK	1	0	0	1
IARS1	1	0	0	1
IDH3A	1	0	0	1
IDH3B	1	0	0	1
IDH3G	1	0	0	1
IDI2	1	0	0	1
IDO1	1	0	0	1
IDO2	1	0	0	1
IDUA	1	0	0	1
IL18BP	1	0	0	1
IL4I1	1	0	0	1
IMPDH1	1	0	0	1
INMT	1	0	0	1
INPP1	1	0	0	1
INPP5A	1	0	0	1
INPP5B	1	0	0	1
INPP5D	1	0	0	1
INPP5F	1	0	0	1
INPP5J	1	0	0	1
IP6K1	1	0	0	1
IP6K2	1	0	0	1
IP6K3	1	0	0	1
IPMK	1	0	0	1
IPPK	1	0	0	1
IREB2	1	0	0	1
ISYNA1	1	0	0	1
ITCH	1	0	0	1
ITPA	1	0	0	1
ITPK1	1	0	0	1
ITPKA	1	0	0	1
ITPKB	1	0	0	1
ITPKC	1	0	0	1
IVD	1	0	0	1
JMJD7-PLA2G4B	1	0	0	1
KANSL3	1	0	0	1
KARS1	1	0	0	1
KAT2B	1	0	0	1
KAT6A	1	0	0	1
KAT6B	1	0	0	1
KAT7	1	0	0	1
KAT8	1	0	0	1
KHK	1	0	0	1
KIAA0319	1	0	0	1
KLHL23	1	0	0	1
KMT2C	1	0	0	1
KMT2E	1	0	0	1
KMT5A	1	0	0	1
KMT5B	1	0	0	1
KMT5C	1	0	0	1
KYAT1	1	0	0	1
KYAT3	1	0	0	1
KYNU	1	0	0	1
L1CAM	1	0	0	1
L2HGDH	1	0	0	1
LAP3	1	0	0	1
LCAT	1	0	0	1
LCLAT1	1	0	0	1
LCMT1	1	0	0	1
LCMT2	1	0	0	1
LDHAL6B	1	0	0	1
LDHD	1	0	0	1
LENG9	1	0	0	1
LGALS13	1	0	0	1
LGMN	1	0	0	1
LGSN	1	0	0	1
LHPP	1	0	0	1
LIAS	1	0	0	1
LIPA	1	0	0	1
LIPE	1	0	0	1
LOX	1	0	0	1
LOXL2	1	0	0	1
LPIN1	1	0	0	1
LPIN2	1	0	0	1
LPIN3	1	0	0	1
LPL	1	0	0	1
LRAT	1	0	0	1
LRP2	1	0	0	1
LRRC51	1	0	0	1
LRSAM1	1	0	0	1
LTC4S	1	0	0	1
LYPLA1	1	0	0	1
LYPLA2	1	0	0	1
MACROD1	1	0	0	1
MACROD2	1	0	0	1
MAN1A1	1	0	0	1
MAN1B1	1	0	0	1
MAN1C1	1	0	0	1
MAN2A1	1	0	0	1
MAN2A2	1	0	0	1
MAN2B1	1	0	0	1
MAN2C1	1	0	0	1
MANBA	1	0	0	1
MANSC1	1	0	0	1
MAOA	1	0	0	1
MARCHF1	1	0	0	1
MARCHF10	1	0	0	1
MARCHF2	1	0	0	1
MARCHF3	1	0	0	1
MARCHF5	1	0	0	1
MARCHF6	1	0	0	1
MARCHF7	1	0	0	1
MARS1	1	0	0	1
MBOAT4	1	0	0	1
MCCC1	1	0	0	1
MCEE	1	0	0	1
MDH2	1	0	0	1
MDM2	1	0	0	1
MDP1	1	0	0	1
ME1	1	0	0	1
ME2	1	0	0	1
MECR	1	0	0	1
MED1	1	0	0	1
MEPCE	1	0	0	1
METTL1	1	0	0	1
METTL13	1	0	0	1
METTL14	1	0	0	1
METTL16	1	0	0	1
METTL17	1	0	0	1
METTL18	1	0	0	1
METTL21A	1	0	0	1
METTL22	1	0	0	1
METTL23	1	0	0	1
METTL3	1	0	0	1
METTL4	1	0	0	1
METTL5	1	0	0	1
METTL6	1	0	0	1
METTL7A	1	0	0	1
METTL7B	1	0	0	1
METTL8	1	0	0	1
MGAT2	1	0	0	1
MGAT4A	1	0	0	1
MGAT4B	1	0	0	1
MGAT4C	1	0	0	1
MGAT5B	1	0	0	1
MGLL	1	0	0	1
MGMT	1	0	0	1
MGRN1	1	0	0	1
MGST1	1	0	0	1
MGST2	1	0	0	1
MGST3	1	0	0	1
MIA3	1	0	0	1
MIB1	1	0	0	1
MID1	1	0	0	1
MKRN1	1	0	0	1
MKRN2	1	0	0	1
MKRN3	1	0	0	1
MMAA	1	0	0	1
MMAB	1	0	0	1
MMUT	1	0	0	1
MOCS1	1	0	0	1
MOCS2	1	0	0	1
MOGAT1	1	0	0	1
MOGS	1	0	0	1
MPC1	1	0	0	1
MPI	1	0	0	1
MPO	1	0	0	1
MPST	1	0	0	1
MRI1	1	0	0	1
MRM1	1	0	0	1
MRM3	1	0	0	1
MRPL58	1	0	0	1
MSMO1	1	0	0	1
MSRA	1	0	0	1
MT-CO1	1	0	0	1
MT-CYB	1	0	0	1
MT-ND3	1	0	0	1
MT-ND4	1	0	0	1
MT-ND4L	1	0	0	1
MTAP	1	0	0	1
MTFMT	1	0	0	1
MTHFD1	1	0	0	1
MTHFD1L	1	0	0	1
MTHFD2	1	0	0	1
MTHFR	1	0	0	1
MTHFS	1	0	0	1
MTM1	1	0	0	1
MTMR7	1	0	0	1
MTPAP	1	0	0	1
MTR	1	0	0	1
MTREX	1	0	0	1
MTRR	1	0	0	1
MTTP	1	0	0	1
MUL1	1	0	0	1
MYCBP2	1	0	0	1
MYLK	1	0	0	1
MYLK2	1	0	0	1
MYLK3	1	0	0	1
MYLK4	1	0	0	1
MYO5B	1	0	0	1
N6AMT1	1	0	0	1
NAA10	1	0	0	1
NAA11	1	0	0	1
NAA20	1	0	0	1
NAA30	1	0	0	1
NAA40	1	0	0	1
NAA50	1	0	0	1
NAA60	1	0	0	1
NADK	1	0	0	1
NADK2	1	0	0	1
NADSYN1	1	0	0	1
NAE1	1	0	0	1
NAGK	1	0	0	1
NAGS	1	0	0	1
NAMPT	1	0	0	1
NANP	1	0	0	1
NAPRT	1	0	0	1
NAT10	1	0	0	1
NAT14	1	0	0	1
NAT16	1	0	0	1
NAT8	1	0	0	1
NAT8L	1	0	0	1
NAT9	1	0	0	1
NCOA2	1	0	0	1
NCOA3	1	0	0	1
NCOA6	1	0	0	1
NCOR2	1	0	0	1
NDST2	1	0	0	1
NDUFA1	1	0	0	1
NDUFA11	1	0	0	1
NDUFA12	1	0	0	1
NDUFA13	1	0	0	1
NDUFA4	1	0	0	1
NDUFA8	1	0	0	1
NDUFA9	1	0	0	1
NDUFB1	1	0	0	1
NDUFB2	1	0	0	1
NDUFB4	1	0	0	1
NDUFB6	1	0	0	1
NDUFB8	1	0	0	1
NDUFB9	1	0	0	1
NDUFC1	1	0	0	1
NDUFC2	1	0	0	1
NDUFS1	1	0	0	1
NDUFS4	1	0	0	1
NDUFS8	1	0	0	1
NDUFV1	1	0	0	1
NDUFV2	1	0	0	1
NEDD4	1	0	0	1
NEU1	1	0	0	1
NEU3	1	0	0	1
NEURL1B	1	0	0	1
NHLRC1	1	0	0	1
NIT2	1	0	0	1
NKTR	1	0	0	1
NLN	1	0	0	1
NME1	1	0	0	1
NME1-NME2	1	0	0	1
NME2	1	0	0	1
NME3	1	0	0	1
NME4	1	0	0	1
NME5	1	0	0	1
NME6	1	0	0	1
NME7	1	0	0	1
NMNAT1	1	0	0	1
NMNAT2	1	0	0	1
NMNAT3	1	0	0	1
NMRK1	1	0	0	1
NMRK2	1	0	0	1
NMT1	1	0	0	1
NMT2	1	0	0	1
NNMT	1	0	0	1
NOL9	1	0	0	1
NOS1	1	0	0	1
NPAS2	1	0	0	1
NPC1	1	0	0	1
NPEPPS	1	0	0	1
NPL	1	0	0	1
NPR 1,00	1	0	0	1
NQO1	1	0	0	1
NQO2	1	0	0	1
NR1D1	1	0	0	1
NRF1	1	0	0	1
NSD1	1	0	0	1
NSD3	1	0	0	1
NSUN5	1	0	0	1
NSUN6	1	0	0	1
NSUN7	1	0	0	1
NT5C	1	0	0	1
NT5C1B	1	0	0	1
NT5C1B-RDH14	1	0	0	1
NT5C3A	1	0	0	1
NT5DC3	1	0	0	1
NT5E	1	0	0	1
NTAN1	1	0	0	1
NTAQ1	1	0	0	1
NTPCR	1	0	0	1
NUDT10	1	0	0	1
NUDT11	1	0	0	1
NUDT14	1	0	0	1
NUDT2	1	0	0	1
NUDT3	1	0	0	1
NUDT4	1	0	0	1
NUDT5	1	0	0	1
NUDT9	1	0	0	1
NUP188	1	0	0	1
NUP210L	1	0	0	1
NUP37	1	0	0	1
NUP43	1	0	0	1
NUP54	1	0	0	1
NUP62	1	0	0	1
NUP88	1	0	0	1
OARD1	1	0	0	1
OBSL1	1	0	0	1
OCA2	1	0	0	1
ODC1	1	0	0	1
OGA	1	0	0	1
OGDH	1	0	0	1
OGDHL	1	0	0	1
OGT	1	0	0	1
OPLAH	1	0	0	1
OTC	1	0	0	1
OXCT1	1	0	0	1
OXSM	1	0	0	1
P4HA1	1	0	0	1
P4HA2	1	0	0	1
PADI1	1	0	0	1
PADI3	1	0	0	1
PAFAH1B1	1	0	0	1
PAFAH1B2	1	0	0	1
PAFAH1B3	1	0	0	1
PAH	1	0	0	1
PAICS	1	0	0	1
PAM	1	0	0	1
PANK2	1	0	0	1
PANK3	1	0	0	1
PANK4	1	0	0	1
PAOX	1	0	0	1
PAPOLA	1	0	0	1
PAPOLB	1	0	0	1
PAPOLG	1	0	0	1
PAPSS1	1	0	0	1
PAPSS2	1	0	0	1
PARP10	1	0	0	1
PARP11	1	0	0	1
PARP12	1	0	0	1
PARP14	1	0	0	1
PARP2	1	0	0	1
PARP3	1	0	0	1
PARP4	1	0	0	1
PARP6	1	0	0	1
PARP8	1	0	0	1
PARP9	1	0	0	1
PC	1	0	0	1
PCBD1	1	0	0	1
PCBD2	1	0	0	1
PCCA	1	0	0	1
PCK2	1	0	0	1
PCTP	1	0	0	1
PCYT1A	1	0	0	1
PCYT2	1	0	0	1
PDE1A	1	0	0	1
PDE1C	1	0	0	1
PDE2A	1	0	0	1
PDE3A	1	0	0	1
PDE3B	1	0	0	1
PDE4A	1	0	0	1
PDE4B	1	0	0	1
PDE4C	1	0	0	1
PDE4D	1	0	0	1
PDE5A	1	0	0	1
PDE6B	1	0	0	1
PDE6G	1	0	0	1
PDE6H	1	0	0	1
PDE7B	1	0	0	1
PDE8A	1	0	0	1
PDE8B	1	0	0	1
PDE9A	1	0	0	1
PDF	1	0	0	1
PDHA2	1	0	0	1
PDHB	1	0	0	1
PDHX	1	0	0	1
PDIA3	1	0	0	1
PDIA5	1	0	0	1
PDK2	1	0	0	1
PDK3	1	0	0	1
PDP1	1	0	0	1
PDP2	1	0	0	1
PDPR	1	0	0	1
PDSS2	1	0	0	1
PDXK	1	0	0	1
PECR	1	0	0	1
PEMT	1	0	0	1
PEPD	1	0	0	1
PFKFB2	1	0	0	1
PFKFB3	1	0	0	1
PFKFB4	1	0	0	1
PFKM	1	0	0	1
PFKP	1	0	0	1
PGAM1	1	0	0	1
PGAM2	1	0	0	1
PGAM4	1	0	0	1
PGD	1	0	0	1
PGGHG	1	0	0	1
PGLS	1	0	0	1
PGLYRP1	1	0	0	1
PGLYRP2	1	0	0	1
PGLYRP4	1	0	0	1
PGM1	1	0	0	1
PGM2L1	1	0	0	1
PGM3	1	0	0	1
PGM5	1	0	0	1
PGP	1	0	0	1
PHKA1	1	0	0	1
PHKA2	1	0	0	1
PHKB	1	0	0	1
PHOSPHO1	1	0	0	1
PHOSPHO2	1	0	0	1
PHPT1	1	0	0	1
PHYKPL	1	0	0	1
PI4K2B	1	0	0	1
PIGB	1	0	0	1
PIGL	1	0	0	1
PIGN	1	0	0	1
PIGO	1	0	0	1
PIGP	1	0	0	1
PIGQ	1	0	0	1
PIGU	1	0	0	1
PIGV	1	0	0	1
PIGW	1	0	0	1
PIGX	1	0	0	1
PIK3C2B	1	0	0	1
PIK3C2G	1	0	0	1
PIK3CB	1	0	0	1
PIK3CD	1	0	0	1
PIK3R3	1	0	0	1
PIK3R5	1	0	0	1
PIK3R6	1	0	0	1
PIP5K1B	1	0	0	1
PIP5KL1	1	0	0	1
PISD	1	0	0	1
PJA1	1	0	0	1
PJA2	1	0	0	1
PKLR	1	0	0	1
PLA2G15	1	0	0	1
PLA2G3	1	0	0	1
PLA2G4C	1	0	0	1
PLA2G4D	1	0	0	1
PLA2G4E	1	0	0	1
PLA2G4F	1	0	0	1
PLA2G6	1	0	0	1
PLAAT2	1	0	0	1
PLAAT3	1	0	0	1
PLCB1	1	0	0	1
PLCB2	1	0	0	1
PLCB3	1	0	0	1
PLCB4	1	0	0	1
PLCD1	1	0	0	1
PLCD3	1	0	0	1
PLCD4	1	0	0	1
PLCE1	1	0	0	1
PLCG2	1	0	0	1
PLCH1	1	0	0	1
PLCXD2	1	0	0	1
PLD1	1	0	0	1
PLD3	1	0	0	1
PLG	1	0	0	1
PLIN1	1	0	0	1
PLIN2	1	0	0	1
PLIN3	1	0	0	1
PLIN4	1	0	0	1
PLOD1	1	0	0	1
PLPP2	1	0	0	1
PLPP3	1	0	0	1
PLPP4	1	0	0	1
PLPP5	1	0	0	1
PLPP6	1	0	0	1
PLPP7	1	0	0	1
PLPPR2	1	0	0	1
PLPPR3	1	0	0	1
PLPPR5	1	0	0	1
PMM1	1	0	0	1
PMM2	1	0	0	1
PNCK	1	0	0	1
PNKP	1	0	0	1
PNP	1	0	0	1
PNPLA3	1	0	0	1
PNPLA6	1	0	0	1
PNPLA7	1	0	0	1
PNPLA8	1	0	0	1
PNPO	1	0	0	1
POC1B-GALNT4	1	0	0	1
POGLUT1	1	0	0	1
POLA1	1	0	0	1
POLB	1	0	0	1
POLD1	1	0	0	1
POLD2	1	0	0	1
POLD4	1	0	0	1
POLE2	1	0	0	1
POLE4	1	0	0	1
POLG	1	0	0	1
POLG2	1	0	0	1
POLH	1	0	0	1
POLI	1	0	0	1
POLK	1	0	0	1
POLL	1	0	0	1
POLM	1	0	0	1
POLN	1	0	0	1
POLR1H	1	0	0	1
POLR2L	1	0	0	1
POLR3K	1	0	0	1
POLRMT	1	0	0	1
POM121	1	0	0	1
POMT1	1	0	0	1
POMT2	1	0	0	1
PORCN	1	0	0	1
PPARA	1	0	0	1
PPAT	1	0	0	1
PPCDC	1	0	0	1
PPCS	1	0	0	1
PPID	1	0	0	1
PPIE	1	0	0	1
PPIF	1	0	0	1
PPIG	1	0	0	1
PPIL1	1	0	0	1
PPIL2	1	0	0	1
PPIL3	1	0	0	1
PPIL4	1	0	0	1
PPIL6	1	0	0	1
PPIP5K1	1	0	0	1
PPIP5K2	1	0	0	1
PPM1L	1	0	0	1
PPOX	1	0	0	1
PPP1CA	1	0	0	1
PPP1CB	1	0	0	1
PPP1R3B	1	0	0	1
PPT1	1	0	0	1
PPT2	1	0	0	1
PPWD1	1	0	0	1
PRDX1	1	0	0	1
PRDX2	1	0	0	1
PRDX5	1	0	0	1
PREP	1	0	0	1
PRKACB	1	0	0	1
PRKACG	1	0	0	1
PRKD1	1	0	0	1
PRKN	1	0	0	1
PRMT1	1	0	0	1
PRMT2	1	0	0	1
PRMT6	1	0	0	1
PRMT7	1	0	0	1
PRODH	1	0	0	1
PRODH2	1	0	0	1
PRPS1	1	0	0	1
PRPS1L1	1	0	0	1
PRPS2	1	0	0	1
PRRT2	1	0	0	1
PRUNE1	1	0	0	1
PSAP	1	0	0	1
PTEN	1	0	0	1
PTGES	1	0	0	1
PTGIS	1	0	0	1
PTGS1	1	0	0	1
PTPMT1	1	0	0	1
PTPRQ	1	0	0	1
PTRH2	1	0	0	1
PTS	1	0	0	1
PUS1	1	0	0	1
PXDNL	1	0	0	1
PYCR2	1	0	0	1
PYCR3	1	0	0	1
PYGB	1	0	0	1
PYGL	1	0	0	1
PYURF	1	0	0	1
QPCT	1	0	0	1
QPRT	1	0	0	1
QTRT1	1	0	0	1
QTRT2	1	0	0	1
RAD1	1	0	0	1
RAD9A	1	0	0	1
RAE1	1	0	0	1
RAG1	1	0	0	1
RARS1	1	0	0	1
RBAK	1	0	0	1
RBBP6	1	0	0	1
RBKS	1	0	0	1
RBP1	1	0	0	1
RBP2	1	0	0	1
RCL1	1	0	0	1
RDH10	1	0	0	1
RDH13	1	0	0	1
RDH14	1	0	0	1
RDH5	1	0	0	1
RDH8	1	0	0	1
REV3L	1	0	0	1
RFK	1	0	0	1
RFWD3	1	0	0	1
RGL1	1	0	0	1
RGN	1	0	0	1
RHAG	1	0	0	1
RHBG	1	0	0	1
RLBP1	1	0	0	1
RNF115	1	0	0	1
RNF123	1	0	0	1
RNF125	1	0	0	1
RNF126	1	0	0	1
RNF13	1	0	0	1
RNF138	1	0	0	1
RNF144A	1	0	0	1
RNF144B	1	0	0	1
RNF146	1	0	0	1
RNF149	1	0	0	1
RNF167	1	0	0	1
RNF180	1	0	0	1
RNF182	1	0	0	1
RNF187	1	0	0	1
RNF19B	1	0	0	1
RNF2	1	0	0	1
RNF25	1	0	0	1
RNF31	1	0	0	1
RNF41	1	0	0	1
RNF5	1	0	0	1
RNF8	1	0	0	1
RNGTT	1	0	0	1
RNMT	1	0	0	1
RNPEP	1	0	0	1
RORA	1	0	0	1
RPE	1	0	0	1
RPEL1	1	0	0	1
RPIA	1	0	0	1
RPP14	1	0	0	1
RPUSD4	1	0	0	1
RRM1	1	0	0	1
RRM2B	1	0	0	1
RRP8	1	0	0	1
RTCA	1	0	0	1
RWDD2A	1	0	0	1
SAP130	1	0	0	1
SAPCD1	1	0	0	1
SARDH	1	0	0	1
SATL1	1	0	0	1
SCARB1	1	0	0	1
SCARF2	1	0	0	1
SCCPDH	1	0	0	1
SCLY	1	0	0	1
SCP2	1	0	0	1
SDC1	1	0	0	1
SDHB	1	0	0	1
SDS	1	0	0	1
SDSL	1	0	0	1
SEC11A	1	0	0	1
SEC11C	1	0	0	1
SEPHS2	1	0	0	1
SERPINA1	1	0	0	1
SETD1A	1	0	0	1
SETD1B	1	0	0	1
SETD2	1	0	0	1
SETD5	1	0	0	1
SETD6	1	0	0	1
SETD7	1	0	0	1
SETDB1	1	0	0	1
SETDB2	1	0	0	1
SETMAR	1	0	0	1
SFXN1	1	0	0	1
SFXN3	1	0	0	1
SGMS1	1	0	0	1
SGMS2	1	0	0	1
SGPP1	1	0	0	1
SH3BP1	1	0	0	1
SH3RF1	1	0	0	1
SH3RF2	1	0	0	1
SH3RF3	1	0	0	1
SHMT1	1	0	0	1
SHMT2	1	0	0	1
SHPK	1	0	0	1
SHPRH	1	0	0	1
SIAH1	1	0	0	1
SIAH2	1	0	0	1
SIN3B	1	0	0	1
SIRT1	1	0	0	1
SIRT2	1	0	0	1
SIRT5	1	0	0	1
SIRT6	1	0	0	1
SIRT7	1	0	0	1
SLC12A1	1	0	0	1
SLC12A2	1	0	0	1
SLC12A4	1	0	0	1
SLC12A6	1	0	0	1
SLC12A7	1	0	0	1
SLC13A3	1	0	0	1
SLC13A5	1	0	0	1
SLC14A1	1	0	0	1
SLC15A1	1	0	0	1
SLC15A3	1	0	0	1
SLC16A13	1	0	0	1
SLC16A3	1	0	0	1
SLC16A4	1	0	0	1
SLC16A6	1	0	0	1
SLC16A7	1	0	0	1
SLC16A8	1	0	0	1
SLC16A9	1	0	0	1
SLC17A1	1	0	0	1
SLC17A5	1	0	0	1
SLC17A8	1	0	0	1
SLC18A2	1	0	0	1
SLC19A2	1	0	0	1
SLC19A3	1	0	0	1
SLC1A4	1	0	0	1
SLC1A6	1	0	0	1
SLC20A1	1	0	0	1
SLC22A16	1	0	0	1
SLC22A3	1	0	0	1
SLC22A4	1	0	0	1
SLC22A5	1	0	0	1
SLC24A1	1	0	0	1
SLC24A2	1	0	0	1
SLC24A3	1	0	0	1
SLC24A4	1	0	0	1
SLC25A10	1	0	0	1
SLC25A12	1	0	0	1
SLC25A13	1	0	0	1
SLC25A14	1	0	0	1
SLC25A16	1	0	0	1
SLC25A18	1	0	0	1
SLC25A19	1	0	0	1
SLC25A20	1	0	0	1
SLC25A22	1	0	0	1
SLC25A26	1	0	0	1
SLC25A27	1	0	0	1
SLC25A32	1	0	0	1
SLC25A4	1	0	0	1
SLC25A42	1	0	0	1
SLC25A6	1	0	0	1
SLC26A1	1	0	0	1
SLC26A11	1	0	0	1
SLC26A2	1	0	0	1
SLC26A9	1	0	0	1
SLC27A1	1	0	0	1
SLC27A3	1	0	0	1
SLC27A6	1	0	0	1
SLC28A1	1	0	0	1
SLC28A2	1	0	0	1
SLC29A3	1	0	0	1
SLC29A4	1	0	0	1
SLC2A10	1	0	0	1
SLC2A11	1	0	0	1
SLC2A12	1	0	0	1
SLC2A13	1	0	0	1
SLC2A14	1	0	0	1
SLC2A2	1	0	0	1
SLC2A3	1	0	0	1
SLC2A5	1	0	0	1
SLC30A1	1	0	0	1
SLC30A6	1	0	0	1
SLC30A7	1	0	0	1
SLC32A1	1	0	0	1
SLC34A1	1	0	0	1
SLC34A2	1	0	0	1
SLC35A2	1	0	0	1
SLC35B2	1	0	0	1
SLC35C1	1	0	0	1
SLC35D2	1	0	0	1
SLC36A4	1	0	0	1
SLC38A2	1	0	0	1
SLC38A3	1	0	0	1
SLC38A5	1	0	0	1
SLC39A10	1	0	0	1
SLC39A14	1	0	0	1
SLC39A2	1	0	0	1
SLC39A3	1	0	0	1
SLC39A5	1	0	0	1
SLC39A6	1	0	0	1
SLC39A7	1	0	0	1
SLC3A1	1	0	0	1
SLC40A1	1	0	0	1
SLC41A1	1	0	0	1
SLC43A1	1	0	0	1
SLC44A1	1	0	0	1
SLC44A5	1	0	0	1
SLC4A3	1	0	0	1
SLC4A7	1	0	0	1
SLC4A8	1	0	0	1
SLC4A9	1	0	0	1
SLC51B	1	0	0	1
SLC5A1	1	0	0	1
SLC5A11	1	0	0	1
SLC5A12	1	0	0	1
SLC5A3	1	0	0	1
SLC5A7	1	0	0	1
SLC5A9	1	0	0	1
SLC6A11	1	0	0	1
SLC6A12	1	0	0	1
SLC6A13	1	0	0	1
SLC6A14	1	0	0	1
SLC6A2	1	0	0	1
SLC6A3	1	0	0	1
SLC6A4	1	0	0	1
SLC6A6	1	0	0	1
SLC6A7	1	0	0	1
SLC6A9	1	0	0	1
SLC7A10	1	0	0	1
SLC7A11	1	0	0	1
SLC7A2	1	0	0	1
SLC8A1	1	0	0	1
SLC9A1	1	0	0	1
SLC9A2	1	0	0	1
SLC9A3	1	0	0	1
SLC9A4	1	0	0	1
SLC9A5	1	0	0	1
SLC9A7	1	0	0	1
SLCO1A2	1	0	0	1
SLCO1B1	1	0	0	1
SLCO1B3	1	0	0	1
SLCO4A1	1	0	0	1
SMARCD3	1	0	0	1
SMOX	1	0	0	1
SMPD2	1	0	0	1
SMPD3	1	0	0	1
SMPD4	1	0	0	1
SMS	1	0	0	1
SMURF1	1	0	0	1
SMURF2	1	0	0	1
SMYD2	1	0	0	1
SMYD3	1	0	0	1
SOD1	1	0	0	1
SPCS1	1	0	0	1
SPCS2	1	0	0	1
SPHK1	1	0	0	1
SPHK2	1	0	0	1
SPR	1	0	0	1
SPTLC3	1	0	0	1
SQLE	1	0	0	1
SRD5A3	1	0	0	1
SREBF1	1	0	0	1
SRR	1	0	0	1
ST3GAL2	1	0	0	1
ST3GAL5	1	0	0	1
ST6GAL2	1	0	0	1
ST6GALNAC1	1	0	0	1
ST6GALNAC3	1	0	0	1
ST6GALNAC4	1	0	0	1
ST6GALNAC5	1	0	0	1
ST6GALNAC6	1	0	0	1
ST8SIA4	1	0	0	1
ST8SIA5	1	0	0	1
STAMBP	1	0	0	1
STAMBPL1	1	0	0	1
STARD10	1	0	0	1
STARD13	1	0	0	1
STARD3	1	0	0	1
STARD4	1	0	0	1
STARD5	1	0	0	1
STARD7	1	0	0	1
STUB1	1	0	0	1
SUCLA2	1	0	0	1
SUCLG1	1	0	0	1
SUCLG2	1	0	0	1
SULT1B1	1	0	0	1
SULT1C4	1	0	0	1
SULT1E1	1	0	0	1
SULT2A1	1	0	0	1
SULT2B1	1	0	0	1
SUV39H2	1	0	0	1
SYCE2	1	0	0	1
SYNJ1	1	0	0	1
SYNJ2	1	0	0	1
TAF9	1	0	0	1
TAFAZZIN	1	0	0	1
TARBP1	1	0	0	1
TARS1	1	0	0	1
TBCB	1	0	0	1
TBL1X	1	0	0	1
TBXAS1	1	0	0	1
TCIRG1	1	0	0	1
TDO2	1	0	0	1
TECR	1	0	0	1
TENT2	1	0	0	1
TENT4A	1	0	0	1
TFB2M	1	0	0	1
TGDS	1	0	0	1
TGM1	1	0	0	1
TGM2	1	0	0	1
TGS1	1	0	0	1
TH	1	0	0	1
THNSL1	1	0	0	1
THOP1	1	0	0	1
THTPA	1	0	0	1
TIAM2	1	0	0	1
TICRR	1	0	0	1
TIGAR	1	0	0	1
TIPARP	1	0	0	1
TKFC	1	0	0	1
TKTL1	1	0	0	1
TM7SF2	1	0	0	1
TMEM54	1	0	0	1
TMLHE	1	0	0	1
TMPPE	1	0	0	1
TNFRSF21	1	0	0	1
TNKS	1	0	0	1
TNKS2	1	0	0	1
TOPORS	1	0	0	1
TPH1	1	0	0	1
TPI1	1	0	0	1
TPK1	1	0	0	1
TPSAB1	1	0	0	1
TPST1	1	0	0	1
TPTE2	1	0	0	1
TRAF7	1	0	0	1
TREH	1	0	0	1
TREX1	1	0	0	1
TRIB3	1	0	0	1
TRIM11	1	0	0	1
TRIM32	1	0	0	1
TRIM5	1	0	0	1
TRIT1	1	0	0	1
TRMT1	1	0	0	1
TRMT10A	1	0	0	1
TRMT10B	1	0	0	1
TRMT10C	1	0	0	1
TRMT11	1	0	0	1
TRMT12	1	0	0	1
TRMT13	1	0	0	1
TRMT9B	1	0	0	1
TRMU	1	0	0	1
TST	1	0	0	1
TTC3	1	0	0	1
TTL	1	0	0	1
TUT4	1	0	0	1
TUT7	1	0	0	1
TXN	1	0	0	1
TXN2	1	0	0	1
TXNRD2	1	0	0	1
TXNRD3	1	0	0	1
TYMP	1	0	0	1
TYR	1	0	0	1
[truncated: 1,058 more rows]

## Sheet: Supplementary Figure 2
Extended Data Fig 2: The variable metabolic proteome in the HPA Subcellular Section
Extended Data Fig. 2a: Raw data underlying the figures											Extended Data Fig 2a: Summary of statistical tests, p values and effect sizes										Extended Data Fig 2b				Extended Data Fig 2c - top 100 most important terms					Extended Data Fig. 2f,g,h: Raw data underlying the figures														Extended Data Fig. 2f,g,h: Summary of statistical tests, p values and effect sizes
Antibody	Column	normalizedMAD	SCV_compartment	compartment	isEnzyme	Label	ColorLabel	measurementclass	SCV		Group1	Group2	n_Group1	n_Group2	U_stat	p_value_raw	Cliffs_delta	p_value_BH	significant_BH		Localization	Count_scv	Count_nonscv		Feature_updated	Importance				Gene	Gene_name	compartment	Multilocalizing	SCV	Melting Temperature (deg C)	Log2 Length	Disordered Residue Fraction	RNA_TPM	Proteome	isEnzyme	isCCDProtein	isSCVenzyme		Extended Data Figure 2f
CAB000020	Protein_cyto_mean	0.22058822739189582		cyto	FALSE	NotEnzyme-Cyto-noSCV	Cytoplasm	NotEnzyme	Cyto		Enzymes Nucleus SCV	Enzymes Nucleus Not SCV	110	325	25324.0	6.340147225263901e-11	0.4167272727272727	1.9020441675791702e-10	TRUE		Actin filaments	11	24		GO:0055085: transmembrane transport	0.005366711208125351				ENSG00000000003	TSPAN6	cell	TRUE	TRUE	64.2734774775437	7.936637939002571	0.0	33.9	TRUE	FALSE	FALSE	FALSE		Group1	Group2	U_stat	MannWhitneyU_p_val_Bhadjusted	Cliffs_delta	n_Group1
CAB000020	ER_cyto_mean	0.1547210297670763		cyto	FALSE	Reference-ER	ER	Reference	ER		Enzymes Cytosol SCV	Enzymes Cytosol Not SCV	256	816	140481.0	7.60718736440447e-17	0.3449850643382353	3.042874945761788e-16	TRUE		Cytosol	246	597		GO:0006629: lipid metabolic process	0.004728430662154839				ENSG00000000457	SCYL3	cyto	TRUE	FALSE	49.8478385079998	9.535275376620802	0.2345013477088948	3.5	TRUE	FALSE	FALSE	FALSE		Proteome	Enzymes	8108587.5	2.2134451469583625e-07	-0.07752453191146493	10063
CAB000051	Protein_cyto_mean	0.3232775417858559		cyto	FALSE	NotEnzyme-Cyto-noSCV	Cytoplasm	NotEnzyme	Cyto		Enzymes Cytosol&Nucleus SCV	Enzymes Cytosol&Nucleus Not SCV	39	333	8658.0	0.0006593278527313373	0.3333333333333333	0.0013186557054626746	TRUE		Endoplasmic reticulum	39	96		GO:0006749: glutathione metabolic process	0.004131412979983704				ENSG00000000460	C1orf112	cyto	FALSE	FALSE		9.73640193131829	0.003516998827667	20.2	TRUE	FALSE	FALSE	FALSE		Proteome	SCV Enzymes	2990964.5	1.042894181479878e-07	-0.12193814126101572	10063
CAB000051	ER_cyto_mean	0.1914629401913991		cyto	FALSE	Reference-ER	ER	Reference	ER		Non-Enzymes Nucleus SCV	Non-Enzymes Nucleus Not SCV	491	2678	931613.0	5.5276557369778404e-49	0.4170118138441157	6.633186884373409e-48	TRUE		Golgi apparatus	45	182		GO:0006096: glycolytic process	0.0035155388013789458				ENSG00000000938	FGR	cyto	TRUE	FALSE		9.047123912114026	0.0226843100189035		TRUE	FALSE	FALSE	FALSE		Proteome	CCD Proteins	1224077.5	0.0010821921514854937	-0.11533520638161401	10063
CAB000058	Protein_nuc_mean	0.33266265873700623	nuc	nuc	FALSE	NotEnzyme-Nuc-SCV	Nucleus	NotEnzyme	Nuc		Non-Enzymes Cytosol SCV	Non-Enzymes Cytosol Not SCV	330	3805	880990.0	4.524425728618303e-34	0.4032413491020587	2.7146554371709822e-33	TRUE		Intermediate filaments	10	5		GO:0032259: methylation	0.0031580521223978364				ENSG00000000971	CFH	cyto	FALSE	FALSE		10.265615046484458	0.0243704305442729	1.0	TRUE	FALSE	FALSE	FALSE		Enzymes	SCV Enzymes	563427.0	0.0708016063203825	-0.047234381116731866	1747
CAB000058	DAPI_nu_mean	0.09841441712081538	nuc	nuc	FALSE	Reference-DAPI	DAPI	Reference	DAPI		Non-Enzymes Cytosol&Nucleus SCV	Non-Enzymes Cytosol&Nucleus Not SCV	85	2295	135604.0	9.444027527711518e-10	0.39027553505062157	2.2665666066507643e-09	TRUE		Microtubules	2	59		GO:0005975: carbohydrate metabolic process	0.0029803955045041492				ENSG00000001084	GCLC	cell	TRUE	TRUE	51.7542627086647	9.3151495622563	0.1255886970172684	37.3	TRUE	TRUE	FALSE	TRUE		Enzymes	CCD Proteins	230558.5	0.2834191754296451	-0.04018941562158505	1747
CAB000095	Protein_nuc_mean	0.18436607363505267	nuc	nuc	FALSE	NotEnzyme-Nuc-SCV	Nucleus	NotEnzyme	Nuc		Enzymes Nucleus SCV	Non-Enzymes Nucleus SCV	110	491	24204.0	0.08887934253548684	-0.1037215330494353	0.1066552110425842	FALSE		Mitochondria	171	174		GO:0006364: rRNA processing	0.0029357932364752863				ENSG00000001167	NFYA	nuc	FALSE	FALSE	57.9480503346774	8.43879185257826	0.2795389048991354	37.4	TRUE	FALSE	FALSE	FALSE		SCV Enzymes	CCD Proteins	93659.5	0.881846943528192	0.006144756277695717	677
CAB000095	DAPI_nu_mean	0.15551943611722843	nuc	nuc	FALSE	Reference-DAPI	DAPI	Reference	DAPI		Enzymes Cytosol SCV	Non-Enzymes Cytosol SCV	256	330	37177.0	0.012761885991301656	-0.11986268939393939	0.019142828986952486	TRUE		Nuclear bodies	23	40		GO:0006094: gluconeogenesis	0.0029165066350023304				ENSG00000001460	STPG1	nuc	FALSE	FALSE		8.383704292474052	0.281437125748503	4.6	TRUE	FALSE	FALSE	FALSE
CAB000099	Protein_cell_mean	0.15593613251212957		cell	FALSE	NotEnzyme-Cell-noSCV	Cell	NotEnzyme	Cell		Enzymes Cytosol&Nucleus SCV	Non-Enzymes Cytosol&Nucleus SCV	39	85	1663.0	0.9785339807274146	0.0033182503770739064	0.9785339807274146	FALSE		Nuclear membrane	9	38		GO:0006457: protein folding	0.002864065919604719				ENSG00000001461	NIPAL3	nuc	FALSE	FALSE		8.665335917185176	0.0098522167487684	8.0	TRUE	FALSE	FALSE	FALSE
CAB000099	DAPI_nu_mean	0.17496850931107474		cell	FALSE	Reference-DAPI	DAPI	Reference	DAPI		Enzymes Nucleus Not SCV	Non-Enzymes Nucleus Not SCV	325	2678	388658.0	0.001625011328302252	-0.10689262940196473	0.002785733705661003	TRUE		Nuclear speckles	6	48		GO:0006520: amino acid metabolic process	0.002851780581684651				ENSG00000001497	LAS1L	cell	TRUE	FALSE	45.6983237417459	9.519636252843211	0.2833787465940054	75.8	TRUE	FALSE	FALSE	FALSE		Extended Data Figure 2g
CAB000099	ER_cyto_mean	0.2883482493896538		cell	FALSE	Reference-ER	ER	Reference	ER		Enzymes Cytosol Not SCV	Non-Enzymes Cytosol Not SCV	816	3805	1481429.0	0.040032765911101595	-0.045741542346242045	0.053377021214802124	FALSE		Nucleoli	59	127		GO:0030855: epithelial cell differentiation	0.0027037934103292523				ENSG00000001629	ANKIB1	cyto	TRUE	FALSE	47.608821098364146	10.088788238716909	0.36455463728191	42.4	TRUE	FALSE	FALSE	FALSE		Group1	Group2	U_stat	p_value	Cliffs_delta	n_Group1
CAB000108	Protein_cyto_mean	0.11716157587309195		cyto	FALSE	NotEnzyme-Cyto-noSCV	Cytoplasm	NotEnzyme	Cyto		Enzymes Cytosol&Nucleus Not SCV	Non-Enzymes Cytosol&Nucleus Not SCV	333	2295	402629.0	0.11293363566946177	0.05367851511642361	0.12320032982123102	FALSE		Nucleoplasm	230	557		GO:0007605: sensory perception of sound	0.002669230687290481				ENSG00000001630	CYP51A1	cyto	FALSE	TRUE	46.05121841807545	8.974414589805527	0.003976143141153	75.7	TRUE	TRUE	FALSE	TRUE		Proteome	Enzymes	4859944.5	3.368182289410223e-26	-0.17014579048656905	7513
CAB000108	ER_cyto_mean	0.17979431612528315		cyto	FALSE	Reference-ER	ER	Reference	ER												Plasma membrane	63	280		GO:0009617: response to bacterium	0.0026646969255886077				ENSG00000001631	KRIT1	cyto	FALSE	FALSE	48.1735904213521	9.523561956057012	0.0421195652173913	39.6	TRUE	FALSE	FALSE	FALSE		Proteome	SCV Enzymes	1987248.0	2.1841022655272698e-11	-0.16029231871105956	7513
CAB000114	Protein_cell_mean	0.7549692620979203	cell	cell	FALSE	NotEnzyme-Cell-SCV	Cell	NotEnzyme	Cell												Vesicles	92	306		GO:0006536: glutamate metabolic process	0.0025255892974649728				ENSG00000002016	RAD52	cell	TRUE	FALSE		8.707359132080883	0.5382775119617225	15.2	TRUE	FALSE	FALSE	FALSE		Proteome	CCD Proteins	891853.5	0.00010940312255059895	0.15812721364269414	7513
CAB000114	DAPI_nu_mean	0.11693449489919805	cell	cell	FALSE	Reference-DAPI	DAPI	Reference	DAPI																GO:0006631: fatty acid metabolic process	0.002480823503078713				ENSG00000002330	BAD	cyto	FALSE	FALSE	56.039022138609255	7.392317422778761	0.8928571428571429	52.1	TRUE	FALSE	FALSE	FALSE		Enzymes	SCV Enzymes	495529.0	0.7399686692441321	0.009049349908875246	1559
CAB000114	ER_cyto_mean	0.12940106135427434	cell	cell	FALSE	Reference-ER	ER	Reference	ER																GO:0021762: substantia nigra development	0.0024415580509824703				ENSG00000002549	LAP3	cell	TRUE	FALSE	56.769896210356805	9.019590728357882	0.0462427745664739	50.3	TRUE	TRUE	FALSE	FALSE		Enzymes	CCD Proteins	213181.0	6.909660986117498e-15	0.33406968194120684	1559
CAB000115	Protein_cyto_mean	0.9241981575901917	cyto	cyto	FALSE	NotEnzyme-Cyto-SCV	Cytoplasm	NotEnzyme	Cyto																GO:0006693: prostaglandin metabolic process	0.0024003446120629763				ENSG00000002586	CD99	cyto	FALSE	FALSE	54.570000636443	7.531381460516312	0.7243243243243244	80.5	TRUE	FALSE	FALSE	FALSE		SCV Enzymes	CCD Proteins	85477.5	3.2074316624232624e-12	0.32369337979094076	630
CAB000115	ER_cyto_mean	0.34403340533124244	cyto	cyto	FALSE	Reference-ER	ER	Reference	ER																GO:0006635: fatty acid beta-oxidation	0.0023716879696066232				ENSG00000002587	HS3ST1	cyto	FALSE	FALSE		8.262094845370179	0.0423452768729641		TRUE	TRUE	FALSE	FALSE
CAB000118	Protein_cyto_mean	0.16860505960567174		cyto	FALSE	NotEnzyme-Cyto-noSCV	Cytoplasm	NotEnzyme	Cyto																GO:0015718: monocarboxylic acid transport	0.002364193503825938				ENSG00000002746	HECW1	cell	TRUE	FALSE		10.649256177517314	0.3804483188044832		TRUE	TRUE	FALSE	FALSE
CAB000118	ER_cyto_mean	0.3193671302993854		cyto	FALSE	Reference-ER	ER	Reference	ER																GO:0006338: chromatin remodeling	0.0023374745887113015				ENSG00000002822	MAD1L1	nuc	TRUE	FALSE	46.2235378427159	9.487840033823051	0.4944289693593314	72.1	TRUE	FALSE	FALSE	FALSE		Extended Data Figure 2h
CAB000125	Protein_nuc_mean	0.240692366193706		nuc	FALSE	NotEnzyme-Nuc-noSCV	Nucleus	NotEnzyme	Nuc																GO:0009235: cobalamin metabolic process	0.0023172727018336476				ENSG00000002834	LASP1	cyto	TRUE	FALSE	61.244110244254045	8.027905996569885	0.6398467432950191	237.6	TRUE	FALSE	FALSE	FALSE		Group1	Group2	U_stat	p_value	Cliffs_delta	n_Group1
CAB000125	DAPI_nu_mean	0.22637664182776396		nuc	FALSE	Reference-DAPI	DAPI	Reference	DAPI																GO:0006099: tricarboxylic acid cycle	0.0022483983285829495				ENSG00000002919	SNX11	cyto	TRUE	FALSE	50.173854591684105	8.076815597050832	0.2555555555555555	18.5	TRUE	FALSE	FALSE	FALSE		Proteome	Enzymes	18434250.0	2.8021358551727924e-157	0.36196957309327216	12793
CAB000131	Protein_cyto_mean	0.4398232943682115		cyto	FALSE	NotEnzyme-Cyto-noSCV	Cytoplasm	NotEnzyme	Cyto																GO:0006120: mitochondrial electron transport, NADH to ubiquinone	0.0022147530021642504				ENSG00000002933	TMEM176A	cyto	FALSE	FALSE		7.876516946564999	0.0468085106382978	2.6	TRUE	FALSE	FALSE	FALSE		Proteome	SCV Enzymes	7083936.5	7.246261225204706e-73	0.3791665332233858	12793
CAB000131	ER_cyto_mean	0.4105816069932958		cyto	FALSE	Reference-ER	ER	Reference	ER																GO:0006805: xenobiotic metabolic process	0.00219089144789316				ENSG00000003096	KLHL13	cyto	FALSE	FALSE	47.5720208440661	9.355351096424812	0.0305343511450381	3.1	TRUE	FALSE	FALSE	FALSE		Proteome	CCD Proteins	1734026.5	3.4106708354042105e-05	-0.13665639200577945	12793
CAB000141	Protein_cyto_mean	0.1347502070020632		cyto	FALSE	NotEnzyme-Cyto-noSCV	Cytoplasm	NotEnzyme	Cyto																GO:0006325: chromatin organization	0.002167708215907527				ENSG00000003137	CYP26B1	cyto	FALSE	TRUE		9.0	0.001953125	21.9	TRUE	TRUE	FALSE	TRUE		Enzymes	SCV Enzymes	875791.0	0.1969192157685371	0.030858995214071993	2116
CAB000141	ER_cyto_mean	0.1564241875671427		cyto	FALSE	Reference-ER	ER	Reference	ER																GO:0001523: retinoid metabolic process	0.0021529599597851583				ENSG00000003147	ICA1	cyto	TRUE	TRUE	48.9370051908003	8.915879378835774	0.2981366459627329		TRUE	FALSE	FALSE	FALSE		Enzymes	CCD Proteins	166498.5	2.4762546271456972e-46	-0.4988185255198488	2116
CAB000153	Protein_cyto_mean	0.30528609206860025		cyto	TRUE	Enzyme-Cyto-noSCV	Cytoplasm	Enzyme	Cyto																GO:0042775: mitochondrial ATP synthesis coupled electron transport	0.002139052579209202				ENSG00000003249	DBNDD1	cell	TRUE	TRUE	53.4465531830441	7.303780748177103	0.930379746835443	16.2	TRUE	FALSE	FALSE	FALSE		SCV Enzymes	CCD Proteins	61423.0	1.2760352894102961e-40	-0.5127904117521079	803
CAB000153	ER_cyto_mean	0.17170441475561696		cyto	TRUE	Reference-ER	ER	Reference	ER																GO:0036211: protein modification process	0.00213549726311515				ENSG00000003393	ALS2	cyto	TRUE	FALSE	48.6659301844331	10.694357887221452	0.1369945684972842	12.7	TRUE	FALSE	FALSE	FALSE
CAB000156	Protein_nuc_mean	0.09926540603461524		nuc	FALSE	NotEnzyme-Nuc-noSCV	Nucleus	NotEnzyme	Nuc																GO:0042572: retinol metabolic process	0.002130702494008911				ENSG00000003400	CASP10	cyto	TRUE	FALSE	47.8779839081618	9.025139562278508	0.145873320537428		TRUE	FALSE	FALSE	FALSE
CAB000156	DAPI_nu_mean	0.1306552145233512		nuc	FALSE	Reference-DAPI	DAPI	Reference	DAPI																GO:0009060: aerobic respiration	0.002103464253207768				ENSG00000003402	CFLAR	cell	TRUE	FALSE	46.32820521047155	8.906890595608518	0.0333333333333333	31.1	TRUE	FALSE	FALSE	FALSE
CAB000308	Protein_nuc_mean	0.2655396674991538	nuc	nuc	FALSE	NotEnzyme-Nuc-SCV	Nucleus	NotEnzyme	Nuc																GO:0034599: cellular response to oxidative stress	0.002075954241119945				ENSG00000003756	RBM5	nuc	FALSE	FALSE	45.2071492530397	9.67065624911844	0.4453987730061349	48.4	TRUE	FALSE	FALSE	FALSE
CAB000308	DAPI_nu_mean	0.07742803735178456	nuc	nuc	FALSE	Reference-DAPI	DAPI	Reference	DAPI																GO:0000413: protein peptidyl-prolyl isomerization	0.0020739397991179687				ENSG00000003987	MTMR7	cell	TRUE	FALSE		9.366322214245816	0.1954545454545454		TRUE	TRUE	FALSE	FALSE
CAB000316	Protein_cyto_mean	0.2071146191482985	cyto	cyto	FALSE	NotEnzyme-Cyto-SCV	Cytoplasm	NotEnzyme	Cyto																GO:0016567: protein ubiquitination	0.0020326406941300708				ENSG00000003989	SLC7A2	cyto	TRUE	FALSE	60.26177047925885	9.36194377373524	0.0212765957446808	12.3	TRUE	TRUE	FALSE	FALSE
CAB000316	ER_cyto_mean	0.18854478259765137	cyto	cyto	FALSE	Reference-ER	ER	Reference	ER																GO:0000209: protein polyubiquitination	0.0020305936371778875				ENSG00000004139	SARM1	cyto	FALSE	FALSE	50.56483158547135	9.499845887083206	0.074585635359116		TRUE	FALSE	FALSE	FALSE
CAB000328	Protein_cell_mean	0.17256000166195448		cell	FALSE	NotEnzyme-Cell-noSCV	Cell	NotEnzyme	Cell																GO:0006511: ubiquitin-dependent protein catabolic process	0.00202974436823968				ENSG00000004142	POLDIP2	cyto	FALSE	FALSE	50.5531730088623	8.523561956057012	0.1358695652173913	77.6	TRUE	FALSE	FALSE	FALSE
CAB000328	DAPI_nu_mean	0.1153350970736194		cell	FALSE	Reference-DAPI	DAPI	Reference	DAPI																GO:0007165: signal transduction	0.0020268182485109632				ENSG00000004455	AK2	cyto	FALSE	FALSE	60.2736845987646	7.900866807980749	0.1422594142259414	196.4	TRUE	TRUE	FALSE	FALSE
CAB000328	ER_cyto_mean	0.14212090127317759		cell	FALSE	Reference-ER	ER	Reference	ER																GO:0006081: cellular aldehyde metabolic process	0.0020265463641497557				ENSG00000004468	CD38	cyto	FALSE	TRUE	59.76037177998255	8.228818690495881	0.0066666666666666		TRUE	TRUE	FALSE	TRUE
CAB000350	Protein_nuc_mean	0.29960830345822004	nuc	nuc	FALSE	NotEnzyme-Nuc-SCV	Nucleus	NotEnzyme	Nuc																GO:0008207: C21-steroid hormone metabolic process	0.0019985669382216265				ENSG00000004478	FKBP4	cell	TRUE	FALSE	49.3507042815605	8.842350343413807	0.1633986928104575	225.4	TRUE	TRUE	FALSE	FALSE
CAB000350	DAPI_nu_mean	0.11841703003418513	nuc	nuc	FALSE	Reference-DAPI	DAPI	Reference	DAPI																GO:0006915: apoptotic process	0.001996647834235308				ENSG00000004487	KDM1A	cell	TRUE	FALSE	48.7054332325167	9.734709620225836	0.2711267605633803	82.8	TRUE	FALSE	FALSE	FALSE
CAB000356	Protein_cyto_mean	0.2980956610897352		cyto	FALSE	NotEnzyme-Cyto-noSCV	Cytoplasm	NotEnzyme	Cyto																GO:0019674: NAD metabolic process	0.001967833713045845				ENSG00000004534	RBM6	cell	TRUE	FALSE	46.7034296109202	10.1331422124006	0.7907390917186109	48.9	TRUE	FALSE	FALSE	FALSE
CAB000356	ER_cyto_mean	0.3337513075186221		cyto	FALSE	Reference-ER	ER	Reference	ER																GO:0006006: glucose metabolic process	0.001967710316452891				ENSG00000004660	CAMKK1	cyto	FALSE	TRUE	47.9051026850075	8.980139577639157	0.3425742574257426	10.7	TRUE	FALSE	FALSE	FALSE
CAB000443	Protein_cyto_mean	0.19744394119328365		cyto	FALSE	NotEnzyme-Cyto-noSCV	Cytoplasm	NotEnzyme	Cyto																GO:0006486: protein glycosylation	0.0019672313148547957				ENSG00000004700	RECQL	nuc	FALSE	FALSE	53.2551682689312	9.34207466799914	0.0939907550077041	73.5	TRUE	FALSE	FALSE	FALSE
CAB000443	ER_cyto_mean	0.22821335496047193		cyto	FALSE	Reference-ER	ER	Reference	ER																GO:0006474: N-terminal protein amino acid acetylation	0.00194871680112214				ENSG00000004766	VPS50	cyto	TRUE	FALSE		9.91288933622996	0.1099585062240663	13.9	TRUE	FALSE	FALSE	FALSE
CAB000457	Protein_cyto_mean	0.2507040901480741	cyto	cyto	TRUE	Enzyme-Cyto-SCV	Cytoplasm	Enzyme	Cyto																GO:0006468: protein phosphorylation	0.0019288738522810391				ENSG00000004776	HSPB6	cell	TRUE	TRUE		7.321928094887363	0.19375		TRUE	FALSE	FALSE	FALSE
CAB000457	ER_cyto_mean	0.2731684746197018	cyto	cyto	TRUE	Reference-ER	ER	Reference	ER																GO:0009083: branched-chain amino acid catabolic process	0.001927404457131002				ENSG00000004777	ARHGAP33	cyto	TRUE	FALSE		10.3297963382207	0.5928515928515928	11.4	TRUE	FALSE	FALSE	FALSE
CAB001480	Protein_nuc_mean	0.15481952698114143		nuc	FALSE	NotEnzyme-Nuc-noSCV	Nucleus	NotEnzyme	Nuc																GO:0009247: glycolipid biosynthetic process	0.001923562726935763				ENSG00000004779	NDUFAB1	cell	TRUE	TRUE	56.8876403832937	7.285402218862249	0.0	115.2	TRUE	TRUE	FALSE	TRUE
CAB001480	DAPI_nu_mean	0.10730381251288122		nuc	FALSE	Reference-DAPI	DAPI	Reference	DAPI																GO:0006086: acetyl-CoA biosynthetic process from pyruvate	0.0018522432422433625				ENSG00000004809	SLC22A16	cyto	TRUE	FALSE		9.172427508645482	0.0173310225303292		TRUE	TRUE	FALSE	FALSE
CAB001514	Protein_nuc_mean	0.20564765816918595		nuc	TRUE	Enzyme-Nuc-noSCV	Nucleus	Enzyme	Nuc																GO:0018022: peptidyl-lysine methylation	0.0018353880872895975				ENSG00000004838	ZMYND10	cyto	TRUE	FALSE		8.78135971352466	0.0363636363636363		TRUE	FALSE	FALSE	FALSE
CAB001514	DAPI_nu_mean	0.1591424913525148		nuc	TRUE	Reference-DAPI	DAPI	Reference	DAPI																GO:0070936: protein K48-linked ubiquitination	0.0018330228159649457				ENSG00000004864	SLC25A13	cyto	FALSE	FALSE	56.359153404391805	9.398743691938192	0.0162962962962962	45.9	TRUE	TRUE	FALSE	FALSE
CAB001515	Protein_cyto_mean	0.20657434643049702		cyto	TRUE	Enzyme-Cyto-noSCV	Cytoplasm	Enzyme	Cyto																GO:0006508: proteolysis	0.0018261839149492384				ENSG00000004866	ST7	cell	TRUE	TRUE	52.4369316683198	9.192292814470768	0.0461538461538461	11.7	TRUE	FALSE	FALSE	FALSE
CAB001515	ER_cyto_mean	0.1286051403382566		cyto	TRUE	Reference-ER	ER	Reference	ER																GO:0002244: hematopoietic progenitor cell differentiation	0.0018221552277110009				ENSG00000004897	CDC27	nuc	FALSE	FALSE	49.9028756514113	9.68650052718322	0.3009708737864077	97.4	TRUE	FALSE	FALSE	FALSE
CAB001545	Protein_cell_mean	0.1316702080064085		cell	FALSE	NotEnzyme-Cell-noSCV	Cell	NotEnzyme	Cell																GO:0042776: proton motive force-driven mitochondrial ATP synthesis	0.0018138294260075726				ENSG00000004948	CALCR	cyto	TRUE	FALSE		8.888743248898258	0.0210970464135021		TRUE	FALSE	FALSE	FALSE
CAB001545	DAPI_nu_mean	0.07394329062400434		cell	FALSE	Reference-DAPI	DAPI	Reference	DAPI																GO:0006397: mRNA processing	0.001751767319458153				ENSG00000004961	HCCS	cyto	FALSE	TRUE	56.553381851900795	8.066089190457772	0.3619402985074627	28.5	TRUE	TRUE	FALSE	TRUE
CAB001545	ER_cyto_mean	0.1443277422047035		cell	FALSE	Reference-ER	ER	Reference	ER																GO:0006611: protein export from nucleus	0.0017493238184807993				ENSG00000004975	DVL2	nuc	TRUE	FALSE	43.695401606928	9.523561956057012	0.53125	26.6	TRUE	FALSE	FALSE	FALSE
CAB001709	Protein_cell_mean	0.13559650777046878		cell	FALSE	NotEnzyme-Cell-noSCV	Cell	NotEnzyme	Cell																GO:0006479: protein methylation	0.001720999511559072				ENSG00000005001	PRSS22	nuc	FALSE	FALSE		8.308339030139408	0.0504731861198738		TRUE	FALSE	FALSE	FALSE
CAB001709	DAPI_nu_mean	0.0889621008347868		cell	FALSE	Reference-DAPI	DAPI	Reference	DAPI																GO:0006400: tRNA modification	0.001715636104187221				ENSG00000005007	UPF1	cell	TRUE	FALSE	51.8054988797791	10.140829770773	0.2134632418069087	30.9	TRUE	FALSE	FALSE	FALSE
CAB001709	ER_cyto_mean	0.2572456015288155		cell	FALSE	Reference-ER	ER	Reference	ER																GO:0046487: glyoxylate metabolic process	0.0017137298547998312				ENSG00000005020	SKAP2	cell	TRUE	FALSE	46.7578751415732	8.487840033823051	0.2924791086350975		TRUE	FALSE	FALSE	FALSE
CAB001716	Protein_cyto_mean	0.0721339004627649		cyto	TRUE	Enzyme-Cyto-noSCV	Cytoplasm	Enzyme	Cyto																GO:0006811: monoatomic ion transport	0.0017122957280245104				ENSG00000005022	SLC25A5	cyto	FALSE	FALSE	55.61216258910305	8.219168520462162	0.0	463.6	TRUE	TRUE	FALSE	FALSE
CAB001716	ER_cyto_mean	0.22819390005953666		cyto	TRUE	Reference-ER	ER	Reference	ER																GO:0006091: generation of precursor metabolites and energy	0.0017033367369572606				ENSG00000005059	MCUB	cell	TRUE	FALSE		8.39231742277876	0.0476190476190476	12.9	TRUE	FALSE	FALSE	FALSE
CAB002029	Protein_nuc_mean	0.1857164982685186		nuc	FALSE	NotEnzyme-Nuc-noSCV	Nucleus	NotEnzyme	Nuc																GO:0042254: ribosome biogenesis	0.0017031481935556594				ENSG00000005073	HOXA11	nuc	FALSE	TRUE		8.290018846932618	0.3993610223642173	14.9	TRUE	FALSE	FALSE	FALSE
CAB002029	DAPI_nu_mean	0.0964905028084421		nuc	FALSE	Reference-DAPI	DAPI	Reference	DAPI																GO:0007268: chemical synaptic transmission	0.0016784495566888901				ENSG00000005075	POLR2J	nuc	FALSE	FALSE		6.870364719583405	0.0	166.3	TRUE	TRUE	FALSE	FALSE
CAB002051	Protein_nuc_mean	0.10830544642099993		nuc	FALSE	NotEnzyme-Nuc-noSCV	Nucleus	NotEnzyme	Nuc																GO:0006776: vitamin A metabolic process	0.0016762469019250368				ENSG00000005100	DHX33	nuc	FALSE	FALSE	48.08253250323325	9.4655664048094	0.1216407355021216	20.9	TRUE	FALSE	FALSE	FALSE
CAB002051	DAPI_nu_mean	0.20566201013473165		nuc	FALSE	Reference-DAPI	DAPI	Reference	DAPI																GO:0032981: mitochondrial respiratory chain complex I assembly	0.0016644266126316378				ENSG00000005102	MEOX1	cell	TRUE	FALSE		7.988684686772165	0.7401574803149606		TRUE	FALSE	FALSE	FALSE
CAB002053	Protein_cyto_mean	0.35010600898695515	cyto	cyto	FALSE	NotEnzyme-Cyto-SCV	Cytoplasm	NotEnzyme	Cyto																GO:0015908: fatty acid transport	0.0016400337409924835				ENSG00000005156	LIG3	nuc	FALSE	FALSE	45.9180429263157	9.978710459106358	0.1734390485629336	17.7	TRUE	FALSE	FALSE	FALSE
CAB002053	ER_cyto_mean	0.21192814766150175	cyto	cyto	FALSE	Reference-ER	ER	Reference	ER																GO:0033539: fatty acid beta-oxidation using acyl-CoA dehydrogenase	0.0016086682712571523				ENSG00000005175	RPAP3	cyto	FALSE	FALSE	49.1058010593245	9.377210530388552	0.2992481203007519	48.9	TRUE	FALSE	FALSE	FALSE
CAB002058	Protein_cyto_mean	0.5908447192557313	cyto	cyto	FALSE	NotEnzyme-Cyto-SCV	Cytoplasm	NotEnzyme	Cyto																GO:0009058: biosynthetic process	0.0016071630311423996				ENSG00000005189	REXO5	cell	TRUE	FALSE		9.59618975614441	0.065891472868217	5.6	TRUE	FALSE	FALSE	FALSE
CAB002058	ER_cyto_mean	0.14268944598145814	cyto	cyto	FALSE	Reference-ER	ER	Reference	ER																GO:0031591: wybutosine biosynthetic process	0.0015842982173552738				ENSG00000005194	CIAPIN1	cell	TRUE	TRUE	50.6755450883892	8.285402218862249	0.1923076923076923	60.9	TRUE	FALSE	FALSE	FALSE
CAB002140	Protein_nuc_mean	0.2852800389549715	nuc	cell	FALSE	NotEnzyme-Nuc-SCV	Nucleus	NotEnzyme	Nuc																GO:0007283: spermatogenesis	0.0015812904548838788				ENSG00000005206	SPPL2B	cell	TRUE	FALSE	57.0133336765981	9.20945336562895	0.1604729729729729	10.4	TRUE	FALSE	FALSE	FALSE
CAB002140	DAPI_nu_mean	0.313739726294528	nuc	cell	FALSE	Reference-DAPI	DAPI	Reference	DAPI																GO:0006754: ATP biosynthetic process	0.0015762104271742408				ENSG00000005249	PRKAR2B	cyto	FALSE	FALSE	51.2188376870563	8.707359132080883	0.2248803827751196	9.4	TRUE	FALSE	FALSE	FALSE
CAB002140	ER_cyto_mean	0.25580027619130985	nuc	cell	FALSE	Reference-ER	ER	Reference	ER																GO:0006355: regulation of DNA-templated transcription	0.0015708710769503466				ENSG00000005302	MSL3	nuc	FALSE	FALSE	46.65954140781945	9.025139562278508	0.3877159309021113	18.8	TRUE	FALSE	FALSE	FALSE
CAB002147	Protein_cyto_mean	0.17455111993307112		cyto	FALSE	NotEnzyme-Cyto-noSCV	Cytoplasm	NotEnzyme	Cyto																GO:0018279: protein N-linked glycosylation via asparagine	0.0015681505902473633				ENSG00000005339	CREBBP	nuc	TRUE	TRUE	52.1064228495554	11.253847484987404	0.6793611793611793	36.9	TRUE	TRUE	FALSE	TRUE
CAB002147	ER_cyto_mean	0.1468675231114772		cyto	FALSE	Reference-ER	ER	Reference	ER																GO:0043161: proteasome-mediated ubiquitin-dependent protein catabolic process	0.0015649226165272985				ENSG00000005381	MPO	cell	TRUE	TRUE	55.19944842180085	9.541096615349524	0.0174496644295302		TRUE	TRUE	FALSE	TRUE
CAB002162	Protein_nuc_mean	0.17606891614928902	nuc	nuc	FALSE	NotEnzyme-Nuc-SCV	Nucleus	NotEnzyme	Nuc																GO:0006487: protein N-linked glycosylation	0.0015612646501412442				ENSG00000005436	GCFC2	nuc	FALSE	FALSE	46.21243010300435	9.60917873814198	0.3393085787451985	12.5	TRUE	FALSE	FALSE	FALSE
CAB002162	DAPI_nu_mean	0.11697426388370978	nuc	nuc	FALSE	Reference-DAPI	DAPI	Reference	DAPI																GO:0006119: oxidative phosphorylation	0.0015526455356730542				ENSG00000005448	WDR54	cyto	FALSE	FALSE	52.4637643754557	8.383704292474052	0.0	54.1	TRUE	FALSE	FALSE	FALSE
CAB002163	Protein_nuc_mean	0.3095659954830642		nuc	FALSE	NotEnzyme-Nuc-noSCV	Nucleus	NotEnzyme	Nuc																GO:0006644: phospholipid metabolic process	0.001551233738967618				ENSG00000005469	CROT	cyto	FALSE	FALSE	48.4374307191447	9.257387842692651	0.011437908496732	10.0	TRUE	TRUE	FALSE	FALSE
CAB002163	DAPI_nu_mean	0.15946509537286122		nuc	FALSE	Reference-DAPI	DAPI	Reference	DAPI																GO:0006750: glutathione biosynthetic process	0.0015497181002769914				ENSG00000005471	ABCB4	cell	TRUE	FALSE		10.328674927327947	0.0186625194401244	1.9	TRUE	TRUE	FALSE	FALSE
CAB002310	Protein_cyto_mean	0.10801538198742036		cyto	TRUE	Enzyme-Cyto-noSCV	Cytoplasm	Enzyme	Cyto																GO:0006024: glycosaminoglycan biosynthetic process	0.0015152166781506105				ENSG00000005483	KMT2E	nuc	TRUE	TRUE		10.859534786382651	0.771259418729817	34.0	TRUE	TRUE	FALSE	TRUE
CAB002310	ER_cyto_mean	0.1940715926961609		cyto	TRUE	Reference-ER	ER	Reference	ER																GO:0002376: immune system process	0.00151267422135445				ENSG00000005486	RHBDD2	cyto	FALSE	FALSE	52.7215958333715	8.507794640198696	0.2252747252747252	42.3	TRUE	FALSE	FALSE	FALSE
CAB002433	Protein_cyto_mean	0.6398653558878321		cyto	FALSE	NotEnzyme-Cyto-noSCV	Cytoplasm	NotEnzyme	Cyto																GO:0019856: pyrimidine nucleobase biosynthetic process	0.0014944095532630622				ENSG00000005513	SOX8	nuc	FALSE	TRUE		8.800899899920305	0.7668161434977578		TRUE	FALSE	FALSE	FALSE
CAB002433	ER_cyto_mean	0.22745583851934342		cyto	FALSE	Reference-ER	ER	Reference	ER																GO:0006048: UDP-N-acetylglucosamine biosynthetic process	0.001492763274569854				ENSG00000005700	IBTK	nuc	FALSE	FALSE	51.447840331089	10.401946123976536	0.1611234294161123	7.0	TRUE	FALSE	FALSE	FALSE
CAB002448	Protein_nuc_mean	0.14160111760783672	nuc	nuc	FALSE	NotEnzyme-Nuc-SCV	Nucleus	NotEnzyme	Nuc																GO:0006111: regulation of gluconeogenesis	0.0014742942814157845				ENSG00000005801	ZNF195	cell	TRUE	FALSE	43.70342325143035	9.296916206879288	0.0238473767885532	16.9	TRUE	FALSE	FALSE	FALSE
CAB002448	DAPI_nu_mean	0.23135369513663695	nuc	nuc	FALSE	Reference-DAPI	DAPI	Reference	DAPI																GO:0043039: tRNA aminoacylation	0.0014713929973960496				ENSG00000005810	MYCBP2	cell	TRUE	FALSE	48.734157485565206	12.191676146352428	0.1859769132107738	9.5	TRUE	TRUE	FALSE	FALSE
CAB002490	Protein_cyto_mean	0.15220015524604183		cyto	FALSE	NotEnzyme-Cyto-noSCV	Cytoplasm	NotEnzyme	Cyto																GO:0006488: dolichol-linked oligosaccharide biosynthetic process	0.0014697588794343388				ENSG00000005812	FBXL3	nuc	FALSE	FALSE	45.55750349123855	8.741466986401146	0.0654205607476635	18.8	TRUE	FALSE	FALSE	FALSE
CAB002490	ER_cyto_mean	0.11989771864730214		cyto	FALSE	Reference-ER	ER	Reference	ER																GO:0019626: short-chain fatty acid catabolic process	0.0014615908804402845				ENSG00000005882	PDK2	cell	TRUE	TRUE	49.7583801996416	8.668884984266247	0.0319410319410319	19.3	TRUE	TRUE	FALSE	TRUE
CAB002506	Protein_cyto_mean	0.17434098679160512	cyto	cyto	FALSE	NotEnzyme-Cyto-SCV	Cytoplasm	NotEnzyme	Cyto																GO:0006102: isocitrate metabolic process	0.0014536015193306964				ENSG00000005884	ITGA3	cyto	FALSE	TRUE	60.4017858652833	10.037546953962178	0.0637488106565176	178.6	TRUE	FALSE	FALSE	FALSE
CAB002506	ER_cyto_mean	0.159423670803591	cyto	cyto	FALSE	Reference-ER	ER	Reference	ER																GO:0120162: positive regulation of cold-induced thermogenesis	0.0014529085018078498				ENSG00000005889	ZFX	nuc	TRUE	TRUE	48.67270297713595	9.65284497300198	0.2745341614906832	8.5	TRUE	FALSE	FALSE	FALSE
CAB002507	Protein_cyto_mean	0.14132285385676674		cyto	FALSE	NotEnzyme-Cyto-noSCV	Cytoplasm	NotEnzyme	Cyto																GO:0042797: tRNA transcription by RNA polymerase III	0.0014407305470240982				ENSG00000005893	LAMP2	cyto	FALSE	FALSE	52.9224601332842	8.679480099505446	0.0658536585365853	90.1	TRUE	FALSE	FALSE	FALSE
CAB002507	ER_cyto_mean	0.22201654766492968		cyto	FALSE	Reference-ER	ER	Reference	ER																GO:0006465: signal peptide processing	0.0014403198658329412				ENSG00000005961	ITGA2B	cyto	FALSE	FALSE		10.020979938904212	0.0798845043310875	1.1	TRUE	FALSE	FALSE	FALSE
CAB002572	Protein_cyto_mean	0.26293122764164906		cyto	FALSE	NotEnzyme-Cyto-noSCV	Cytoplasm	NotEnzyme	Cyto																GO:0006974: DNA damage response	0.0014330250819475526				ENSG00000006007	GDE1	cell	TRUE	TRUE	58.0815948916957	8.370687406807217	0.0483383685800604	22.5	TRUE	TRUE	FALSE	TRUE
CAB002572	ER_cyto_mean	0.21070843486881677		cyto	FALSE	Reference-ER	ER	Reference	ER																GO:0043066: negative regulation of apoptotic process	0.001426365530052015				ENSG00000006015	REX1BD	cyto	FALSE	FALSE		7.651051691178929	0.1691542288557214	17.8	TRUE	FALSE	FALSE	FALSE
CAB002575	Protein_nuc_mean	0.14941765388161882		nuc	FALSE	NotEnzyme-Nuc-noSCV	Nucleus	NotEnzyme	Nuc																GO:0030148: sphingolipid biosynthetic process	0.0014259325217869606				ENSG00000006025	OSBPL7	cell	TRUE	FALSE	45.5407090999587	9.717676423066395	0.2933491686460807	5.2	TRUE	FALSE	FALSE	FALSE
CAB002575	DAPI_nu_mean	0.10245127064962908		nuc	FALSE	Reference-DAPI	DAPI	Reference	DAPI																GO:0016579: protein deubiquitination	0.0014257048692345074				ENSG00000006042	TMEM98	nuc	FALSE	FALSE	50.69455787030781	7.820178962415188	0.0442477876106194	82.3	TRUE	FALSE	FALSE	FALSE
CAB002598	Protein_cyto_mean	0.5421814530147399	cyto	cyto	TRUE	Enzyme-Cyto-SCV	Cytoplasm	Enzyme	Cyto																GO:0030154: cell differentiation	0.0014202846386811869				ENSG00000006062	MAP3K14	cell	TRUE	FALSE		9.887220615468385	0.3738120380147835	11.4	TRUE	FALSE	FALSE	FALSE
CAB002598	ER_cyto_mean	0.13140889598876423	cyto	cyto	TRUE	Reference-ER	ER	Reference	ER																GO:0006541: glutamine metabolic process	0.0014131106420370257				ENSG00000006071	ABCC8	cell	TRUE	TRUE		10.62662165235837	0.0524984187223276		TRUE	TRUE	FALSE	TRUE
CAB002600	Protein_cell_mean	0.540853055703862	cell	cell	FALSE	NotEnzyme-Cell-SCV	Cell	NotEnzyme	Cell																GO:0043933: protein-containing complex organization	0.0014065783595009565				ENSG00000006118	TMEM132A	cyto	FALSE	TRUE	55.8814014124788	9.99859042974533	0.3665689149560117	46.8	TRUE	FALSE	FALSE	FALSE
CAB002600	DAPI_nu_mean	0.1087568211289014	cell	cell	FALSE	Reference-DAPI	DAPI	Reference	DAPI																GO:0006281: DNA repair	0.0013924223382556266				ENSG00000006125	AP2B1	cyto	FALSE	FALSE	51.8954329627741	9.871905237659186	0.0341515474919957	100.0	TRUE	FALSE	FALSE	FALSE
CAB002600	ER_cyto_mean	0.3111101545923693	cell	cell	FALSE	Reference-ER	ER	Reference	ER																GO:0006396: RNA processing	0.0013846387155974074				ENSG00000006194	ZNF263	cell	TRUE	TRUE		9.41574176829009	0.4919472913616398	31.8	TRUE	FALSE	FALSE	FALSE
CAB002611	Protein_cell_mean	0.22078889674513766		cell	FALSE	NotEnzyme-Cell-noSCV	Cell	NotEnzyme	Cell																GO:0006068: ethanol catabolic process	0.0013792936275077747				ENSG00000006210	CX3CL1	cyto	FALSE	FALSE	55.99311754123165	8.632995197142957	0.6171284634760705	5.0	TRUE	FALSE	FALSE	FALSE
[truncated: 26,070 more rows]
[truncated: 1 more columns]

## Sheet: ExtendedData_Figure 6
Extended Data Fig 6a						Extended Data Fig 6b											Extended Data Fig 6c
[truncated: 16 more rows]
